# Supplementary material for: Treatment with Commonly Used Antiretroviral Drugs Induces a Type I/III Interferon Signature in the Gut in the Absence of HIV Infection
Source: Cell Rep Med. 2020 Sep 22;1(6):100096. doi: 10.1016/j.xcrm.2020.100096 (PMC7511692; doi:10.1016/j.xcrm.2020.100096)
Supplement: Data S1. Results of Data Analysis, Related to Figures 1–4 [file mmc2.zip]

Archive with 4 entries (4 files):
- fold_changes.xlsx
- Gene_set_testing_Microarray_DEGs_from_other_study_arms.csv
- Gene_set_testing_Microarray_Hallmark_gene_sets.csv
- overrepresentation_analysis.xlsx
