# Supplementary material for: Treatment with Commonly Used Antiretroviral Drugs Induces a Type I/III Interferon Signature in the Gut in the Absence of HIV Infection
Source: Cell Rep Med. 2020 Sep 22;1(6):100096. doi: 10.1016/j.xcrm.2020.100096 (PMC7511692; doi:10.1016/j.xcrm.2020.100096)
Supplement: Data S1. Results of Data Analysis, Related to Figures 1–4 [file mmc2.zip › fold_changes.xlsx]

## Sheet: data_dictionary
Worksheet	Assay	Study	Drug	Sample
Proteomics_MTN-017_TDFFTC_Rectu	Proteomics	MTN-017	TDFFTC	Rectum
RNAseq_MTN-017_TDFFTC_Rectum	RNAseq	MTN-017	TDFFTC	Rectum
Microarray_MTN-017_TDFFTC_Rectu	Microarray	MTN-017	TDFFTC	Rectum
Microarray_ACTU-3500_TDFFTC_Duo	Microarray	ACTU-3500	TDFFTC	Duodenum
Microarray_GMS A_TDF_Vagina	Microarray	GMS A	TDF	Vagina
Microarray_GMS B_TDFFTC_PBMC	Microarray	GMS B	TDFFTC	PBMC
Microarray_ACTU-3500_TDFFTC_PBM	Microarray	ACTU-3500	TDFFTC	PBMC
Microarray_GMS A_TDF_Ectocervix	Microarray	GMS A	TDF	Ectocervix
Microarray_GMS A_TDF_PBMC	Microarray	GMS A	TDF	PBMC
Microarray_ACTU-3500_TDFFTC_Rec	Microarray	ACTU-3500	TDFFTC	Rectum
Microarray_ACTU-3500_TDFFTC_Who	Microarray	ACTU-3500	TDFFTC	Whole blood
Microarray_GMS B_TDF_PBMC	Microarray	GMS B	TDF	PBMC
Microarray_GMS A_TDFFTC_Vagina	Microarray	GMS A	TDFFTC	Vagina

## Sheet: Proteomics_MTN-017_TDFFTC_Rectu
EntrezId	UniProtAccessionId	TargetId	Log2FoldChange	AveExpr	t	PValue	AdjustedPValue	B
9636	ISG15_HUMAN	ISG15	0.777794	16.1374	3.86951	0.000901431	0.999607	-2.80964
84693	MCEE_HUMAN	MCEE	0.268316	14.2878	3.0676	0.00589246	0.999607	-3.37136
29894	CPSF1_HUMAN	CPSF1	-0.355946	15.3918	-3.04091	0.0062635	0.999607	-3.39045
64963	RT11_HUMAN	MRPS11	0.442172	15.263	2.90182	0.00859143	0.999607	-3.48996
51762	RAB8B_HUMAN	RAB8B	-0.628725	14.6622	-2.71151	0.0131501	0.999607	-3.62577
81873	ARP5L_HUMAN	ARPC5L	0.36688	17.9118	2.68939	0.013809	0.999607	-3.64149
83699	SH3L2_HUMAN	SH3BGRL2	0.223968	16.9509	2.57154	0.01788	0.999607	-3.72489
23277	CLU_HUMAN	CLUH	-0.235006	15.6905	-2.53855	0.019208	0.999607	-3.74812
4067	LYN_HUMAN	LYN	-0.268436	15.5589	-2.44143	0.0236724	0.999607	-3.81609
51071	DEOC_HUMAN	DERA	-0.40707	16.5507	-2.4249	0.0245222	0.999607	-3.82759
3127	2B19_HUMAN	HLA-DRB5	-0.277623	17.1813	-2.4068	0.0254857	0.999607	-3.84016
7112	LAP2A_HUMAN	TMPO	0.518661	13.6699	2.38005	0.0269734	0.999607	-3.85868
10682	EBP_HUMAN	EBP	-0.473341	15.3336	-2.37163	0.0274585	0.999607	-3.86451
3993	L2GL2_HUMAN	LLGL2	-0.232831	18.0364	-2.34698	0.028924	0.999607	-3.8815
8533	CSN3_HUMAN	COPS3	-0.220552	15.6814	-2.34137	0.0292676	0.999607	-3.88536
6786	STIM1_HUMAN	STIM1	-0.253943	17.0443	-2.33944	0.0293868	0.999607	-3.88669
10314	LANC1_HUMAN	LANCL1	0.347329	17.4732	2.33694	0.0295416	0.999607	-3.88841
5007	OSBP1_HUMAN	OSBP	-0.385318	17.5883	-2.28571	0.0328862	0.999607	-3.92351
83862	T120A_HUMAN	TMEM120A	-0.505813	14.3193	-2.25594	0.0349861	0.999607	-3.94379
634	CEAM1_HUMAN	CEACAM1	-0.396604	16.5702	-2.24256	0.0359689	0.999607	-3.95287
7045	BGH3_HUMAN	TGFBI	-0.249599	19.7062	-2.22959	0.0369465	0.999607	-3.96166
51067	SYYM_HUMAN	YARS2	0.793185	13.0849	2.20614	0.0387748	0.999607	-3.97749
1048	CEAM5_HUMAN	CEACAM5	-0.240842	17.7133	-2.2002	0.0392513	0.999607	-3.9815
26156	RL1D1_HUMAN	RSL1D1	-0.418654	14.795	-2.19035	0.0400518	0.999607	-3.98812
5788	PTPRC_HUMAN	PTPRC	-0.240014	17.7164	-2.1865	0.0403697	0.999607	-3.99071
8943	AP3D1_HUMAN	AP3D1	-0.286981	16.3207	-2.17684	0.0411754	0.999607	-3.9972
64422	ATG3_HUMAN	ATG3	-0.192501	17.124	-2.16381	0.0422852	0.999607	-4.00592
51465	UB2J1_HUMAN	UBE2J1	-0.22002	16.1628	-2.15427	0.0431156	0.999607	-4.0123
3071	NCKPL_HUMAN	NCKAP1L	-0.27993	14.7341	-2.15014	0.0434793	0.999607	-4.01505
10079	ATP9A_HUMAN	ATP9A	0.391296	13.6318	2.13792	0.0445728	0.999607	-4.0232
26519	TIM10_HUMAN	TIMM10	0.293033	16.3182	2.12589	0.0456723	0.999607	-4.0312
55191	NADE_HUMAN	NADSYN1	-0.524867	14.4017	-2.12252	0.0459853	0.999607	-4.03344
6521	B3AT_HUMAN	SLC4A1	-0.254654	19.3394	-2.12224	0.0460109	0.999607	-4.03362
9652	TTC37_HUMAN	TTC37	-0.270036	14.601	-2.10682	0.0474675	0.999607	-4.04385
55268	ECHD2_HUMAN	ECHDC2	0.802686	14.683	2.09475	0.0486355	0.999607	-4.05182
6774	STAT3_HUMAN	STAT3	-0.167924	18.5201	-2.08316	0.0497822	0.999607	-4.05946
29785	CP2S1_HUMAN	CYP2S1	-0.399787	15.1705	-2.0681	0.0513073	0.999607	-4.06936
129285	PPR21_HUMAN	PPP1R21	0.319904	15.391	2.05802	0.0523522	0.999607	-4.07597
57488	ESYT2_HUMAN	ESYT2	-0.292169	15.7405	-2.04729	0.0534849	0.999607	-4.08299
381	ARF5_HUMAN	ARF5	-0.230258	18.8425	-2.04628	0.0535924	0.999607	-4.08365
51264	RM27_HUMAN	MRPL27	0.245802	16.1037	2.04526	0.0537015	0.999607	-4.08432
9777	TM9S4_HUMAN	TM9SF4	-0.204771	18.1557	-2.03236	0.0550975	0.999607	-4.09273
11336	EXOC3_HUMAN	EXOC3	-0.316603	17.4535	-2.02824	0.0555509	0.999607	-4.09542
115548	FCHO2_HUMAN	FCHO2	-0.18958	16.4448	-2.02361	0.0560627	0.999607	-4.09842
9545	RAB3D_HUMAN	RAB3D	0.20374	16.5818	2.02265	0.0561702	0.999607	-4.09905
3635	SHIP1_HUMAN	INPP5D	-0.336138	14.4537	-2.02075	0.0563818	0.999607	-4.10028
55858	TM165_HUMAN	TMEM165	-0.235684	17.8556	-2.01973	0.0564965	0.999607	-4.10095
6237	RRAS_HUMAN	RRAS	-0.19423	16.5952	-2.01783	0.0567092	0.999607	-4.10218
4599	MX1_HUMAN	MX1	0.34876	17.339	2.01703	0.056799	0.999607	-4.1027
22938	SNW1_HUMAN	SNW1	-0.295768	15.6033	-2.01608	0.0569064	0.999607	-4.10332
26589	RM46_HUMAN	MRPL46	0.387625	15.8572	2.00426	0.0582522	0.999607	-4.11098
6157	RL27A_HUMAN	RPL27A	-0.23721	18.3478	-2.00339	0.0583516	0.999607	-4.11154
79709	GT251_HUMAN	COLGALT1	0.188574	16.2603	2.0014	0.0585821	0.999607	-4.11283
3123	2B1C_HUMAN	HLA-DRB1	-0.467271	15.2028	-1.99449	0.0593852	0.999607	-4.11729
3936	PLSL_HUMAN	LCP1	-0.197428	20.8122	-1.98536	0.0604628	0.999607	-4.12318
2288	FKBP4_HUMAN	FKBP4	-0.154594	19.1186	-1.97313	0.0619331	0.999607	-4.13105
55601	DDX60_HUMAN	DDX60	0.414955	14.3105	1.97223	0.0620416	0.999607	-4.13162
197322	ACSF3_HUMAN	ACSF3	0.44981	14.4162	1.97206	0.0620629	0.999607	-4.13173
11332	BACH_HUMAN	ACOT7	-0.189139	17.503	-1.96456	0.0629816	0.999607	-4.13654
1434	XPO2_HUMAN	CSE1L	-0.242665	18.4772	-1.95663	0.0639658	0.999607	-4.14162
23584	VSIG2_HUMAN	VSIG2	0.173139	17.0007	1.95561	0.0640942	0.999607	-4.14227
51466	EVL_HUMAN	EVL	-0.263546	15.6029	-1.95069	0.0647127	0.999607	-4.14542
5690	PSB2_HUMAN	PSMB2	-0.410999	18.1473	-1.94915	0.0649073	0.999607	-4.1464
6202	RS8_HUMAN	RPS8	-0.242524	19.2925	-1.94515	0.0654155	0.999607	-4.14895
158	PUR8_HUMAN	ADSL	-0.287519	15.5642	-1.94096	0.0659526	0.999607	-4.15162
1209	CLPT1_HUMAN	CLPTM1	-0.415518	15.6014	-1.93857	0.0662601	0.999607	-4.15315
26275	HIBCH_HUMAN	HIBCH	0.330707	19.0704	1.93638	0.0665434	0.999607	-4.15454
2671	ALR_HUMAN	GFER	0.372446	15.7762	1.93264	0.0670279	0.999607	-4.15691
51138	CSN4_HUMAN	COPS4	0.26452	17.0512	1.92956	0.0674305	0.999607	-4.15887
1329	COX5B_HUMAN	COX5B	0.181985	20.9746	1.91893	0.0688355	0.999607	-4.16561
4698	NDUA5_HUMAN	NDUFA5	0.208096	18.6317	1.9181	0.068947	0.999607	-4.16614
1975	IF4B_HUMAN	EIF4B	-0.595725	16.7777	-1.91486	0.0693816	0.999607	-4.1682
11224	RL35_HUMAN	RPL35	-0.347126	17.8051	-1.91286	0.0696501	0.999607	-4.16946
261726	TIPRL_HUMAN	TIPRL	-0.218356	15.9141	-1.91232	0.0697228	0.999607	-4.1698
5833	PCY2_HUMAN	PCYT2	-0.183321	15.3153	-1.88563	0.0734066	0.999607	-4.18662
51060	TXD12_HUMAN	TXNDC12	0.20867	17.3005	1.88281	0.0738057	0.999607	-4.18839
9086	IF1AY_HUMAN	EIF1AY	-0.353855	17.3416	-1.88184	0.0739428	0.999607	-4.18899
22827	PUF60_HUMAN	PUF60	-0.133925	17.9659	-1.87654	0.0746996	0.999607	-4.19231
3109	DMB_HUMAN	HLA-DMB	-0.215964	15.3836	-1.87481	0.0749483	0.999607	-4.1934
10591	DNPH1_HUMAN	DNPH1	0.311259	17.5818	1.87207	0.0753421	0.999607	-4.19511
1892	ECHM_HUMAN	ECHS1	0.169362	20.3886	1.86629	0.0761812	0.999607	-4.19872
5048	LIS1_HUMAN	PAFAH1B1	-0.144877	19.0612	-1.85247	0.0782199	0.999607	-4.20733
1982	IF4G2_HUMAN	EIF4G2	-0.241687	16.0606	-1.84716	0.0790155	0.999607	-4.21063
960	CD44_HUMAN	CD44	-0.150037	18.3819	-1.83763	0.080462	0.999607	-4.21654
91039	DPP9_HUMAN	DPP9	-0.447779	14.917	-1.82671	0.082148	0.999607	-4.22329
6189	RS3A_HUMAN	RPS3A	-0.150677	19.4546	-1.82631	0.0822108	0.999607	-4.22354
3105	1A24_HUMAN	HLA-A	-0.335019	17.1955	-1.82465	0.0824687	0.999607	-4.22456
220	AL1A3_HUMAN	ALDH1A3	0.215509	19.9734	1.82447	0.0824974	0.999607	-4.22467
8834	TMM11_HUMAN	TMEM11	-0.17813	15.8702	-1.82246	0.0828118	0.999607	-4.22591
10533	ATG7_HUMAN	ATG7	-0.151621	16.3935	-1.82234	0.0828301	0.999607	-4.22598
55705	IPO9_HUMAN	IPO9	0.248755	15.0829	1.82122	0.0830074	0.999607	-4.22668
2878	GPX3_HUMAN	GPX3	-0.197386	17.0823	-1.81907	0.0833458	0.999607	-4.228
10240	RT31_HUMAN	MRPS31	0.313393	16.0386	1.81736	0.0836148	0.999607	-4.22905
90488	TM263_HUMAN	TMEM263	0.238152	15.7995	1.81708	0.0836601	0.999607	-4.22923
79944	L2HDH_HUMAN	L2HGDH	-0.432311	15.8793	-1.81635	0.0837746	0.999607	-4.22967
3005	H10_HUMAN	H1F0	-0.2942	18.6389	-1.81329	0.0842608	0.999607	-4.23156
84717	HDGR2_HUMAN	HDGFL2	-0.351709	16.8773	-1.81113	0.0846051	0.999607	-4.23288
10109	ARPC2_HUMAN	ARPC2	-0.198855	19.2543	-1.8095	0.0848662	0.999607	-4.23388
11331	PHB2_HUMAN	PHB2	-0.168855	20.3571	-1.80832	0.0850555	0.999607	-4.23461
4736	RL10A_HUMAN	RPL10A	-0.193698	18.4416	-1.80314	0.0858907	0.999607	-4.23778
10113	PREB_HUMAN	PREB	-0.208077	16.7776	-1.79859	0.0866296	0.999607	-4.24057
26517	TIM13_HUMAN	TIMM13	0.258133	17.6909	1.79695	0.0868984	0.999607	-4.24158
3689	ITB2_HUMAN	ITGB2	-0.28698	16.0097	-1.79509	0.087203	0.999607	-4.24271
8971	H1X_HUMAN	H1FX	-0.230387	16.9617	-1.78589	0.0887232	0.999607	-4.24833
8192	CLPP_HUMAN	CLPP	0.169217	18.1838	1.78414	0.0890152	0.999607	-4.24939
3099	HXK2_HUMAN	HK2	-0.375782	18.0027	-1.78154	0.0894499	0.999607	-4.25097
535	VPP1_HUMAN	ATP6V0A1	-0.222994	16.3288	-1.77722	0.0901764	0.999607	-4.2536
283316	C163B_HUMAN	CD163L1	-0.253557	16.593	-1.7725	0.0909772	0.999607	-4.25647
51726	DJB11_HUMAN	DNAJB11	-0.24707	17.9894	-1.77157	0.0911353	0.999607	-4.25703
29952	DPP2_HUMAN	DPP7	-0.215988	16.9851	-1.77018	0.0913717	0.999607	-4.25787
4706	ACPM_HUMAN	NDUFAB1	0.691286	17.2957	1.76262	0.0926719	0.999607	-4.26245
55845	BRK1_HUMAN	BRK1	0.197524	16.2073	1.76204	0.0927717	0.999607	-4.2628
1730	DIAP2_HUMAN	DIAPH2	-0.274586	16.1254	-1.76046	0.0930445	0.999607	-4.26376
1644	DDC_HUMAN	DDC	-0.537725	16.0441	-1.76002	0.0931214	0.999607	-4.26402
54331	GBG2_HUMAN	GNG2	0.313929	18.2329	1.75625	0.0937779	0.999607	-4.2663
847	CATA_HUMAN	CAT	-0.18519	19.7907	-1.75059	0.0947716	0.999607	-4.26972
3018	H2B1B_HUMAN	HIST1H2BB	-0.180367	21.5881	-1.74916	0.0950237	0.999607	-4.27058
3655	ITA6_HUMAN	ITGA6	-0.183972	18.4736	-1.74905	0.0950434	0.999607	-4.27064
51663	ZFR_HUMAN	ZFR	-0.302159	14.6776	-1.74232	0.0962379	0.999607	-4.27469
23392	ECM29_HUMAN	ECPAS	-0.273566	16.2628	-1.73338	0.0978457	0.999607	-4.28005
3320	HS90A_HUMAN	HSP90AA1	-0.147657	22.5797	-1.72664	0.0990744	0.999607	-4.28409
55876	GSDMB_HUMAN	GSDMB	0.239442	15.8268	1.7202	0.100258	0.999607	-4.28792
3988	LICH_HUMAN	LIPA	0.213945	16.8821	1.7179	0.100685	0.999607	-4.2893
6611	SPSY_HUMAN	SMS	-0.21856	17.1525	-1.7165	0.100945	0.999607	-4.29013
9733	SART3_HUMAN	SART3	-0.230378	16.6887	-1.71447	0.101323	0.999607	-4.29134
1973	IF4A1_HUMAN	EIF4A1	-0.114139	20.2086	-1.71281	0.101633	0.999607	-4.29233
5439	RPB11_HUMAN	POLR2J	0.378029	14.2532	1.70499	0.103106	0.999607	-4.29697
8694	DGAT1_HUMAN	DGAT1	-0.346609	16.8707	-1.70322	0.103442	0.999607	-4.29802
56616	DBLOH_HUMAN	DIABLO	0.152514	17.221	1.70309	0.103466	0.999607	-4.2981
23244	PDS5A_HUMAN	PDS5A	-0.193963	15.9184	-1.70288	0.103507	0.999607	-4.29822
6152	RL24_HUMAN	RPL24	-0.181243	18.2696	-1.70075	0.103912	0.999607	-4.29949
10921	RNPS1_HUMAN	RNPS1	-0.168466	17.6295	-1.69872	0.1043	0.999607	-4.30069
55229	PANK4_HUMAN	PANK4	-0.167184	15.4491	-1.69511	0.104991	0.999607	-4.30282
1845	DUS3_HUMAN	DUSP3	0.157412	15.7403	1.69076	0.105832	0.999607	-4.30539
987	LRBA_HUMAN	LRBA	-0.195148	18.0556	-1.68412	0.107124	0.999607	-4.3093
3267	AGFG1_HUMAN	AGFG1	0.271268	16.495	1.68162	0.107615	0.999607	-4.31077
11343	MGLL_HUMAN	MGLL	0.440149	15.3354	1.68157	0.107625	0.999607	-4.3108
27347	STK39_HUMAN	STK39	0.256898	15.8343	1.68025	0.107884	0.999607	-4.31158
10055	SAE1_HUMAN	SAE1	-0.243147	16.6643	-1.67687	0.108551	0.999607	-4.31356
6708	SPTA1_HUMAN	SPTA1	-0.228889	16.3508	-1.67685	0.108556	0.999607	-4.31358
4729	NDUV2_HUMAN	NDUFV2	0.218496	19.634	1.66622	0.110677	0.999607	-4.3198
1500	CTND1_HUMAN	CTNND1	-0.12762	20.1098	-1.6586	0.112219	0.999607	-4.32426
8836	GGH_HUMAN	GGH	-0.179196	17.4975	-1.65607	0.112736	0.999607	-4.32573
6597	SMCA4_HUMAN	SMARCA4	0.292809	14.3626	1.65489	0.112976	0.999607	-4.32642
4728	NDUS8_HUMAN	NDUFS8	0.168329	17.9964	1.65448	0.113061	0.999607	-4.32666
6624	FSCN1_HUMAN	FSCN1	-0.262528	17.0721	-1.65368	0.113224	0.999607	-4.32712
5511	PP1R8_HUMAN	PPP1R8	0.315671	15.9883	1.64766	0.114465	0.999607	-4.33062
8893	EI2BE_HUMAN	EIF2B5	-0.22711	15.2409	-1.63973	0.116116	0.999607	-4.33522
6727	SRP14_HUMAN	SRP14	-0.240073	16.2841	-1.63948	0.116168	0.999607	-4.33536
4008	LMO7_HUMAN	LMO7	-0.191829	16.3994	-1.63491	0.11713	0.999607	-4.33801
25802	LMOD1_HUMAN	LMOD1	0.2441	16.5738	1.63396	0.117331	0.999607	-4.33856
5058	PAK1_HUMAN	PAK1	-0.149022	16.5044	-1.6331	0.117513	0.999607	-4.33905
6813	STXB2_HUMAN	STXBP2	-0.181616	16.3897	-1.63106	0.117946	0.999607	-4.34023
28969	BZW2_HUMAN	BZW2	-0.320279	14.6584	-1.62627	0.118965	0.999607	-4.34299
10075	HUWE1_HUMAN	HUWE1	-0.228117	16.5245	-1.62462	0.119319	0.999607	-4.34394
9537	P5I11_HUMAN	TP53I11	-0.300533	17.065	-1.6238	0.119494	0.999607	-4.34441
129401	NUP53_HUMAN	NUP35	-0.205595	14.5462	-1.62326	0.11961	0.999607	-4.34472
1629	ODB2_HUMAN	DBT	0.221319	15.662	1.61866	0.120603	0.999607	-4.34737
483	AT1B3_HUMAN	ATP1B3	0.160573	19.1065	1.61594	0.121192	0.999607	-4.34893
2632	GLGB_HUMAN	GBE1	-0.162812	16.1635	-1.61592	0.121197	0.999607	-4.34894
55201	MAP1S_HUMAN	MAP1S	0.198839	15.8074	1.60982	0.122529	0.999607	-4.35244
8683	SRSF9_HUMAN	SRSF9	0.152236	16.2544	1.60742	0.123055	0.999607	-4.35381
100302736	TMED7_HUMAN	TMED7-TICAM2	-0.167068	18.3504	-1.60274	0.124089	0.999607	-4.35648
11269	DD19B_HUMAN	DDX19B	-0.196268	16.1824	-1.60068	0.124545	0.999607	-4.35766
3039	HBA_HUMAN	HBA1	-0.276668	27.0528	-1.59561	0.125677	0.999607	-4.36055
8774	SNAG_HUMAN	NAPG	0.190607	15.8875	1.59416	0.126002	0.999607	-4.36137
30001	ERO1A_HUMAN	ERO1A	-0.168061	18.4033	-1.59415	0.126002	0.999607	-4.36137
3119	DQB1_HUMAN	HLA-DQB1	-0.124982	16.7391	-1.58958	0.127032	0.999607	-4.36397
391	RHOG_HUMAN	RHOG	-0.198695	17.5466	-1.58853	0.127271	0.999607	-4.36457
988	CDC5L_HUMAN	CDC5L	0.153867	16.9695	1.58784	0.127426	0.999607	-4.36496
1179	CLCA1_HUMAN	CLCA1	0.161114	22.4767	1.58499	0.128073	0.999607	-4.36658
59286	UBL5_HUMAN	UBL5	-0.295414	15.9998	-1.57906	0.129428	0.999607	-4.36993
51142	CHCH2_HUMAN	CHCHD2	0.285488	18.1323	1.57792	0.12969	0.999607	-4.37058
57175	COR1B_HUMAN	CORO1B	0.109386	18.6126	1.57598	0.130135	0.999607	-4.37167
6749	SSRP1_HUMAN	SSRP1	-0.1799	16.5571	-1.5747	0.130431	0.999607	-4.37239
6132	RL8_HUMAN	RPL8	-0.29537	18.4335	-1.5738	0.130641	0.999607	-4.3729
2280	FKB1A_HUMAN	FKBP1A	0.198375	20.1794	1.56964	0.131605	0.999607	-4.37524
8573	CSKP_HUMAN	CASK	0.350681	16.9847	1.56687	0.132251	0.999607	-4.3768
27161	AGO2_HUMAN	AGO2	-0.260973	15.8329	-1.56307	0.133142	0.999607	-4.37894
1528	CYB5_HUMAN	CYB5A	0.214262	19.1476	1.55624	0.134754	0.999607	-4.38277
54795	TRPM4_HUMAN	TRPM4	0.147482	17.4552	1.55469	0.135123	0.999607	-4.38364
3107	1C04_HUMAN	HLA-C	-0.226962	18.9645	-1.551	0.136003	0.999607	-4.3857
9843	HEPH_HUMAN	HEPH	0.159187	17.4977	1.55021	0.13619	0.999607	-4.38613
23165	NU205_HUMAN	NUP205	-0.167789	16.2316	-1.54237	0.13808	0.999607	-4.39051
6903	TBCC_HUMAN	TBCC	-0.278018	15.1897	-1.54076	0.13847	0.999607	-4.3914
196463	PLBL2_HUMAN	PLBD2	-0.352817	14.8958	-1.53822	0.139086	0.999607	-4.39281
526	VATB2_HUMAN	ATP6V1B2	-0.141293	18.4247	-1.5342	0.14007	0.999607	-4.39505
2932	GSK3B_HUMAN	GSK3B	-0.243808	14.2819	-1.5338	0.140167	0.999607	-4.39527
6814	STXB3_HUMAN	STXBP3	-0.181226	16.8768	-1.53331	0.140287	0.999607	-4.39554
794	CALB2_HUMAN	CALB2	0.463712	15.2484	1.53276	0.140423	0.999607	-4.39584
55681	SCYL2_HUMAN	SCYL2	-0.251911	14.6945	-1.53158	0.140711	0.999607	-4.39649
10150	MBNL2_HUMAN	MBNL2	0.140178	16.0405	1.52946	0.141235	0.999607	-4.39767
26130	GAPD1_HUMAN	GAPVD1	-0.495706	13.9348	-1.52393	0.142605	0.999607	-4.40073
10469	TIM44_HUMAN	TIMM44	-0.121942	17.7871	-1.52389	0.142614	0.999607	-4.40075
8904	CPNE1_HUMAN	CPNE1	-0.186136	16.779	-1.52312	0.142807	0.999607	-4.40118
1476	CYTB_HUMAN	CSTB	0.141979	20.4401	1.52106	0.14332	0.999607	-4.40231
23353	SUN1_HUMAN	SUN1	-0.333544	13.5937	-1.52088	0.143364	0.999607	-4.40241
81502	HM13_HUMAN	HM13	-0.132479	18.4163	-1.51922	0.143779	0.999607	-4.40332
23517	SK2L2_HUMAN	MTREX	-0.208076	15.632	-1.5183	0.144009	0.999607	-4.40383
55325	UFSP2_HUMAN	UFSP2	0.213612	14.7587	1.51149	0.145725	0.999607	-4.40757
25777	SUN2_HUMAN	SUN2	-0.177965	17.3804	-1.50809	0.146588	0.999607	-4.40944
60559	SPCS3_HUMAN	SPCS3	-0.150452	18.2326	-1.50102	0.148396	0.999607	-4.41331
5714	PSMD8_HUMAN	PSMD8	-0.198867	16.1746	-1.49865	0.149007	0.999607	-4.4146
1665	DHX15_HUMAN	DHX15	-0.114113	18.2224	-1.49849	0.149048	0.999607	-4.41469
286	ANK1_HUMAN	ANK1	-0.265716	16.4164	-1.49567	0.149775	0.999607	-4.41622
948	CD36_HUMAN	CD36	-0.195736	16.2962	-1.49469	0.150031	0.999607	-4.41676
3934	NGAL_HUMAN	LCN2	-0.286402	17.4063	-1.49191	0.150751	0.999607	-4.41827
23644	EDC4_HUMAN	EDC4	-0.235877	15.9406	-1.48993	0.151268	0.999607	-4.41935
10189	THOC4_HUMAN	ALYREF	0.326775	17.1979	1.48796	0.151783	0.999607	-4.42042
8667	EIF3H_HUMAN	EIF3H	-0.175966	16.6665	-1.48752	0.151898	0.999607	-4.42066
226	ALDOA_HUMAN	ALDOA	-0.138596	23.0635	-1.48644	0.152183	0.999607	-4.42125
124245	ZCH18_HUMAN	ZC3H18	-0.167717	16.1894	-1.48554	0.152417	0.999607	-4.42173
3911	LAMA5_HUMAN	LAMA5	-0.136625	17.6882	-1.48389	0.152852	0.999607	-4.42263
1994	ELAV1_HUMAN	ELAVL1	0.226934	18.4722	1.4818	0.153404	0.999607	-4.42376
476	AT1A1_HUMAN	ATP1A1	0.210871	21.7497	1.47618	0.154894	0.999607	-4.4268
1371	HEM6_HUMAN	CPOX	0.381462	15.5225	1.47586	0.154977	0.999607	-4.42697
79711	IPO4_HUMAN	IPO4	-0.267686	17.8419	-1.47313	0.155707	0.999607	-4.42845
3035	SYHC_HUMAN	HARS	-0.200766	17.5371	-1.47226	0.155938	0.999607	-4.42891
55911	APOBR_HUMAN	APOBR	0.115332	18.6892	1.47069	0.156359	0.999607	-4.42976
55161	TMM33_HUMAN	TMEM33	-0.13646	16.2898	-1.47037	0.156444	0.999607	-4.42993
3383	ICAM1_HUMAN	ICAM1	-0.171419	16.4223	-1.46855	0.156933	0.999607	-4.43091
4702	NDUA8_HUMAN	NDUFA8	0.119593	18.4372	1.46823	0.157021	0.999607	-4.43109
4069	LYSC_HUMAN	LYZ	-0.386385	18.8451	-1.46688	0.157383	0.999607	-4.43181
6649	SODE_HUMAN	SOD3	0.178926	18.2488	1.46542	0.157778	0.999607	-4.4326
2162	F13A_HUMAN	F13A1	-0.204671	18.4707	-1.46397	0.15817	0.999607	-4.43338
4580	MTX1_HUMAN	MTX1	0.200856	17.9774	1.46347	0.158306	0.999607	-4.43364
51102	MECR_HUMAN	MECR	-0.204788	15.9306	-1.46193	0.158723	0.999607	-4.43447
23190	UBXN4_HUMAN	UBXN4	-0.154621	17.8902	-1.45763	0.159893	0.999607	-4.43677
22977	ARK73_HUMAN	AKR7A3	-0.175517	17.2633	-1.45646	0.160213	0.999607	-4.4374
4938	OAS1_HUMAN	OAS1	0.205752	15.2057	1.45288	0.161196	0.999607	-4.43932
83442	SH3L3_HUMAN	SH3BGRL3	0.222878	20.2085	1.45106	0.161696	0.999607	-4.44029
5756	TWF1_HUMAN	TWF1	0.165508	17.8883	1.44958	0.162103	0.999607	-4.44107
6139	RL17_HUMAN	RPL17	-0.269281	18.4025	-1.44887	0.162301	0.999607	-4.44146
259307	OXLA_HUMAN	IL4I1	-0.166774	14.334	-1.44529	0.163292	0.999607	-4.44336
23344	ESYT1_HUMAN	ESYT1	-0.107577	17.8237	-1.44256	0.164052	0.999607	-4.44481
29919	MIC1_HUMAN	RMC1	-0.246778	13.9298	-1.44186	0.164248	0.999607	-4.44519
7343	UBF1_HUMAN	UBTF	-0.203403	15.8208	-1.44096	0.164498	0.999607	-4.44566
340267	COSA1_HUMAN	COL28A1	0.21888	16.8107	1.44025	0.164698	0.999607	-4.44604
2192	FBLN1_HUMAN	FBLN1	0.229981	18.5159	1.43947	0.164914	0.999607	-4.44645
6144	RL21_HUMAN	RPL21	-0.176828	17.5866	-1.43857	0.165168	0.999607	-4.44693
84681	HINT2_HUMAN	HINT2	0.185225	17.5286	1.43795	0.165341	0.999607	-4.44726
3675	ITA3_HUMAN	ITGA3	-0.270455	15.821	-1.43669	0.165694	0.999607	-4.44793
9908	G3BP2_HUMAN	G3BP2	-0.135554	16.7412	-1.43613	0.165852	0.999607	-4.44822
7456	WIPF1_HUMAN	WIPF1	-0.224155	14.8781	-1.43575	0.16596	0.999607	-4.44843
10659	CELF2_HUMAN	CELF2	-0.393515	17.3228	-1.43549	0.166033	0.999607	-4.44856
81929	SEH1_HUMAN	SEH1L	-0.158718	16.068	-1.43496	0.166184	0.999607	-4.44885
4830	NDKA_HUMAN	NME1	0.163029	18.3921	1.43398	0.166459	0.999607	-4.44936
5518	2AAA_HUMAN	PPP2R1A	-0.169812	19.8179	-1.43324	0.166668	0.999607	-4.44976
5831	P5CR1_HUMAN	PYCR1	-0.197112	16.9443	-1.43262	0.166842	0.999607	-4.45008
7057	TSP1_HUMAN	THBS1	0.178919	15.5739	1.4302	0.167527	0.999607	-4.45136
4714	NDUB8_HUMAN	NDUFB8	0.203931	18.7465	1.42955	0.167711	0.999607	-4.4517
1072	COF1_HUMAN	CFL1	0.1731	22.8272	1.42791	0.168178	0.999607	-4.45257
79902	NUP85_HUMAN	NUP85	0.198741	15.2949	1.42029	0.170356	0.999607	-4.45658
58517	RBM25_HUMAN	RBM25	-0.183438	16.2978	-1.41772	0.171098	0.999607	-4.45793
2539	G6PD_HUMAN	G6PD	-0.198526	17.881	-1.41565	0.171695	0.999607	-4.45902
5531	PP4C_HUMAN	PPP4C	-0.196993	16.0555	-1.41462	0.171994	0.999607	-4.45956
25890	TARSH_HUMAN	ABI3BP	0.148791	16.8853	1.4119	0.172782	0.999607	-4.46098
8454	CUL1_HUMAN	CUL1	-0.22458	14.5018	-1.4115	0.1729	0.999607	-4.46119
25840	MET7A_HUMAN	METTL7A	-0.139224	19.6857	-1.40332	0.175291	0.999607	-4.46546
79184	BRCC3_HUMAN	BRCC3	0.0905408	15.4003	1.40239	0.175564	0.999607	-4.46595
5711	PSMD5_HUMAN	PSMD5	-0.276175	17.4958	-1.39845	0.176727	0.999607	-4.468
6566	MOT1_HUMAN	SLC16A1	-0.27983	15.7257	-1.39711	0.177125	0.999607	-4.46869
2794	GNL1_HUMAN	GNL1	-0.152119	15.5917	-1.39684	0.177205	0.999607	-4.46883
9578	MRCKB_HUMAN	CDC42BPB	-0.201994	14.7199	-1.39453	0.177893	0.999607	-4.47004
28952	CCD22_HUMAN	CCDC22	-0.144833	15.9704	-1.3942	0.17799	0.999607	-4.4702
10562	OLFM4_HUMAN	OLFM4	-0.135547	16.7322	-1.39409	0.178023	0.999607	-4.47026
2873	CSN1_HUMAN	GPS1	-0.169823	16.3733	-1.39396	0.17806	0.999607	-4.47033
51035	UBXN1_HUMAN	UBXN1	0.535322	15.9133	1.3935	0.178197	0.999607	-4.47057
10163	WASF2_HUMAN	WASF2	0.181207	16.6839	1.39281	0.178403	0.999607	-4.47092
81542	TMX1_HUMAN	TMX1	-0.181463	17.8858	-1.39198	0.178652	0.999607	-4.47136
8575	PRKRA_HUMAN	PRKRA	0.117252	16.6279	1.38975	0.179318	0.999607	-4.47251
58477	SRPRB_HUMAN	SRPRB	-0.121961	18.2052	-1.38145	0.181819	0.999607	-4.4768
6124	RL4_HUMAN	RPL4	-0.194446	19.7146	-1.37821	0.182802	0.999607	-4.47846
10762	NUP50_HUMAN	NUP50	-0.239028	14.6336	-1.37644	0.18334	0.999607	-4.47937
1717	DHCR7_HUMAN	DHCR7	-0.334844	15.4248	-1.37598	0.18348	0.999607	-4.47961
8673	VAMP8_HUMAN	VAMP8	-0.202274	17.0076	-1.37527	0.183696	0.999607	-4.47997
5903	RBP2_HUMAN	RANBP2	-0.127512	17.0671	-1.37521	0.183717	0.999607	-4.48001
4074	MPRD_HUMAN	M6PR	-0.144201	17.9826	-1.3745	0.183932	0.999607	-4.48037
6173	RL36A_HUMAN	RPL36A	-0.198178	17.56	-1.37362	0.184202	0.999607	-4.48082
57674	RN213_HUMAN	RNF213	-0.273516	14.4927	-1.37141	0.184877	0.999607	-4.48195
8623	ASML_HUMAN	ASMTL	-0.145718	15.8746	-1.3706	0.185128	0.999607	-4.48237
10728	TEBP_HUMAN	PTGES3	0.123355	19.385	1.37028	0.185227	0.999607	-4.48254
81609	SNX27_HUMAN	SNX27	-0.312241	14.9609	-1.36711	0.186201	0.999607	-4.48415
51386	EIF3L_HUMAN	EIF3L	-0.198933	18.4803	-1.36556	0.18668	0.999607	-4.48495
6195	KS6A1_HUMAN	RPS6KA1	-0.124937	17.4782	-1.36541	0.186729	0.999607	-4.48503
6117	RFA1_HUMAN	RPA1	-0.143666	17.0288	-1.36492	0.18688	0.999607	-4.48528
4670	HNRPM_HUMAN	HNRNPM	0.171921	20.2444	1.36159	0.187912	0.999607	-4.48697
2200	FBN1_HUMAN	FBN1	-0.186818	19.6187	-1.35809	0.189002	0.999607	-4.48876
10694	TCPQ_HUMAN	CCT8	-0.0917606	19.8031	-1.35762	0.189148	0.999607	-4.48899
2232	ADRO_HUMAN	FDXR	-0.223887	16.1358	-1.35587	0.189695	0.999607	-4.48988
641371	ACOT1_HUMAN	ACOT1	0.155649	17.8078	1.35213	0.190872	0.999607	-4.49179
10406	WFDC2_HUMAN	WFDC2	0.342165	19.3047	1.35152	0.191064	0.999607	-4.49209
64780	MICA1_HUMAN	MICAL1	-0.195198	15.851	-1.34947	0.191708	0.999607	-4.49313
200081	TXLNA_HUMAN	TXLNA	-0.159601	16.7693	-1.34742	0.192356	0.999607	-4.49417
51400	PPME1_HUMAN	PPME1	-0.276893	15.6323	-1.34739	0.192367	0.999607	-4.49418
3913	LAMB2_HUMAN	LAMB2	0.209052	17.8944	1.34372	0.193533	0.999607	-4.49604
2584	GALK1_HUMAN	GALK1	-0.278265	17.9864	-1.34193	0.194101	0.999607	-4.49694
8895	CPNE3_HUMAN	CPNE3	-0.110788	18.3344	-1.34024	0.194641	0.999607	-4.49779
10605	PAIP1_HUMAN	PAIP1	0.176295	16.5844	1.3371	0.195647	0.999607	-4.49937
7919	DX39B_HUMAN	DDX39B	-0.189632	19.7249	-1.3345	0.196484	0.999607	-4.50068
56850	GRAP1_HUMAN	GRIPAP1	0.195627	14.4585	1.33416	0.196594	0.999607	-4.50085
3008	H14_HUMAN	HIST1H1E	-0.307847	22.4153	-1.33409	0.196614	0.999607	-4.50088
165	AEBP1_HUMAN	AEBP1	-0.117073	14.2414	-1.33374	0.196728	0.999607	-4.50106
11151	COR1A_HUMAN	CORO1A	-0.157833	20.3459	-1.3297	0.198034	0.999607	-4.50309
47	ACLY_HUMAN	ACLY	-0.129529	18.0016	-1.32847	0.198431	0.999607	-4.5037
55907	NEUA_HUMAN	CMAS	0.147908	18.5305	1.32777	0.198659	0.999607	-4.50405
10067	SCAM3_HUMAN	SCAMP3	-0.114115	16.9411	-1.32773	0.198673	0.999607	-4.50408
85012	TCAL3_HUMAN	TCEAL3	0.399104	14.3265	1.3254	0.19943	0.999607	-4.50524
28970	CK054_HUMAN	C11orf54	0.168368	17.9608	1.32501	0.199556	0.999607	-4.50543
7841	MOGS_HUMAN	MOGS	0.214874	18.0491	1.32044	0.201051	0.999607	-4.50771
4594	MUTA_HUMAN	MUT	-0.155344	18.0426	-1.31924	0.201446	0.999607	-4.50831
27349	FABD_HUMAN	MCAT	0.113046	15.3833	1.31907	0.201499	0.999607	-4.50839
25978	CHM2B_HUMAN	CHMP2B	0.320945	15.2816	1.31703	0.202171	0.999607	-4.50941
7337	UBE3A_HUMAN	UBE3A	-0.158561	15.9009	-1.31533	0.20273	0.999607	-4.51025
3001	GRAA_HUMAN	GZMA	-0.254184	15.9263	-1.31411	0.203135	0.999607	-4.51086
6141	RL18_HUMAN	RPL18	-0.192269	19.0583	-1.31146	0.204012	0.999607	-4.51218
2717	AGAL_HUMAN	GLA	-0.321077	15.4201	-1.31086	0.204209	0.999607	-4.51247
90701	SC11C_HUMAN	SEC11C	0.278159	16.7621	1.31021	0.204427	0.999607	-4.5128
126328	NDUAB_HUMAN	NDUFA11	-0.130385	18.2381	-1.30987	0.20454	0.999607	-4.51296
253725	FA21C_HUMAN	WASHC2C	0.147332	16.603	1.30783	0.205217	0.999607	-4.51397
11338	U2AF2_HUMAN	U2AF2	0.264313	18.6642	1.30563	0.205952	0.999607	-4.51506
79983	POF1B_HUMAN	POF1B	-0.155003	18.7853	-1.30305	0.206816	0.999607	-4.51634
51128	SAR1B_HUMAN	SAR1B	-0.166618	17.4409	-1.30299	0.206835	0.999607	-4.51636
149371	EXOC8_HUMAN	EXOC8	0.168914	14.2093	1.30247	0.207008	0.999607	-4.51662
29085	PHP14_HUMAN	PHPT1	0.138696	17.6033	1.30239	0.207037	0.999607	-4.51666
201626	PDE12_HUMAN	PDE12	-0.123617	17.5374	-1.30034	0.207726	0.999607	-4.51767
3494	IGHA2_HUMAN	IGHA2	-0.163463	23.2668	-1.29979	0.20791	0.999607	-4.51794
4641	MYO1C_HUMAN	MYO1C	-0.0959377	18.9632	-1.29608	0.20916	0.999607	-4.51976
2185	FAK2_HUMAN	PTK2B	-0.256723	14.1695	-1.29587	0.209234	0.999607	-4.51987
7347	UCHL3_HUMAN	UCHL3	0.165878	17.6287	1.2952	0.209458	0.999607	-4.5202
84284	NTPCR_HUMAN	NTPCR	0.107589	15.7858	1.2947	0.20963	0.999607	-4.52045
79792	GSDMD_HUMAN	GSDMD	-0.115062	17.5122	-1.29443	0.209719	0.999607	-4.52058
54961	SSH3_HUMAN	SSH3	-0.116868	16.2816	-1.2944	0.209729	0.999607	-4.52059
57805	CCAR2_HUMAN	CCAR2	-0.108965	18.4109	-1.29358	0.210008	0.999607	-4.52099
3428	IF16_HUMAN	IFI16	-0.234049	17.004	-1.29264	0.210328	0.999607	-4.52146
10160	FARP1_HUMAN	FARP1	0.199227	14.8105	1.29173	0.210637	0.999607	-4.5219
11231	SEC63_HUMAN	SEC63	-0.128013	16.0275	-1.29094	0.210906	0.999607	-4.52229
5696	PSB8_HUMAN	PSMB8	-0.106033	19.3842	-1.29041	0.211086	0.999607	-4.52255
11187	PKP3_HUMAN	PKP3	0.277829	17.692	1.28976	0.211308	0.999607	-4.52287
1215	CMA1_HUMAN	CMA1	-0.222036	19.6735	-1.28913	0.211523	0.999607	-4.52318
10564	BIG2_HUMAN	ARFGEF2	-0.192697	15.1841	-1.28789	0.211947	0.999607	-4.52378
10054	SAE2_HUMAN	UBA2	-0.151078	17.9784	-1.28763	0.212034	0.999607	-4.52391
7145	TENS1_HUMAN	TNS1	0.172293	18.0473	1.28472	0.21303	0.999607	-4.52533
142	PARP1_HUMAN	PARP1	-0.156443	18.6881	-1.28452	0.213098	0.999607	-4.52543
84263	HSDL2_HUMAN	HSDL2	0.140835	17.7599	1.28267	0.213735	0.999607	-4.52633
51280	GOLM1_HUMAN	GOLM1	-0.145923	18.2278	-1.28248	0.213801	0.999607	-4.52642
25828	THIOM_HUMAN	TXN2	0.543838	15.2168	1.28131	0.214203	0.999607	-4.52699
10066	SCAM2_HUMAN	SCAMP2	-0.149794	18.2621	-1.28009	0.214622	0.999607	-4.52758
10576	TCPB_HUMAN	CCT2	0.125655	19.4303	1.27968	0.214764	0.999607	-4.52778
1634	PGS2_HUMAN	DCN	0.114003	21.5671	1.27774	0.215433	0.999607	-4.52873
11140	CDC37_HUMAN	CDC37	-0.153708	19.5351	-1.27733	0.215577	0.999607	-4.52893
7086	TKT_HUMAN	TKT	-0.0826198	21.8335	-1.27731	0.215583	0.999607	-4.52894
54884	RETST_HUMAN	RETSAT	-0.141921	16.512	-1.2766	0.21583	0.999607	-4.52928
115207	KCD12_HUMAN	KCTD12	-0.0950103	19.6122	-1.27575	0.216125	0.999607	-4.5297
51747	LC7L3_HUMAN	LUC7L3	-0.121358	17.1138	-1.26856	0.218629	0.999607	-4.53318
4124	MA2A1_HUMAN	MAN2A1	-0.114495	17.1087	-1.26534	0.219759	0.999607	-4.53473
132	ADK_HUMAN	ADK	-0.120562	16.7647	-1.26313	0.220534	0.999607	-4.5358
58513	EP15R_HUMAN	EPS15L1	-0.243608	13.9781	-1.26176	0.221017	0.999607	-4.53645
1915	EF1A1_HUMAN	EEF1A1	-0.105459	23.3638	-1.2605	0.221462	0.999607	-4.53706
55854	ZC3HF_HUMAN	ZC3H15	-0.170827	15.9105	-1.2593	0.221888	0.999607	-4.53764
57186	RGPA2_HUMAN	RALGAPA2	-0.287692	11.9452	-1.25866	0.222114	0.999607	-4.53795
3930	LBR_HUMAN	LBR	-0.276795	15.5677	-1.25603	0.223045	0.999607	-4.53921
6134	RL10_HUMAN	RPL10	-0.139538	18.2287	-1.25578	0.223134	0.999607	-4.53933
10211	FLOT1_HUMAN	FLOT1	-0.129175	17.5628	-1.2551	0.223376	0.999607	-4.53965
26092	TOIP1_HUMAN	TOR1AIP1	-0.129971	17.4281	-1.25236	0.224352	0.999607	-4.54097
5284	PIGR_HUMAN	PIGR	-0.117228	21.7289	-1.25193	0.224507	0.999607	-4.54117
5721	PSME2_HUMAN	PSME2	-0.104935	19.7073	-1.25065	0.224963	0.999607	-4.54178
23019	CNOT1_HUMAN	CNOT1	0.302702	15.9021	1.25062	0.224976	0.999607	-4.5418
5868	RAB5A_HUMAN	RAB5A	0.451602	14.9623	1.25028	0.225099	0.999607	-4.54197
29925	GMPPB_HUMAN	GMPPB	-0.190759	18.0609	-1.25007	0.225171	0.999607	-4.54206
1737	ODP2_HUMAN	DLAT	0.187154	18.7606	1.24905	0.225539	0.999607	-4.54255
3898	LAD1_HUMAN	LAD1	-0.140724	17.7198	-1.24419	0.227283	0.999607	-4.54487
6897	SYTC_HUMAN	TARS	0.173738	17.5214	1.244	0.227352	0.999607	-4.54496
6125	RL5_HUMAN	RPL5	-0.130417	19.1453	-1.24395	0.227371	0.999607	-4.54498
7150	TOP1_HUMAN	TOP1	-0.274765	15.8779	-1.2435	0.227535	0.999607	-4.5452
4722	NDUS3_HUMAN	NDUFS3	0.1058	18.6837	1.24345	0.227552	0.999607	-4.54522
23564	DDAH2_HUMAN	DDAH2	0.162065	18.5242	1.24331	0.227603	0.999607	-4.54529
7514	XPO1_HUMAN	XPO1	0.146331	17.5376	1.24216	0.228017	0.999607	-4.54583
5525	2A5A_HUMAN	PPP2R5A	-0.141706	15.8985	-1.24145	0.228273	0.999607	-4.54617
219	AL1B1_HUMAN	ALDH1B1	0.0990235	18.5839	1.2404	0.228655	0.999607	-4.54667
2098	ESTD_HUMAN	ESD	-0.098348	20.133	-1.2395	0.228979	0.999607	-4.5471
10020	GLCNE_HUMAN	GNE	-0.105738	17.8426	-1.23921	0.229087	0.999607	-4.54724
28985	MCTS1_HUMAN	MCTS1	-0.212481	16.6677	-1.23828	0.229422	0.999607	-4.54767
488	AT2A2_HUMAN	ATP2A2	-0.148684	18.8026	-1.2369	0.229925	0.999607	-4.54833
23597	ACOT9_HUMAN	ACOT9	-0.191378	15.5278	-1.23393	0.231005	0.999607	-4.54974
65108	MRP_HUMAN	MARCKSL1	0.0945775	18.3607	1.23342	0.231193	0.999607	-4.54998
11052	CPSF6_HUMAN	CPSF6	-0.108095	17.7276	-1.23208	0.231684	0.999607	-4.55061
6187	RS2_HUMAN	RPS2	-0.221535	19.0058	-1.23149	0.231897	0.999607	-4.55089
79188	TMM43_HUMAN	TMEM43	-0.240719	17.6988	-1.23135	0.231949	0.999607	-4.55096
8301	PICAL_HUMAN	PICALM	-0.182618	16.6047	-1.22712	0.233502	0.999607	-4.55295
18	GABT_HUMAN	ABAT	0.21088	15.0776	1.22577	0.233998	0.999607	-4.55358
669	PMGE_HUMAN	BPGM	-0.144376	17.0711	-1.22558	0.234069	0.999607	-4.55368
5411	PININ_HUMAN	PNN	-0.161272	15.9112	-1.22464	0.234416	0.999607	-4.55412
5305	PI42A_HUMAN	PIP4K2A	-0.234235	15.2856	-1.22084	0.235823	0.999607	-4.5559
1284	CO4A2_HUMAN	COL4A2	-0.263285	19.015	-1.2175	0.237064	0.999607	-4.55747
5341	PLEK_HUMAN	PLEK	-0.250821	14.9289	-1.21604	0.237605	0.999607	-4.55815
22930	RB3GP_HUMAN	RAB3GAP1	-0.161502	15.6304	-1.21572	0.237727	0.999607	-4.5583
8260	NAA10_HUMAN	NAA10	-0.284323	14.9116	-1.21092	0.239523	0.999607	-4.56054
1891	ECH1_HUMAN	ECH1	0.0921174	20.1184	1.21002	0.239858	0.999607	-4.56096
336	APOA2_HUMAN	APOA2	0.167276	19.5986	1.20968	0.239988	0.999607	-4.56112
9798	IST1_HUMAN	IST1	-0.150163	16.6779	-1.20873	0.240345	0.999607	-4.56156
10763	NEST_HUMAN	NES	0.164197	14.7604	1.20593	0.241397	0.999607	-4.56286
7033	TFF3_HUMAN	TFF3	0.163623	19.749	1.20586	0.241427	0.999607	-4.5629
126353	MISP_HUMAN	MISP	0.157869	17.7493	1.20514	0.241696	0.999607	-4.56323
50809	HP1B3_HUMAN	HP1BP3	-0.164793	16.904	-1.20478	0.241832	0.999607	-4.5634
6185	RPN2_HUMAN	RPN2	-0.102004	20.2336	-1.20452	0.241931	0.999607	-4.56352
7532	1433G_HUMAN	YWHAG	0.236868	19.2257	1.20334	0.242379	0.999607	-4.56407
10111	RAD50_HUMAN	RAD50	0.158898	18.1906	1.20107	0.243238	0.999607	-4.56512
1380	CR2_HUMAN	CR2	0.272191	15.0355	1.20095	0.243286	0.999607	-4.56518
633	PGS1_HUMAN	BGN	0.134065	18.2846	1.20067	0.243391	0.999607	-4.5653
1956	EGFR_HUMAN	EGFR	-0.230477	13.7106	-1.20024	0.243554	0.999607	-4.5655
8729	GBF1_HUMAN	GBF1	-0.18734	16.0603	-1.19889	0.244066	0.999607	-4.56613
54187	SIAS_HUMAN	NANS	0.102032	21.3144	1.19868	0.244146	0.999607	-4.56622
22931	RAB18_HUMAN	RAB18	-0.200529	17.6555	-1.19631	0.245049	0.999607	-4.56732
1962	ECHP_HUMAN	EHHADH	-0.173106	15.9149	-1.19619	0.245097	0.999607	-4.56738
7498	XDH_HUMAN	XDH	-0.155158	14.2758	-1.19101	0.24708	0.999607	-4.56976
80230	RUFY1_HUMAN	RUFY1	0.146668	16.6661	1.19013	0.247418	0.999607	-4.57017
1639	DCTN1_HUMAN	DCTN1	-0.147579	17.6826	-1.18475	0.249495	0.999607	-4.57264
7283	TBG1_HUMAN	TUBG1	-0.185029	15.9667	-1.18453	0.249579	0.999607	-4.57274
6161	RL32_HUMAN	RPL32	-0.169946	17.9086	-1.18323	0.250082	0.999607	-4.57333
1974	IF4A2_HUMAN	EIF4A2	-0.14873	18.5871	-1.18225	0.25046	0.999607	-4.57378
51075	TMX2_HUMAN	TMX2	-0.179568	14.5912	-1.18142	0.250784	0.999607	-4.57416
151636	DTX3L_HUMAN	DTX3L	0.191585	15.2353	1.17871	0.251837	0.999607	-4.5754
6188	RS3_HUMAN	RPS3	-0.153866	20.0777	-1.17778	0.252202	0.999607	-4.57582
359948	I2BP2_HUMAN	IRF2BP2	0.173286	16.906	1.17772	0.252225	0.999607	-4.57585
387	RHOA_HUMAN	RHOA	-0.122608	20.2647	-1.17698	0.252513	0.999607	-4.57619
121504	H4_HUMAN	HIST4H4	-0.155808	24.0039	-1.17502	0.253278	0.999607	-4.57708
5004	A1AG1_HUMAN	ORM1	0.304847	19.1768	1.17498	0.253292	0.999607	-4.57709
1428	CRYM_HUMAN	CRYM	0.196007	16.1173	1.17449	0.253484	0.999607	-4.57732
6513	GTR1_HUMAN	SLC2A1	0.245757	15.9681	1.1742	0.253601	0.999607	-4.57745
6143	RL19_HUMAN	RPL19	-0.210211	19.1504	-1.17366	0.25381	0.999607	-4.5777
55699	SYIM_HUMAN	IARS2	-0.0859201	18.5099	-1.17287	0.254122	0.999607	-4.57806
2665	GDIB_HUMAN	GDI2	-0.0850006	21.3828	-1.17081	0.25493	0.999607	-4.57899
2271	FUMH_HUMAN	FH	0.123263	21.0622	1.16899	0.255648	0.999607	-4.57982
201161	CENPV_HUMAN	CENPV	0.156695	15.4184	1.16838	0.255887	0.999607	-4.58009
27299	ADEC1_HUMAN	ADAMDEC1	-0.265375	15.0496	-1.16792	0.256067	0.999607	-4.5803
7174	TPP2_HUMAN	TPP2	-0.15058	18.0236	-1.16782	0.256108	0.999607	-4.58035
1938	EF2_HUMAN	EEF2	-0.0762832	21.2409	-1.16769	0.256157	0.999607	-4.5804
2289	FKBP5_HUMAN	FKBP5	-0.160794	16.1544	-1.16629	0.256712	0.999607	-4.58104
6484	SIA4C_HUMAN	ST3GAL4	-0.242545	15.1737	-1.16546	0.257038	0.999607	-4.58141
6209	RS15_HUMAN	RPS15	-0.12064	17.9455	-1.16491	0.257256	0.999607	-4.58166
5243	MDR1_HUMAN	ABCB1	-0.301759	14.1619	-1.16477	0.257314	0.999607	-4.58173
961	CD47_HUMAN	CD47	-0.174311	18.4303	-1.16343	0.257844	0.999607	-4.58233
6710	SPTB1_HUMAN	SPTB	-0.195803	15.9484	-1.16213	0.258361	0.999607	-4.58292
56667	MUC13_HUMAN	MUC13	-0.152565	18.056	-1.16121	0.258724	0.999607	-4.58333
5701	PRS7_HUMAN	PSMC2	0.155692	18.2273	1.1603	0.259088	0.999607	-4.58374
1213	CLH1_HUMAN	CLTC	-0.099456	21.1843	-1.15991	0.259244	0.999607	-4.58392
84271	PDIP3_HUMAN	POLDIP3	-0.168517	17.5781	-1.15735	0.260263	0.999607	-4.58507
390916	NUD19_HUMAN	NUDT19	0.155633	14.7498	1.15703	0.26039	0.999607	-4.58521
9373	PLAP_HUMAN	PLAA	-0.109554	16.4563	-1.15588	0.26085	0.999607	-4.58573
55600	ITLN1_HUMAN	ITLN1	0.124437	21.5045	1.15546	0.261019	0.999607	-4.58592
1535	CY24A_HUMAN	CYBA	-0.198512	14.9578	-1.15546	0.261019	0.999607	-4.58592
4703	NEBU_HUMAN	NEB	0.215325	18.9816	1.15541	0.261038	0.999607	-4.58594
3291	DHI2_HUMAN	HSD11B2	-0.135194	19.6862	-1.15507	0.261173	0.999607	-4.58609
60314	MYG1_HUMAN	C12orf10	-0.183973	14.1844	-1.1528	0.262086	0.999607	-4.58712
4726	NDUS6_HUMAN	NDUFS6	0.124638	17.2402	1.15065	0.26295	0.999607	-4.58808
107984053	BOLA2_HUMAN	LOC107984053	0.149117	17.3856	1.14981	0.263286	0.999607	-4.58845
522	ATP5J_HUMAN	ATP5PF	0.16813	20.1745	1.14965	0.263352	0.999607	-4.58853
6224	RS20_HUMAN	RPS20	-0.126277	19.1739	-1.14877	0.263705	0.999607	-4.58892
27183	VPS4A_HUMAN	VPS4A	0.117354	15.7544	1.14877	0.263705	0.999607	-4.58892
51218	GLRX5_HUMAN	GLRX5	0.223332	17.285	1.14868	0.263742	0.999607	-4.58896
57590	WDFY1_HUMAN	WDFY1	-0.258991	16.7637	-1.14846	0.26383	0.999607	-4.58906
3093	UBE2K_HUMAN	UBE2K	0.139397	17.6631	1.14697	0.264434	0.999607	-4.58972
6832	SUV3_HUMAN	SUPV3L1	0.167482	15.7219	1.14527	0.265119	0.999607	-4.59048
23140	ZZEF1_HUMAN	ZZEF1	-0.361879	14.4297	-1.14397	0.265647	0.999607	-4.59106
1632	ECI1_HUMAN	ECI1	0.118089	19.5431	1.14329	0.265922	0.999607	-4.59136
23078	VWA8_HUMAN	VWA8	-0.178344	15.4789	-1.14277	0.266134	0.999607	-4.59159
966	CD59_HUMAN	CD59	-0.161595	18.7351	-1.14126	0.266745	0.999607	-4.59226
2194	FAS_HUMAN	FASN	-0.160604	19.0667	-1.13971	0.267376	0.999607	-4.59295
9475	ROCK2_HUMAN	ROCK2	0.116727	18.2165	1.13882	0.267739	0.999607	-4.59335
10631	POSTN_HUMAN	POSTN	0.187092	21.1822	1.13787	0.268126	0.999607	-4.59377
3105	1A34_HUMAN	HLA-A	-0.103591	20.9318	-1.13779	0.26816	0.999607	-4.59381
64432	RT25_HUMAN	MRPS25	0.185335	16.6657	1.1375	0.268277	0.999607	-4.59393
93100	PNCB_HUMAN	NAPRT	-0.114096	18.4868	-1.1366	0.268646	0.999607	-4.59433
6201	RS7_HUMAN	RPS7	-0.106337	19.4687	-1.13385	0.269774	0.999607	-4.59555
23	ABCF1_HUMAN	ABCF1	-0.152313	17.9299	-1.13377	0.269804	0.999607	-4.59558
6296	ACSM3_HUMAN	ACSM3	0.252862	17.3369	1.13312	0.270073	0.999607	-4.59587
54815	P66A_HUMAN	GATAD2A	-0.121463	15.2138	-1.13274	0.270227	0.999607	-4.59604
6675	UAP1_HUMAN	UAP1	-0.124935	17.4294	-1.13232	0.270399	0.999607	-4.59623
6241	RIR2_HUMAN	RRM2	0.269746	13.6654	1.13181	0.270608	0.999607	-4.59645
8666	EIF3G_HUMAN	EIF3G	0.224839	17.1057	1.13145	0.270756	0.999607	-4.59661
10286	SPF27_HUMAN	BCAS2	0.379856	14.8969	1.12825	0.272073	0.999607	-4.59802
6876	TAGL_HUMAN	TAGLN	0.281288	22.3491	1.12634	0.272866	0.999607	-4.59886
57003	CCD47_HUMAN	CCDC47	-0.148641	16.9709	-1.1255	0.273212	0.999607	-4.59923
10487	CAP1_HUMAN	CAP1	-0.0901447	21.7127	-1.12428	0.273716	0.999607	-4.59977
100131187	TSTD1_HUMAN	TSTD1	0.167119	17.7116	1.12266	0.27439	0.999607	-4.60048
3956	LEG1_HUMAN	LGALS1	0.17031	21.5165	1.12099	0.275084	0.999607	-4.60121
1159	KCRU_HUMAN	CKMT1B	0.119115	20.9614	1.1199	0.275537	0.999607	-4.60169
3965	LEG9_HUMAN	LGALS9	-0.128085	18.8498	-1.11974	0.275603	0.999607	-4.60176
2683	B4GT1_HUMAN	B4GALT1	-0.167185	15.2223	-1.11912	0.27586	0.999607	-4.60203
6427	SRSF2_HUMAN	SRSF2	0.295669	18.1073	1.11904	0.275893	0.999607	-4.60206
10226	PLIN3_HUMAN	PLIN3	0.0909461	19.5869	1.1179	0.27637	0.999607	-4.60256
301	ANXA1_HUMAN	ANXA1	-0.0805539	20.1086	-1.11717	0.276677	0.999607	-4.60288
55735	DJC11_HUMAN	DNAJC11	0.236753	14.7929	1.11596	0.277183	0.999607	-4.60341
10022	INSL5_HUMAN	INSL5	0.279548	17.3168	1.11386	0.278059	0.999607	-4.60433
5050	PA1B3_HUMAN	PAFAH1B3	-0.474373	14.1486	-1.11378	0.278092	0.999607	-4.60436
8754	ADAM9_HUMAN	ADAM9	0.217449	13.8704	1.11346	0.278228	0.999607	-4.6045
2038	EPB42_HUMAN	EPB42	-0.147336	17.2527	-1.11276	0.278521	0.999607	-4.60481
51449	PCYOX_HUMAN	PCYOX1	0.120639	17.731	1.11162	0.279	0.999607	-4.6053
51260	PBDC1_HUMAN	PBDC1	0.141399	16.8059	1.10998	0.279691	0.999607	-4.60602
5867	RAB4A_HUMAN	RAB4A	-0.309322	14.8802	-1.10947	0.279904	0.999607	-4.60624
29766	TMOD3_HUMAN	TMOD3	0.167584	18.3372	1.10786	0.280585	0.999607	-4.60694
90480	G45IP_HUMAN	GADD45GIP1	-0.294766	15.083	-1.10771	0.280649	0.999607	-4.607
101929876	RS26_HUMAN	LOC101929876	-0.225398	16.9072	-1.10524	0.281691	0.999607	-4.60807
3251	HPRT_HUMAN	HPRT1	0.267686	16.6606	1.10165	0.283215	0.999607	-4.60963
5725	PTBP1_HUMAN	PTBP1	-0.132102	20.3839	-1.10122	0.283396	0.999607	-4.60981
54472	TOLIP_HUMAN	TOLLIP	0.249454	16.449	1.10067	0.28363	0.999607	-4.61005
22803	XRN2_HUMAN	XRN2	-0.145313	16.0982	-1.10031	0.283784	0.999607	-4.6102
3703	STT3A_HUMAN	STT3A	-0.117052	18.7174	-1.10027	0.283802	0.999607	-4.61022
56954	NIT2_HUMAN	NIT2	-0.140136	18.3436	-1.09815	0.284704	0.999607	-4.61113
9997	SCO2_HUMAN	SCO2	-0.148256	16.1652	-1.09488	0.286101	0.999607	-4.61254
3123	2B18_HUMAN	HLA-DRB1	0.216552	15.081	1.09452	0.286255	0.999607	-4.6127
79789	CLMN_HUMAN	CLMN	-0.143538	16.3568	-1.09443	0.286294	0.999607	-4.61273
50999	TMED5_HUMAN	TMED5	-0.104505	17.8068	-1.09338	0.286742	0.999607	-4.61318
23193	GANAB_HUMAN	GANAB	-0.09164	20.5954	-1.08954	0.288393	0.999607	-4.61483
124801	LSM12_HUMAN	LSM12	0.117217	15.9001	1.08903	0.288614	0.999607	-4.61505
9972	NU153_HUMAN	NUP153	-0.372081	14.4136	-1.08899	0.288628	0.999607	-4.61506
553115	PEF1_HUMAN	PEF1	-0.199239	16.8861	-1.08874	0.288737	0.999607	-4.61517
727957	MROH1_HUMAN	MROH1	-0.371669	15.0846	-1.08819	0.288976	0.999607	-4.61541
4720	NDUS2_HUMAN	NDUFS2	-0.084823	19.2029	-1.08768	0.289196	0.999607	-4.61563
3485	IBP2_HUMAN	IGFBP2	0.156226	18.0616	1.08729	0.289362	0.999607	-4.61579
60678	SELB_HUMAN	EEFSEC	-0.16198	14.2098	-1.0854	0.290177	0.999607	-4.6166
1824	DSC2_HUMAN	DSC2	0.142523	18.4659	1.08452	0.290559	0.999607	-4.61697
10808	HS105_HUMAN	HSPH1	-0.115806	17.3719	-1.08399	0.290787	0.999607	-4.6172
5921	RASA1_HUMAN	RASA1	-0.24668	14.9646	-1.08321	0.291125	0.999607	-4.61753
8649	LTOR3_HUMAN	LAMTOR3	0.107727	16.902	1.08279	0.291309	0.999607	-4.61771
10291	SF3A1_HUMAN	SF3A1	-0.0901974	18.1887	-1.08267	0.291362	0.999607	-4.61776
3183	HNRPC_HUMAN	HNRNPC	-0.084359	20.5823	-1.08169	0.291786	0.999607	-4.61818
355	TNR6_HUMAN	FAS	0.162091	15.9217	1.08118	0.29201	0.999607	-4.6184
55666	NPL4_HUMAN	NPLOC4	0.212338	15.119	1.08106	0.292062	0.999607	-4.61845
3376	SYIC_HUMAN	IARS	-0.120004	18.1565	-1.08105	0.292064	0.999607	-4.61845
57505	SYAM_HUMAN	AARS2	-0.129954	15.2428	-1.07947	0.292753	0.999607	-4.61913
307	ANXA4_HUMAN	ANXA4	0.0834933	20.6537	1.07867	0.293101	0.999607	-4.61946
6130	RL7A_HUMAN	RPL7A	-0.171531	19.6054	-1.07847	0.293185	0.999607	-4.61955
83986	ITFG3_HUMAN	FAM234A	0.418557	13.6648	1.07846	0.293189	0.999607	-4.61955
84293	F213A_HUMAN	PRXL2A	-0.44835	13.3674	-1.07806	0.293367	0.999607	-4.61972
8723	SNX4_HUMAN	SNX4	-0.0851636	16.4825	-1.07753	0.293597	0.999607	-4.61995
91663	MYADM_HUMAN	MYADM	-0.130691	18.3036	-1.0772	0.293741	0.999607	-4.62009
6142	RL18A_HUMAN	RPL18A	-0.1565	18.8697	-1.07718	0.293748	0.999607	-4.62009
80781	COIA1_HUMAN	COL18A1	0.126374	18.1799	1.07686	0.293888	0.999607	-4.62023
8518	ELP1_HUMAN	ELP1	-0.132043	14.6076	-1.07575	0.294371	0.999607	-4.6207
7284	EFTU_HUMAN	TUFM	0.122884	21.3809	1.07546	0.294499	0.999607	-4.62082
9361	LONM_HUMAN	LONP1	0.0818783	17.2473	1.07511	0.294654	0.999607	-4.62097
29934	SNX12_HUMAN	SNX12	0.180657	16.7341	1.07509	0.29466	0.999607	-4.62098
79695	GLT12_HUMAN	GALNT12	0.259998	14.3849	1.07062	0.296619	0.999607	-4.62287
8635	RNT2_HUMAN	RNASET2	-0.169806	17.4545	-1.07025	0.296782	0.999607	-4.62302
100526664	LY75_HUMAN	LY75-CD302	-0.13921	15.9705	-1.06991	0.296932	0.999607	-4.62317
54867	TM214_HUMAN	TMEM214	-0.22601	15.7232	-1.06894	0.29736	0.999607	-4.62358
2875	ALAT1_HUMAN	GPT	-0.140401	16.5555	-1.06884	0.297406	0.999607	-4.62362
91942	MIMIT_HUMAN	NDUFAF2	-0.209808	16.6647	-1.06864	0.297493	0.999607	-4.62371
8508	NIPS1_HUMAN	NIPSNAP1	0.111681	18.896	1.06772	0.297897	0.999607	-4.62409
3098	HXK1_HUMAN	HK1	-0.140682	18.7141	-1.06747	0.298009	0.999607	-4.6242
9577	BRE_HUMAN	BABAM2	-0.099223	16.4638	-1.06554	0.298861	0.999607	-4.62501
2017	SRC8_HUMAN	CTTN	0.194196	19.1361	1.06448	0.299326	0.999607	-4.62545
65005	RM09_HUMAN	MRPL9	-0.582444	16.0319	-1.06336	0.299825	0.999607	-4.62593
23321	TRIM2_HUMAN	TRIM2	0.112063	16.2236	1.06197	0.300441	0.999607	-4.62651
54102	CLIC6_HUMAN	CLIC6	-0.134344	17.1902	-1.06166	0.300575	0.999607	-4.62664
25824	PRDX5_HUMAN	PRDX5	0.0959864	22.5546	1.06003	0.301301	0.999607	-4.62732
23637	RBGP1_HUMAN	RABGAP1	-0.105203	15.4654	-1.05902	0.30175	0.999607	-4.62774
56886	UGGG1_HUMAN	UGGT1	-0.0985572	18.7034	-1.05848	0.301989	0.999607	-4.62797
283742	FA98B_HUMAN	FAM98B	-0.0838706	17.2238	-1.05738	0.302477	0.999607	-4.62842
5879	RAC1_HUMAN	RAC1	-0.116559	20.2443	-1.05602	0.303084	0.999607	-4.62899
9219	MTA2_HUMAN	MTA2	-0.214154	15.6179	-1.05596	0.303112	0.999607	-4.62902
51095	TRNT1_HUMAN	TRNT1	0.123753	14.3723	1.05502	0.303529	0.999607	-4.62941
4967	ODO1_HUMAN	OGDH	0.0991527	19.6127	1.05465	0.303699	0.999607	-4.62957
8773	SNP23_HUMAN	SNAP23	0.177905	16.9272	1.05424	0.30388	0.999607	-4.62974
10549	PRDX4_HUMAN	PRDX4	0.0834719	20.275	1.05274	0.304551	0.999607	-4.63036
5576	KAP2_HUMAN	PRKAR2A	0.0940749	17.8074	1.05141	0.305146	0.999607	-4.63091
498	ATPA_HUMAN	ATP5F1A	0.0770919	22.7944	1.04834	0.306526	0.999607	-4.63219
26355	F162A_HUMAN	FAM162A	-0.104029	19.8231	-1.04722	0.307031	0.999607	-4.63265
6499	SKIV2_HUMAN	SKIV2L	-0.12613	16.7048	-1.04703	0.307117	0.999607	-4.63273
152007	GAPR1_HUMAN	GLIPR2	-0.145382	19.3017	-1.04644	0.30738	0.999607	-4.63297
2778	GNAS1_HUMAN	GNAS	-0.158528	17.9696	-1.04447	0.308269	0.999607	-4.63379
1743	ODO2_HUMAN	DLST	0.105006	19.3317	1.04409	0.308441	0.999607	-4.63394
1462	CSPG2_HUMAN	VCAN	0.121048	17.1425	1.04197	0.3094	0.999607	-4.63482
11079	RER1_HUMAN	RER1	0.20185	18.3236	1.04176	0.309493	0.999607	-4.6349
2752	GLNA_HUMAN	GLUL	-0.130128	16.9149	-1.04167	0.309538	0.999607	-4.63495
30844	EHD4_HUMAN	EHD4	-0.111292	18.3689	-1.0413	0.309702	0.999607	-4.63509
27020	NPTN_HUMAN	NPTN	-0.135855	17.4291	-1.04092	0.309876	0.999607	-4.63525
51639	SF3B6_HUMAN	SF3B6	-0.197012	16.8356	-1.04063	0.310007	0.999607	-4.63537
6203	RS9_HUMAN	RPS9	-0.122594	17.986	-1.04049	0.310071	0.999607	-4.63543
10598	AHSA1_HUMAN	AHSA1	-0.223712	15.9956	-1.03983	0.31037	0.999607	-4.6357
7454	WASP_HUMAN	WAS	-0.157863	16.5408	-1.03871	0.310878	0.999607	-4.63616
1854	DUT_HUMAN	DUT	0.137286	17.3145	1.03783	0.311276	0.999607	-4.63652
6059	ABCE1_HUMAN	ABCE1	-0.124495	17.7036	-1.03422	0.312924	0.999607	-4.63801
6281	S10AA_HUMAN	S100A10	0.124096	22.0671	1.03312	0.313425	0.999607	-4.63846
1312	COMT_HUMAN	COMT	0.201633	17.0757	1.03257	0.313676	0.999607	-4.63868
7170	TPM3_HUMAN	TPM3	0.158822	18.6258	1.03237	0.313769	0.999607	-4.63876
26608	TBL2_HUMAN	TBL2	-0.206348	14.9301	-1.03062	0.314569	0.999607	-4.63948
309	ANXA6_HUMAN	ANXA6	-0.0922949	20.0215	-1.03026	0.314734	0.999607	-4.63963
2147	THRB_HUMAN	F2	-0.137137	17.5667	-1.02999	0.314857	0.999607	-4.63973
10059	DNM1L_HUMAN	DNM1L	0.0773731	17.3954	1.02999	0.31486	0.999607	-4.63974
8644	AK1C3_HUMAN	AKR1C3	-0.100942	18.579	-1.02964	0.31502	0.999607	-4.63988
29920	P5CR2_HUMAN	PYCR2	-0.182843	14.8009	-1.02844	0.315566	0.999607	-4.64037
6128	RL6_HUMAN	RPL6	-0.182507	19.2799	-1.02835	0.315612	0.999607	-4.64041
51495	HACD3_HUMAN	HACD3	-0.23527	17.0337	-1.02807	0.315739	0.999607	-4.64052
740	RM49_HUMAN	MRPL49	0.102946	17.5302	1.02747	0.316012	0.999607	-4.64076
224	AL3A2_HUMAN	ALDH3A2	-0.0955187	16.7428	-1.02684	0.316306	0.999607	-4.64102
3043	HBB_HUMAN	HBB	-0.176548	27.4374	-1.02643	0.316491	0.999607	-4.64119
1655	DDX5_HUMAN	DDX5	-0.114305	18.3582	-1.02461	0.317331	0.999607	-4.64193
1652	DOPD_HUMAN	DDT	0.143009	19.5525	1.02439	0.317433	0.999607	-4.64202
7555	CNBP_HUMAN	CNBP	0.140339	17.3534	1.02437	0.31744	0.999607	-4.64202
81887	LAS1L_HUMAN	LAS1L	-0.268455	13.7625	-1.02364	0.317777	0.999607	-4.64232
23192	ATG4B_HUMAN	ATG4B	-0.149419	15.6191	-1.02156	0.318736	0.999607	-4.64316
103910	ML12B_HUMAN	MYL12B	0.108765	21.8934	1.02101	0.318995	0.999607	-4.64339
121512	FGD4_HUMAN	FGD4	0.123505	14.6642	1.01956	0.319662	0.999607	-4.64398
11160	ERLN2_HUMAN	ERLIN2	-0.123841	18.6823	-1.01744	0.320649	0.999607	-4.64484
1278	CO1A2_HUMAN	COL1A2	-0.218445	22.0375	-1.01708	0.320814	0.999607	-4.64498
1	A1BG_HUMAN	A1BG	0.11709	16.7249	1.01686	0.320916	0.999607	-4.64507
9403	SEP15_HUMAN	SELENOF	0.157169	16.8202	1.0167	0.320991	0.999607	-4.64513
5611	DNJC3_HUMAN	DNAJC3	-0.144939	16.4196	-1.0131	0.322667	0.999607	-4.64659
1525	CXAR_HUMAN	CXADR	-0.190092	16.1045	-1.01114	0.32358	0.999607	-4.64737
5074	PAWR_HUMAN	PAWR	0.167203	16.7999	1.01103	0.323634	0.999607	-4.64742
23279	NU160_HUMAN	NUP160	-0.125765	15.7637	-1.00884	0.324657	0.999607	-4.6483
9352	TXNL1_HUMAN	TXNL1	0.0836546	19.1547	1.00833	0.324894	0.999607	-4.6485
56889	TM9S3_HUMAN	TM9SF3	-0.108971	18.555	-1.00784	0.325124	0.999607	-4.6487
156	ARBK1_HUMAN	GRK2	0.334163	14.7855	1.00458	0.326659	0.999607	-4.65
440603	B2L15_HUMAN	BCL2L15	0.199541	16.806	1.00417	0.326851	0.999607	-4.65017
594	ODBB_HUMAN	BCKDHB	-0.175313	15.6654	-1.00082	0.328428	0.999607	-4.6515
5713	PSMD7_HUMAN	PSMD7	-0.0787892	16.9315	-1.0008	0.328436	0.999607	-4.65151
55623	THUM1_HUMAN	THUMPD1	-0.130066	15.2582	-1.00058	0.328543	0.999607	-4.6516
3848	K2C1_HUMAN	KRT1	0.275425	18.677	1.00035	0.32865	0.999607	-4.65169
26958	COPG2_HUMAN	COPG2	0.167459	15.8603	0.999562	0.329023	0.999607	-4.65201
56997	ADCK3_HUMAN	COQ8A	-0.111675	17.3423	-0.999007	0.329286	0.999607	-4.65223
4725	NDUS5_HUMAN	NDUFS5	0.168879	18.1965	0.998868	0.329351	0.999607	-4.65228
23196	F120A_HUMAN	FAM120A	-0.120486	17.5001	-0.996071	0.330676	0.999607	-4.65339
10342	TFG_HUMAN	TFG	0.167704	18.2511	0.994064	0.331629	0.999607	-4.65419
1984	IF5A1_HUMAN	EIF5A	0.0911087	20.9099	0.992658	0.332298	0.999607	-4.65475
6793	STK10_HUMAN	STK10	-0.165212	15.6598	-0.992418	0.332413	0.999607	-4.65484
6731	SRP72_HUMAN	SRP72	-0.0893978	17.6047	-0.990833	0.333168	0.999607	-4.65547
53	PPAL_HUMAN	ACP2	-0.129114	16.2063	-0.990733	0.333215	0.999607	-4.65551
55291	PP6R3_HUMAN	PPP6R3	-0.249015	15.871	-0.989837	0.333643	0.999607	-4.65586
5970	TF65_HUMAN	RELA	-0.133766	17.4474	-0.988715	0.334179	0.999607	-4.6563
790	PYR1_HUMAN	CAD	-0.103344	16.7707	-0.987804	0.334614	0.999607	-4.65666
3816	KLK1_HUMAN	KLK1	0.120621	17.2322	0.987601	0.334711	0.999607	-4.65674
6850	KSYK_HUMAN	SYK	0.194389	17.8234	0.987258	0.334875	0.999607	-4.65688
2203	F16P1_HUMAN	FBP1	-0.0946615	18.4583	-0.985494	0.33572	0.999607	-4.65757
55236	UBA6_HUMAN	UBA6	0.0957716	17.0167	0.985414	0.335759	0.999607	-4.6576
2629	GLCM_HUMAN	GBA	-0.243527	16.3851	-0.985327	0.3358	0.999607	-4.65764
7818	RT29_HUMAN	DAP3	-0.0963355	16.4919	-0.984834	0.336037	0.999607	-4.65783
998	CDC42_HUMAN	CDC42	-0.121857	19.9389	-0.982285	0.337261	0.999607	-4.65883
5832	P5CS_HUMAN	ALDH18A1	0.135353	18.335	0.9822	0.337302	0.999607	-4.65887
51642	RM48_HUMAN	MRPL48	0.160582	15.0757	0.981967	0.337414	0.999607	-4.65896
4329	MMSA_HUMAN	ALDH6A1	-0.0765964	19.3272	-0.980765	0.337993	0.999607	-4.65943
9793	CKAP5_HUMAN	CKAP5	-0.130072	15.8294	-0.98061	0.338067	0.999607	-4.65949
3073	HEXA_HUMAN	HEXA	0.0921169	17.717	0.980371	0.338183	0.999607	-4.65958
30851	TX1B3_HUMAN	TAX1BP3	0.128088	18.5195	0.980064	0.33833	0.999607	-4.6597
10525	HYOU1_HUMAN	HYOU1	-0.0767016	19.6375	-0.979928	0.338396	0.999607	-4.65976
51719	CAB39_HUMAN	CAB39	0.101193	16.8566	0.979797	0.338459	0.999607	-4.65981
2035	41_HUMAN	EPB41	0.154779	16.1565	0.978886	0.338899	0.999607	-4.66016
6629	RU2B_HUMAN	SNRPB2	0.357255	14.2394	0.978309	0.339177	0.999607	-4.66039
3688	ITB1_HUMAN	ITGB1	-0.0891572	19.6392	-0.977341	0.339644	0.999607	-4.66077
64866	CDCP1_HUMAN	CDCP1	-0.160135	13.3872	-0.977219	0.339703	0.999607	-4.66081
9898	UBP2L_HUMAN	UBAP2L	-0.0987863	17.0599	-0.975992	0.340297	0.999607	-4.66129
5162	ODPB_HUMAN	PDHB	-0.174932	19.4225	-0.975407	0.34058	0.999607	-4.66152
10985	GCN1L_HUMAN	GCN1	-0.143686	16.9795	-0.975232	0.340665	0.999607	-4.66159
4809	NH2L1_HUMAN	SNU13	-0.0928329	19.3021	-0.97516	0.3407	0.999607	-4.66162
10972	TMEDA_HUMAN	TMED10	-0.145178	18.8486	-0.975113	0.340722	0.999607	-4.66164
6576	TXTP_HUMAN	SLC25A1	-0.122204	17.9507	-0.973665	0.341424	0.999607	-4.6622
4035	LRP1_HUMAN	LRP1	0.137716	16.3458	0.970855	0.342789	0.999607	-4.66329
1277	CO1A1_HUMAN	COL1A1	-0.214788	21.5167	-0.969193	0.343598	0.999607	-4.66394
10574	TCPH_HUMAN	CCT7	-0.0878447	19.6366	-0.967451	0.344447	0.999607	-4.66461
79784	MYH14_HUMAN	MYH14	-0.133694	20.1514	-0.967344	0.344499	0.999607	-4.66465
28395	HV209_HUMAN	IGHV4-34	0.269741	14.6471	0.967014	0.34466	0.999607	-4.66478
22796	COG2_HUMAN	COG2	-0.0936883	16.8284	-0.966243	0.345037	0.999607	-4.66508
6015	RING1_HUMAN	RING1	0.138368	14.786	0.965843	0.345232	0.999607	-4.66523
1811	S26A3_HUMAN	SLC26A3	-0.139442	17.849	-0.964836	0.345724	0.999607	-4.66562
762	CAH4_HUMAN	CA4	-0.123038	15.7522	-0.963131	0.346559	0.999607	-4.66628
506	ATPB_HUMAN	ATP5F1B	0.0765103	23.0441	0.962858	0.346693	0.999607	-4.66639
2548	LYAG_HUMAN	GAA	0.122067	16.2278	0.96282	0.346712	0.999607	-4.6664
10548	TM9S1_HUMAN	TM9SF1	-0.0992889	15.5519	-0.962803	0.34672	0.999607	-4.66641
10092	ARPC5_HUMAN	ARPC5	0.0803378	18.9617	0.962791	0.346726	0.999607	-4.66641
55327	LIN7C_HUMAN	LIN7C	0.105513	17.3875	0.962341	0.346946	0.999607	-4.66659
89122	TRIM4_HUMAN	TRIM4	-0.251453	19.948	-0.961587	0.347316	0.999607	-4.66688
1511	CATG_HUMAN	CTSG	0.152611	19.3733	0.961527	0.347346	0.999607	-4.6669
1977	IF4E_HUMAN	EIF4E	-0.15559	17.9057	-0.96139	0.347413	0.999607	-4.66695
283987	HID1_HUMAN	HID1	-0.189063	15.2042	-0.961055	0.347577	0.999607	-4.66708
7165	TPD54_HUMAN	TPD52L2	0.136835	17.7008	0.959739	0.348224	0.999607	-4.66759
8775	SNAA_HUMAN	NAPA	-0.0758131	18.4635	-0.959682	0.348252	0.999607	-4.66761
3957	LEG2_HUMAN	LGALS2	0.244145	17.1324	0.957817	0.34917	0.999607	-4.66833
23468	CBX5_HUMAN	CBX5	0.0966468	16.5178	0.956411	0.349863	0.999607	-4.66886
2589	GALT1_HUMAN	GALNT1	-0.135788	15.9947	-0.955943	0.350093	0.999607	-4.66904
6181	RLA2_HUMAN	RPLP2	0.177907	21.5785	0.955527	0.350298	0.999607	-4.6692
5479	PPIB_HUMAN	PPIB	-0.0831071	21.8509	-0.95527	0.350425	0.999607	-4.6693
23527	ACAP2_HUMAN	ACAP2	0.108012	16.109	0.954622	0.350745	0.999607	-4.66955
231	ALDR_HUMAN	AKR1B1	-0.111582	19.2085	-0.954216	0.350946	0.999607	-4.6697
50865	HEBP1_HUMAN	HEBP1	-0.0866225	17.7255	-0.953524	0.351288	0.999607	-4.66997
28973	RT18B_HUMAN	MRPS18B	-0.0993545	16.473	-0.952535	0.351777	0.999607	-4.67035
4478	MOES_HUMAN	MSN	-0.0637459	20.68	-0.951855	0.352114	0.999607	-4.67061
51566	ARMX3_HUMAN	ARMCX3	-0.249765	14.9691	-0.951268	0.352405	0.999607	-4.67083
6729	SRP54_HUMAN	SRP54	-0.160141	16.2415	-0.950855	0.35261	0.999607	-4.67099
10083	USH1C_HUMAN	USH1C	-0.112598	15.1011	-0.950238	0.352916	0.999607	-4.67122
5106	PCKGM_HUMAN	PCK2	0.102624	19.9686	0.949524	0.35327	0.999607	-4.6715
2877	GPX2_HUMAN	GPX2	0.194985	19.2068	0.949312	0.353375	0.999607	-4.67158
6598	SNF5_HUMAN	SMARCB1	-0.105733	15.7723	-0.94899	0.353535	0.999607	-4.6717
6603	SMRD2_HUMAN	SMARCD2	-0.231189	19.5324	-0.948536	0.353761	0.999607	-4.67187
64744	SMAP2_HUMAN	SMAP2	-0.155188	14.062	-0.948445	0.353806	0.999607	-4.67191
125	ADH1B_HUMAN	ADH1B	0.0855785	22	0.947592	0.35423	0.999607	-4.67223
2820	GPDM_HUMAN	GPD2	-0.0884202	19.0414	-0.947284	0.354383	0.999607	-4.67235
3646	EIF3E_HUMAN	EIF3E	-0.0783129	17.9723	-0.944503	0.355768	0.999607	-4.6734
5105	PCKGC_HUMAN	PCK1	-0.146275	17.2346	-0.94418	0.355929	0.999607	-4.67353
6165	RL35A_HUMAN	RPL35A	-0.156557	18.6062	-0.943801	0.356119	0.999607	-4.67367
5917	SYRC_HUMAN	RARS	-0.1252	18.9251	-0.942319	0.356859	0.999607	-4.67423
28988	DBNL_HUMAN	DBNL	0.114292	19.1856	0.940963	0.357537	0.999607	-4.67474
550	AUP1_HUMAN	AUP1	-0.201894	14.0246	-0.940504	0.357767	0.999607	-4.67492
8634	RTCA_HUMAN	RTCA	-0.103357	15.9149	-0.93987	0.358084	0.999607	-4.67516
60491	GTPC1_HUMAN	NIF3L1	0.450872	13.9707	0.939512	0.358264	0.999607	-4.67529
9295	SRS11_HUMAN	SRSF11	0.127242	16.3623	0.93949	0.358275	0.999607	-4.6753
10284	SAP18_HUMAN	SAP18	-0.113763	16.2101	-0.939464	0.358288	0.999607	-4.67531
10330	CNPY2_HUMAN	CNPY2	0.127494	18.1966	0.936932	0.359558	0.999607	-4.67626
9943	OXSR1_HUMAN	OXSR1	-0.110367	17.1349	-0.936368	0.359842	0.999607	-4.67648
3420	IDH3B_HUMAN	IDH3B	0.095387	17.6513	0.935009	0.360525	0.999607	-4.67699
2954	MAAI_HUMAN	GSTZ1	-0.120728	16.4097	-0.934277	0.360894	0.999607	-4.67726
5792	PTPRF_HUMAN	PTPRF	-0.195452	14.6819	-0.933856	0.361106	0.999607	-4.67742
51692	CPSF3_HUMAN	CPSF3	0.134063	14.9712	0.933517	0.361276	0.999607	-4.67755
2217	FCGRN_HUMAN	FCGRT	-0.173898	15.9614	-0.933466	0.361303	0.999607	-4.67757
6891	TAP2_HUMAN	TAP2	-0.173094	16.5934	-0.932283	0.361899	0.999607	-4.67801
6836	SURF4_HUMAN	SURF4	0.0810609	17.4287	0.931981	0.362051	0.999607	-4.67812
6210	RS15A_HUMAN	RPS15A	-0.16272	19.3022	-0.92964	0.363234	0.999607	-4.679
5660	SAP_HUMAN	PSAP	0.102526	20.751	0.929567	0.363271	0.999607	-4.67903
4939	OAS2_HUMAN	OAS2	0.121431	15.9286	0.926375	0.364888	0.999607	-4.68022
79084	MEP50_HUMAN	WDR77	0.0863922	15.6249	0.92598	0.365089	0.999607	-4.68037
80150	ASGL1_HUMAN	ASRGL1	0.182023	15.9372	0.924493	0.365844	0.999607	-4.68092
10595	ERN2_HUMAN	ERN2	-0.219935	13.3942	-0.923693	0.366251	0.999607	-4.68122
22818	COPZ1_HUMAN	COPZ1	-0.108911	19.496	-0.922595	0.36681	0.999607	-4.68163
23047	PDS5B_HUMAN	PDS5B	0.154759	16.2744	0.921241	0.367499	0.999607	-4.68213
4701	NDUA7_HUMAN	NDUFA7	0.125853	17.8362	0.918228	0.369037	0.999607	-4.68324
1512	CATH_HUMAN	CTSH	-0.0942609	17.3707	-0.918079	0.369114	0.999607	-4.6833
10465	PPIH_HUMAN	PPIH	-0.0914525	16.2755	-0.916	0.370178	0.999607	-4.68407
10419	ANM5_HUMAN	PRMT5	-0.139417	16.5175	-0.915698	0.370333	0.999607	-4.68418
55168	RT18A_HUMAN	MRPS18A	-0.16813	15.9446	-0.915219	0.370578	0.999607	-4.68436
9525	VPS4B_HUMAN	VPS4B	0.185184	17.4607	0.914934	0.370724	0.999607	-4.68446
11198	SP16H_HUMAN	SUPT16H	0.125866	18.8236	0.914675	0.370857	0.999607	-4.68456
5965	RECQ1_HUMAN	RECQL	-0.115608	17.1326	-0.914536	0.370928	0.999607	-4.68461
8857	FCGBP_HUMAN	FCGBP	0.108768	23.4562	0.914095	0.371154	0.999607	-4.68477
23011	RAB21_HUMAN	RAB21	-0.10284	17.2997	-0.913525	0.371447	0.999607	-4.68498
7386	UCRI_HUMAN	UQCRFS1	0.115941	20.0039	0.913085	0.371673	0.999607	-4.68514
4629	MYH11_HUMAN	MYH11	-0.0999445	22.8219	-0.913068	0.371682	0.999607	-4.68515
1152	KCRB_HUMAN	CKB	0.0932102	23.7082	0.911904	0.37228	0.999607	-4.68558
7419	VDAC3_HUMAN	VDAC3	-0.104445	19.9154	-0.910569	0.372967	0.999607	-4.68607
6385	SDC4_HUMAN	SDC4	-0.150769	14.4157	-0.910508	0.372998	0.999607	-4.68609
6950	TCPA_HUMAN	TCP1	-0.0904064	18.7855	-0.908129	0.374224	0.999607	-4.68696
726	CAN5_HUMAN	CAPN5	0.0896688	15.5883	0.907759	0.374415	0.999607	-4.6871
7533	1433F_HUMAN	YWHAH	-0.166943	20.9703	-0.907053	0.37478	0.999607	-4.68736
3159	HMGA1_HUMAN	HMGA1	-0.128477	17.8401	-0.906534	0.375048	0.999607	-4.68755
23474	ETHE1_HUMAN	ETHE1	0.0943024	21.2177	0.904566	0.376066	0.999607	-4.68827
3691	ITB4_HUMAN	ITGB4	-0.0979542	18.4658	-0.904469	0.376116	0.999607	-4.6883
4627	MYH9_HUMAN	MYH9	-0.069456	22.0482	-0.904427	0.376138	0.999607	-4.68832
6730	SRP68_HUMAN	SRP68	0.116769	17.0855	0.904025	0.376346	0.999607	-4.68846
6233	RS27A_HUMAN	RPS27A	-0.1396	21.9317	-0.902761	0.377001	0.999607	-4.68892
813	CALU_HUMAN	CALU	0.152465	18.4823	0.901727	0.377538	0.999607	-4.6893
6558	S12A2_HUMAN	SLC12A2	-0.114144	17.6913	-0.900544	0.378152	0.999607	-4.68973
11252	PACN2_HUMAN	PACSIN2	0.10974	18.3033	0.899383	0.378755	0.999607	-4.69015
1509	CATD_HUMAN	CTSD	-0.109925	21.3935	-0.89932	0.378788	0.999607	-4.69018
118	ADDA_HUMAN	ADD1	0.0686734	18.9766	0.898272	0.379334	0.999607	-4.69056
10381	TBB3_HUMAN	TUBB3	0.212681	15.6749	0.897461	0.379756	0.999607	-4.69085
23788	MTCH2_HUMAN	MTCH2	-0.1722	18.9788	-0.89728	0.37985	0.999607	-4.69092
6389	SDHA_HUMAN	SDHA	-0.0757286	20.6074	-0.896976	0.380008	0.999607	-4.69103
6182	RM12_HUMAN	MRPL12	0.1778	18.0823	0.896826	0.380087	0.999607	-4.69108
10095	ARC1B_HUMAN	ARPC1B	-0.0973121	19.9571	-0.896323	0.380349	0.999607	-4.69126
7041	TGFI1_HUMAN	TGFB1I1	-0.133457	17.902	-0.8955	0.380778	0.999607	-4.69156
114294	LACTB_HUMAN	LACTB	-0.131277	17.2849	-0.894372	0.381367	0.999607	-4.69197
10901	DHRS4_HUMAN	DHRS4	0.136594	16.5065	0.893678	0.38173	0.999607	-4.69222
2739	LGUL_HUMAN	GLO1	0.0870275	19.0205	0.89326	0.381949	0.999607	-4.69237
7295	THIO_HUMAN	TXN	0.181964	22.0827	0.893185	0.381988	0.999607	-4.6924
3301	DNJA1_HUMAN	DNAJA1	-0.0781558	17.0665	-0.89198	0.382619	0.999607	-4.69283
51119	SBDS_HUMAN	SBDS	0.126063	17.9876	0.89123	0.383012	0.999607	-4.6931
8539	API5_HUMAN	API5	-0.0941327	17.5634	-0.890948	0.383159	0.999607	-4.6932
6158	RL28_HUMAN	RPL28	-0.145167	18.4383	-0.890827	0.383223	0.999607	-4.69325
10949	ROA0_HUMAN	HNRNPA0	-0.0805906	19.3638	-0.890032	0.38364	0.999607	-4.69353
9631	NU155_HUMAN	NUP155	0.112005	16.4347	0.888896	0.384236	0.999607	-4.69394
6232	RS27_HUMAN	RPS27	-0.186677	19.1187	-0.888373	0.38451	0.999607	-4.69413
5201	PFD1_HUMAN	PFDN1	0.319127	15.6688	0.887369	0.385038	0.999607	-4.69449
80335	WDR82_HUMAN	WDR82	-0.125736	15.6197	-0.884872	0.386353	0.999607	-4.69539
57130	AT131_HUMAN	ATP13A1	-0.0881235	16.3945	-0.884508	0.386544	0.999607	-4.69552
29789	OLA1_HUMAN	OLA1	-0.0952661	17.6894	-0.884469	0.386565	0.999607	-4.69553
30	THIK_HUMAN	ACAA1	0.0784572	18.5444	0.884199	0.386707	0.999607	-4.69563
56898	BDH2_HUMAN	BDH2	0.207117	16.093	0.883559	0.387045	0.999607	-4.69586
27101	CYBP_HUMAN	CACYBP	-0.0892067	17.3565	-0.883088	0.387293	0.999607	-4.69603
84311	RM45_HUMAN	MRPL45	-0.153765	17.164	-0.882098	0.387816	0.999607	-4.69638
51752	ERAP1_HUMAN	ERAP1	-0.091234	18.3212	-0.881495	0.388135	0.999607	-4.69659
1087	CEAM7_HUMAN	CEACAM7	-0.226504	19.1365	-0.879694	0.389088	0.999607	-4.69724
54495	TMX3_HUMAN	TMX3	-0.172799	14.8524	-0.87967	0.3891	0.999607	-4.69724
5742	PGH1_HUMAN	PTGS1	-0.11461	16.3681	-0.879317	0.389287	0.999607	-4.69737
10611	PDLI5_HUMAN	PDLIM5	-0.0960232	17.5653	-0.879054	0.389426	0.999607	-4.69746
1593	CP27A_HUMAN	CYP27A1	0.160996	15.4668	0.879024	0.389442	0.999607	-4.69747
7402	UTRO_HUMAN	UTRN	-0.0911118	16.38	-0.877535	0.390231	0.999607	-4.698
80273	GRPE1_HUMAN	GRPEL1	0.0934469	17.0268	0.877093	0.390466	0.999607	-4.69816
6734	SRPR_HUMAN	SRPRA	-0.151803	15.3999	-0.876845	0.390597	0.999607	-4.69825
1459	CSK22_HUMAN	CSNK2A2	0.457243	15.8081	0.87652	0.39077	0.999607	-4.69837
8668	EIF3I_HUMAN	EIF3I	-0.0959129	18.2604	-0.876085	0.391001	0.999607	-4.69852
1627	DREB_HUMAN	DBN1	-0.105735	16.094	-0.875953	0.391071	0.999607	-4.69857
5708	PSMD2_HUMAN	PSMD2	-0.110153	17.882	-0.875534	0.391294	0.999607	-4.69872
54927	MIC19_HUMAN	CHCHD3	0.0831557	19.3527	0.875499	0.391313	0.999607	-4.69873
27430	MAT2B_HUMAN	MAT2B	-0.11077	17.507	-0.87546	0.391333	0.999607	-4.69874
8664	EIF3D_HUMAN	EIF3D	-0.127678	17.3813	-0.875281	0.391428	0.999607	-4.69881
5529	2A5E_HUMAN	PPP2R5E	-0.205626	15.9236	-0.872476	0.392921	0.999607	-4.6998
5579	KPCB_HUMAN	PRKCB	-0.0880229	15.5843	-0.872157	0.393091	0.999607	-4.69991
7345	UCHL1_HUMAN	UCHL1	0.139433	17.7448	0.872021	0.393163	0.999607	-4.69996
51510	CHMP5_HUMAN	CHMP5	0.305355	15.23	0.871349	0.393522	0.999607	-4.7002
7415	TERA_HUMAN	VCP	-0.0798666	20.5877	-0.87131	0.393543	0.999607	-4.70021
489	AT2A3_HUMAN	ATP2A3	-0.123502	17.6979	-0.871006	0.393705	0.999607	-4.70032
9844	ELMO1_HUMAN	ELMO1	0.103238	15.3129	0.870374	0.394042	0.999607	-4.70054
23224	SYNE2_HUMAN	SYNE2	0.0819609	17.3787	0.870343	0.394058	0.999607	-4.70055
325	SAMP_HUMAN	APCS	-0.162983	18.3145	-0.869509	0.394504	0.999607	-4.70085
4204	MECP2_HUMAN	MECP2	-0.103553	17.3353	-0.86885	0.394856	0.999607	-4.70108
16	SYAC_HUMAN	AARS	-0.0688923	17.9446	-0.868568	0.395006	0.999607	-4.70118
51637	CN166_HUMAN	RTRAF	0.110669	17.5813	0.868047	0.395285	0.999607	-4.70136
6238	RRBP1_HUMAN	RRBP1	-0.0947148	20.7317	-0.868004	0.395308	0.999607	-4.70138
9039	UBA3_HUMAN	UBA3	0.0698807	16.1963	0.866461	0.396134	0.999607	-4.70192
5111	PCNA_HUMAN	PCNA	0.0925255	17.6781	0.866378	0.396178	0.999607	-4.70195
2110	ETFD_HUMAN	ETFDH	-0.0996415	17.6074	-0.865164	0.396829	0.999607	-4.70237
6782	HSP13_HUMAN	HSPA13	-0.0833858	13.8021	-0.864442	0.397217	0.999607	-4.70263
6168	RL37A_HUMAN	RPL37A	-0.0854615	17.8217	-0.864103	0.397399	0.999607	-4.70275
9861	PSMD6_HUMAN	PSMD6	-0.0876916	18.353	-0.862428	0.398298	0.999607	-4.70333
6625	RU17_HUMAN	SNRNP70	-0.100503	17.7592	-0.862164	0.39844	0.999607	-4.70343
5906	RAP1A_HUMAN	RAP1A	-0.108867	19.4475	-0.861708	0.398685	0.999607	-4.70359
5591	PRKDC_HUMAN	PRKDC	0.0735513	18.1133	0.861473	0.398812	0.999607	-4.70367
221294	NT5D1_HUMAN	NT5DC1	0.143778	16.6075	0.86017	0.399513	0.999607	-4.70412
6428	SRSF3_HUMAN	SRSF3	0.156295	18.6256	0.859971	0.39962	0.999607	-4.70419
6138	RL15_HUMAN	RPL15	-0.137577	18.088	-0.856702	0.401384	0.999607	-4.70533
4926	NUMA1_HUMAN	NUMA1	-0.0652459	18.2293	-0.856613	0.401432	0.999607	-4.70536
5213	PFKAM_HUMAN	PFKM	-0.0783611	17.0082	-0.856111	0.401703	0.999607	-4.70554
4724	NDUS4_HUMAN	NDUFS4	0.0802793	18.5737	0.855967	0.401781	0.999607	-4.70559
204	KAD2_HUMAN	AK2	0.0711088	19.8877	0.855754	0.401896	0.999607	-4.70566
4190	MDHC_HUMAN	MDH1	0.165278	21.643	0.854854	0.402383	0.999607	-4.70597
5524	PTPA_HUMAN	PTPA	-0.0920598	17.7133	-0.854406	0.402625	0.999607	-4.70613
57136	APMAP_HUMAN	APMAP	-0.0905463	18.5142	-0.853471	0.403132	0.999607	-4.70645
124540	MSI2H_HUMAN	MSI2	0.205852	16.3026	0.853171	0.403294	0.999607	-4.70656
4224	MEP1A_HUMAN	MEP1A	0.103378	16.3626	0.851941	0.403961	0.999607	-4.70698
5589	GLU2B_HUMAN	PRKCSH	0.0889439	20.5086	0.851328	0.404294	0.999607	-4.7072
8537	BCAS1_HUMAN	BCAS1	0.143353	18.7933	0.851076	0.40443	0.999607	-4.70728
5093	PCBP1_HUMAN	PCBP1	-0.0732786	21.0942	-0.850521	0.404731	0.999607	-4.70748
55577	NAGK_HUMAN	NAGK	0.0789967	18.4151	0.850361	0.404819	0.999607	-4.70753
2802	GOGA3_HUMAN	GOLGA3	0.102876	14.5789	0.848937	0.405592	0.999607	-4.70802
8826	IQGA1_HUMAN	IQGAP1	0.101538	20.8862	0.848835	0.405648	0.999607	-4.70806
1397	CRIP2_HUMAN	CRIP2	-0.134945	19.1837	-0.848654	0.405746	0.999607	-4.70812
29082	CHM4A_HUMAN	CHMP4A	0.199557	16.42	0.847783	0.40622	0.999607	-4.70842
84328	LZIC_HUMAN	LZIC	0.146863	15.7188	0.846811	0.40675	0.999607	-4.70876
55660	PR40A_HUMAN	PRPF40A	-0.209621	15.1666	-0.845608	0.407405	0.999607	-4.70917
5836	PYGL_HUMAN	PYGL	-0.0742978	17.0217	-0.84518	0.407639	0.999607	-4.70932
9774	BCLF1_HUMAN	BCLAF1	-0.106375	16.8589	-0.84485	0.407819	0.999607	-4.70943
64005	MYO1G_HUMAN	MYO1G	-0.172233	14.6273	-0.844817	0.407837	0.999607	-4.70944
6601	SMRC2_HUMAN	SMARCC2	-0.170489	17.1635	-0.844216	0.408165	0.999607	-4.70965
9052	RAI3_HUMAN	GPRC5A	-0.131024	15.3618	-0.843741	0.408425	0.999607	-4.70981
4677	SYNC_HUMAN	NARS	-0.131863	19.3876	-0.843606	0.408498	0.999607	-4.70986
3123	2B1G_HUMAN	HLA-DRB1	-0.124181	18.3477	-0.843394	0.408614	0.999607	-4.70993
56243	SKT_HUMAN	KIAA1217	-0.109961	15.7836	-0.843329	0.40865	0.999607	-4.70995
1282	CO4A1_HUMAN	COL4A1	-0.136175	18.1698	-0.842931	0.408867	0.999607	-4.71009
1499	CTNB1_HUMAN	CTNNB1	0.0899301	19.9288	0.841624	0.409582	0.999607	-4.71054
57016	AK1BA_HUMAN	AKR1B10	-0.14175	17.5127	-0.841487	0.409657	0.999607	-4.71058
2224	FPPS_HUMAN	FDPS	-0.0921445	18.6059	-0.841275	0.409773	0.999607	-4.71066
57698	SHOT1_HUMAN	SHTN1	0.0885565	16.5772	0.840484	0.410206	0.999607	-4.71093
79763	ISOC2_HUMAN	ISOC2	0.388629	17.5236	0.839531	0.410729	0.999607	-4.71125
26276	VP33B_HUMAN	VPS33B	-0.153856	15.703	-0.839058	0.410988	0.999607	-4.71141
2091	FBRL_HUMAN	FBL	-0.0735094	18.6888	-0.837608	0.411783	0.999607	-4.71191
10165	CMC2_HUMAN	SLC25A13	0.129039	17.3368	0.836948	0.412146	0.999607	-4.71213
3615	IMDH2_HUMAN	IMPDH2	-0.0768473	18.119	-0.836823	0.412215	0.999607	-4.71218
7464	COR2A_HUMAN	CORO2A	-0.352786	14.5217	-0.83617	0.412574	0.999607	-4.7124
3054	HCFC1_HUMAN	HCFC1	-0.100215	17.0165	-0.83559	0.412892	0.999607	-4.7126
4522	C1TC_HUMAN	MTHFD1	-0.0663055	19.2925	-0.835377	0.41301	0.999607	-4.71267
6155	RL27_HUMAN	RPL27	-0.141424	19.2918	-0.835216	0.413098	0.999607	-4.71272
10938	EHD1_HUMAN	EHD1	0.0854635	18.1363	0.834657	0.413406	0.999607	-4.71291
4583	MUC2_HUMAN	MUC2	0.0827188	23.7155	0.834014	0.41376	0.999607	-4.71313
10695	CNPY3_HUMAN	CNPY3	0.151731	15.7372	0.833665	0.413952	0.999607	-4.71325
1719	DYR_HUMAN	DHFR	-0.201868	14.5446	-0.832584	0.414548	0.999607	-4.71362
2952	GSTT1_HUMAN	GSTT1	0.120551	16.0069	0.832357	0.414674	0.999607	-4.71369
408	ARRB1_HUMAN	ARRB1	-0.112618	17.6316	-0.830499	0.415699	0.999607	-4.71432
23499	MACF1_HUMAN	MACF1	0.119228	15.3614	0.829532	0.416234	0.999607	-4.71465
10250	SRRM1_HUMAN	SRRM1	0.556883	15.4125	0.828738	0.416673	0.999607	-4.71492
5373	PMM2_HUMAN	PMM2	-0.088871	18.0071	-0.828097	0.417027	0.999607	-4.71514
3861	K1C14_HUMAN	KRT14	0.28772	16.6419	0.82738	0.417424	0.999607	-4.71538
51181	DCXR_HUMAN	DCXR	-0.0774603	18.2587	-0.826639	0.417835	0.999607	-4.71563
26027	ACO11_HUMAN	ACOT11	0.0774358	16.7756	0.826194	0.418082	0.999607	-4.71578
51056	AMPL_HUMAN	LAP3	0.0670036	19.6432	0.825163	0.418654	0.999607	-4.71612
5496	PPM1G_HUMAN	PPM1G	0.0855036	16.9674	0.824798	0.418856	0.999607	-4.71625
1503	PYRG1_HUMAN	CTPS1	-0.190361	14.4452	-0.824609	0.418961	0.999607	-4.71631
7163	TPD52_HUMAN	TPD52	0.154202	20.3357	0.822792	0.41997	0.999607	-4.71692
51429	SNX9_HUMAN	SNX9	-0.0785162	17.4086	-0.822097	0.420357	0.999607	-4.71715
11344	TWF2_HUMAN	TWF2	0.0794981	18.0571	0.821735	0.420559	0.999607	-4.71728
9961	MVP_HUMAN	MVP	-0.0903543	21.6475	-0.821484	0.420698	0.999607	-4.71736
221092	HNRL2_HUMAN	HNRNPUL2	0.0934933	19.6493	0.820783	0.421089	0.999607	-4.7176
10954	PDIA5_HUMAN	PDIA5	0.0615152	17.715	0.820741	0.421112	0.999607	-4.71761
57122	NU107_HUMAN	NUP107	-0.0981858	15.8557	-0.818937	0.422117	0.999607	-4.71821
962	CD48_HUMAN	CD48	-0.139777	15.7217	-0.818581	0.422316	0.999607	-4.71833
54938	SYSM_HUMAN	SARS2	-0.109293	21.8434	-0.818279	0.422484	0.999607	-4.71843
2286	FKBP2_HUMAN	FKBP2	0.064454	19.242	0.818017	0.422631	0.999607	-4.71852
1314	COPA_HUMAN	COPA	-0.0874322	19.249	-0.817582	0.422874	0.999607	-4.71867
10398	MYL9_HUMAN	MYL9	0.175963	20.8936	0.817257	0.423055	0.999607	-4.71877
5814	PURB_HUMAN	PURB	0.18462	14.2728	0.817218	0.423077	0.999607	-4.71879
4659	MYPT1_HUMAN	PPP1R12A	0.0871211	17.5128	0.816979	0.42321	0.999607	-4.71887
6222	RS18_HUMAN	RPS18	-0.0903194	19.2921	-0.816271	0.423606	0.999607	-4.7191
4712	NDUB6_HUMAN	NDUFB6	0.0813033	16.1246	0.816166	0.423665	0.999607	-4.71914
7168	TPM1_HUMAN	TPM1	0.181311	22.6051	0.816014	0.42375	0.999607	-4.71919
4174	MCM5_HUMAN	MCM5	-0.10038	15.5035	-0.815368	0.424111	0.999607	-4.7194
3105	1A11_HUMAN	HLA-A	-0.0872809	20.1927	-0.813813	0.424982	0.999607	-4.71992
10094	ARPC3_HUMAN	ARPC3	-0.0653033	18.7546	-0.81288	0.425505	0.999607	-4.72023
221154	MICU2_HUMAN	MICU2	-0.120371	15.6563	-0.812212	0.425879	0.999607	-4.72045
10670	RRAGA_HUMAN	RRAGA	-0.154126	14.3919	-0.809836	0.427213	0.999607	-4.72124
57535	K1324_HUMAN	KIAA1324	-0.0695815	16.0282	-0.809085	0.427635	0.999607	-4.72149
11021	RAB35_HUMAN	RAB35	-0.0976351	16.8143	-0.808838	0.427774	0.999607	-4.72157
23406	COTL1_HUMAN	COTL1	-0.132994	19.945	-0.808242	0.42811	0.999607	-4.72177
22862	FND3A_HUMAN	FNDC3A	-0.282632	12.8936	-0.806973	0.428824	0.999607	-4.72218
587	BCAT2_HUMAN	BCAT2	0.23478	16.8241	0.806695	0.428981	0.999607	-4.72228
375790	AGRIN_HUMAN	AGRN	0.0922395	15.5531	0.806289	0.42921	0.999607	-4.72241
1306	COFA1_HUMAN	COL15A1	0.122502	15.9009	0.805591	0.429603	0.999607	-4.72264
5641	LGMN_HUMAN	LGMN	0.16483	16.9729	0.804126	0.43043	0.999607	-4.72312
145482	PTGR2_HUMAN	PTGR2	0.123798	15.9801	0.802973	0.431082	0.999607	-4.7235
27344	PCSK1_HUMAN	PCSK1N	0.106739	16.8972	0.802253	0.431489	0.999607	-4.72374
1359	CBPA3_HUMAN	CPA3	-0.157077	18.8004	-0.801474	0.431929	0.999607	-4.72399
23166	STAB1_HUMAN	STAB1	-0.0909373	14.8893	-0.801226	0.432069	0.999607	-4.72407
9184	BUB3_HUMAN	BUB3	0.0639075	18.77	0.801071	0.432157	0.999607	-4.72412
50853	VILL_HUMAN	VILL	-0.182325	15.6451	-0.800702	0.432366	0.999607	-4.72425
55160	ARGAL_HUMAN	ARHGEF10L	-0.0997604	16.4989	-0.799916	0.432811	0.999607	-4.7245
6102	XRP2_HUMAN	RP2	-0.10758	15.2472	-0.799408	0.433099	0.999607	-4.72467
9045	RL14_HUMAN	RPL14	-0.0822823	18.3022	-0.799155	0.433243	0.999607	-4.72475
5687	PSA6_HUMAN	PSMA6	-0.0797395	19.0108	-0.797367	0.434257	0.999607	-4.72534
90411	MCFD2_HUMAN	MCFD2	0.165526	16.0904	0.796498	0.434751	0.999607	-4.72562
51479	ANFY1_HUMAN	ANKFY1	-0.0960771	16.7028	-0.796269	0.434881	0.999607	-4.72569
55129	ANO10_HUMAN	ANO10	-0.140708	15.589	-0.796111	0.434971	0.999607	-4.72574
9524	TECR_HUMAN	TECR	-0.0835959	18.7841	-0.795867	0.435109	0.999607	-4.72582
1728	NQO1_HUMAN	NQO1	-0.180453	14.7545	-0.795779	0.435159	0.999607	-4.72585
8721	EDF1_HUMAN	EDF1	-0.0815114	17.254	-0.795579	0.435273	0.999607	-4.72592
26873	OPLA_HUMAN	OPLAH	-0.102436	16.356	-0.795386	0.435383	0.999607	-4.72598
1983	IF5_HUMAN	EIF5	-0.096041	18.3394	-0.795217	0.435479	0.999607	-4.72604
4673	NP1L1_HUMAN	NAP1L1	0.0877848	18.5701	0.794831	0.435698	0.999607	-4.72616
2235	HEMH_HUMAN	FECH	0.0924586	18.2156	0.794435	0.435924	0.999607	-4.72629
10072	DPP3_HUMAN	DPP3	-0.082784	18.8998	-0.794132	0.436096	0.999607	-4.72639
817	KCC2D_HUMAN	CAMK2D	0.0612384	19.4899	0.793623	0.436386	0.999607	-4.72655
203068	TBB5_HUMAN	TUBB	0.0781952	22.4149	0.793517	0.436446	0.999607	-4.72659
1488	CTBP2_HUMAN	CTBP2	0.103406	16.3295	0.792482	0.437036	0.999607	-4.72692
57410	NTKL_HUMAN	SCYL1	0.119902	15.5837	0.792303	0.437138	0.999607	-4.72698
5226	6PGD_HUMAN	PGD	-0.077597	20.1117	-0.791987	0.437318	0.999607	-4.72708
8566	PDXK_HUMAN	PDXK	0.0910995	18.1746	0.791771	0.437442	0.999607	-4.72715
79876	UBA5_HUMAN	UBA5	0.379364	14.5055	0.791123	0.437811	0.999607	-4.72737
5431	RPB2_HUMAN	POLR2B	-0.1004	15.386	-0.790889	0.437945	0.999607	-4.72744
3839	IMA4_HUMAN	KPNA3	-0.0846721	-Inf	-0.791775	0.438381	0.999607	-4.72601
8407	TAGL2_HUMAN	TAGLN2	0.0738023	21.1978	0.788751	0.439166	0.999607	-4.72813
2641	GLUC_HUMAN	GCG	0.113165	19.2498	0.788703	0.439194	0.999607	-4.72815
3113	DPA1_HUMAN	HLA-DPA1	0.172854	15.7284	0.788413	0.43936	0.999607	-4.72824
114885	OSB11_HUMAN	OSBPL11	0.10843	13.3414	0.788088	0.439545	0.999607	-4.72835
58478	ENOPH_HUMAN	ENOPH1	0.131802	16.354	0.787084	0.44012	0.999607	-4.72867
7182	NR2C2_HUMAN	NR2C2	0.150204	15.622	0.786673	0.440355	0.999607	-4.7288
2879	GPX4_HUMAN	GPX4	0.0676081	17.7127	0.785855	0.440824	0.999607	-4.72907
5265	A1AT_HUMAN	SERPINA1	0.0823513	21.33	0.785546	0.441001	0.999607	-4.72917
4705	NDUAA_HUMAN	NDUFA10	0.0621344	19.092	0.785534	0.441008	0.999607	-4.72917
5018	OXA1L_HUMAN	OXA1L	-0.0829048	14.2072	-0.785122	0.441244	0.999607	-4.7293
7329	UBC9_HUMAN	UBE2I	-0.0740779	18.3505	-0.783818	0.441992	0.999607	-4.72972
10956	OS9_HUMAN	OS9	-0.191624	14.5063	-0.783137	0.442383	0.999607	-4.72994
3983	ABLM1_HUMAN	ABLIM1	0.126615	15.6613	0.783073	0.44242	0.999607	-4.72996
81876	RAB1B_HUMAN	RAB1B	-0.10545	18.6574	-0.78204	0.443013	0.999607	-4.73029
972	HG2A_HUMAN	CD74	-0.066316	19.2627	-0.781079	0.443566	0.999607	-4.7306
1292	CO6A2_HUMAN	COL6A2	0.0892832	21.6128	0.7802	0.444072	0.999607	-4.73088
58490	RPR1B_HUMAN	RPRD1B	0.0865166	17.0165	0.779809	0.444297	0.999607	-4.73101
79799	UD2A3_HUMAN	UGT2A3	-0.100835	16.2121	-0.779201	0.444647	0.999607	-4.7312
51727	KCY_HUMAN	CMPK1	0.0703699	19.4463	0.777157	0.445825	0.999607	-4.73185
5768	QSOX1_HUMAN	QSOX1	0.0883859	18.171	0.776723	0.446076	0.999607	-4.73199
8436	SDPR_HUMAN	CAVIN2	0.126005	17.349	0.775703	0.446665	0.999607	-4.73232
2287	FKBP3_HUMAN	FKBP3	-0.0740203	18.6913	-0.775091	0.447019	0.999607	-4.73251
26528	DAZP1_HUMAN	DAZAP1	0.0877254	18.6355	0.775014	0.447063	0.999607	-4.73253
6647	SODC_HUMAN	SOD1	0.170604	20.8635	0.772248	0.448664	0.999607	-4.73341
55905	RN114_HUMAN	RNF114	0.239657	16.3146	0.771302	0.449212	0.999607	-4.73371
26292	MYCBP_HUMAN	MYCBP	0.0837176	15.8058	0.771139	0.449307	0.999607	-4.73376
4707	NDUB1_HUMAN	NDUFB1	0.221092	18.4315	0.768584	0.450789	0.999607	-4.73457
2760	SAP3_HUMAN	GM2A	0.174515	15.9324	0.768377	0.45091	0.999607	-4.73464
1445	CSK_HUMAN	CSK	-0.105824	17.5159	-0.763972	0.453473	0.999607	-4.73602
2934	GELS_HUMAN	GSN	0.0904679	21.9268	0.762531	0.454314	0.999607	-4.73647
5634	PRPS2_HUMAN	PRPS2	0.151758	18.0834	0.76215	0.454536	0.999607	-4.73659
51699	VPS29_HUMAN	VPS29	-0.096666	18.2892	-0.761167	0.455111	0.999607	-4.7369
23385	NICA_HUMAN	NCSTN	0.104923	16.4358	0.761042	0.455184	0.999607	-4.73694
51065	RS27L_HUMAN	RPS27L	-0.171767	18.1621	-0.76072	0.455372	0.999607	-4.73704
1674	DESM_HUMAN	DES	0.202806	21.9034	0.759909	0.455846	0.999607	-4.73729
327	ACPH_HUMAN	APEH	-0.0617504	18.6979	-0.759686	0.455977	0.999607	-4.73736
59342	RISC_HUMAN	SCPEP1	-0.0943653	15.9087	-0.759373	0.45616	0.999607	-4.73746
490	AT2B1_HUMAN	ATP2B1	0.10831	17.6471	0.75926	0.456226	0.999607	-4.7375
253943	YTHD3_HUMAN	YTHDF3	-0.0960127	15.4129	-0.758656	0.45658	0.999607	-4.73768
55506	H2AW_HUMAN	H2AFY2	0.0926391	16.7211	0.758461	0.456694	0.999607	-4.73775
54832	VP13C_HUMAN	VPS13C	-0.0822117	16.686	-0.758416	0.45672	0.999607	-4.73776
10380	BPNT1_HUMAN	BPNT1	-0.0739613	17.7257	-0.756659	0.457749	0.999607	-4.73831
10397	NDRG1_HUMAN	NDRG1	0.0653452	19.6167	0.756558	0.457809	0.999607	-4.73834
9688	NUP93_HUMAN	NUP93	-0.0831732	17.1301	-0.756542	0.457818	0.999607	-4.73834
27440	CECR5_HUMAN	HDHD5	0.127059	16.7264	0.756534	0.457823	0.999607	-4.73835
6432	SRSF7_HUMAN	SRSF7	0.12407	17.4708	0.753862	0.459392	0.999607	-4.73918
10351	ABCA8_HUMAN	ABCA8	-0.117721	15.9504	-0.752517	0.460182	0.999607	-4.73959
3482	MPRI_HUMAN	IGF2R	-0.0956741	16.685	-0.752288	0.460317	0.999607	-4.73966
10498	CARM1_HUMAN	CARM1	-0.0680597	15.5153	-0.752083	0.460437	0.999607	-4.73973
5707	PSMD1_HUMAN	PSMD1	-0.109401	18.3455	-0.751637	0.4607	0.999607	-4.73986
3910	LAMA4_HUMAN	LAMA4	0.0839458	17.7793	0.75097	0.461093	0.999607	-4.74007
6633	SMD2_HUMAN	SNRPD2	-0.0865701	19.0829	-0.750749	0.461223	0.999607	-4.74014
4638	MYLK_HUMAN	MYLK	0.0926923	19.3384	0.750714	0.461244	0.999607	-4.74015
1192	CLIC1_HUMAN	CLIC1	0.0808581	21.5561	0.750468	0.461388	0.999607	-4.74022
1622	ACBP_HUMAN	DBI	0.187931	19.8147	0.750446	0.461401	0.999607	-4.74023
2896	GRN_HUMAN	GRN	0.287865	18.6108	0.749876	0.461737	0.999607	-4.74041
5130	PCY1A_HUMAN	PCYT1A	-0.106606	15.6972	-0.7497	0.461841	0.999607	-4.74046
205	KAD4_HUMAN	AK4	-0.0678013	17.0255	-0.748646	0.462463	0.999607	-4.74079
55898	UN45A_HUMAN	UNC45A	-0.111026	16.2904	-0.747919	0.462892	0.999607	-4.74101
3998	LMAN1_HUMAN	LMAN1	-0.0589745	20.0263	-0.747483	0.463149	0.999607	-4.74114
9761	MLEC_HUMAN	MLEC	0.240066	16.3166	0.747454	0.463166	0.999607	-4.74115
3710	ITPR3_HUMAN	ITPR3	-0.105147	15.2637	-0.747444	0.463172	0.999607	-4.74116
6738	RO60_HUMAN	TROVE2	-0.0968949	16.5072	-0.746761	0.463576	0.999607	-4.74137
475	ATOX1_HUMAN	ATOX1	0.201468	16.0759	0.745513	0.464313	0.999607	-4.74175
7171	TPM4_HUMAN	TPM4	0.195198	20.7558	0.745164	0.46452	0.999607	-4.74186
23395	SYLM_HUMAN	LARS2	0.173294	15.8973	0.744565	0.464874	0.999607	-4.74204
823	CAN1_HUMAN	CAPN1	-0.0725482	19.6138	-0.743842	0.465302	0.999607	-4.74226
38	THIL_HUMAN	ACAT1	0.0644955	20.782	0.743288	0.465631	0.999607	-4.74243
3500	IGHG1_HUMAN	IGHG1	0.063209	24.0984	0.743283	0.465633	0.999607	-4.74243
5176	PEDF_HUMAN	SERPINF1	0.0738105	16.203	0.742957	0.465827	0.999607	-4.74253
57727	NCOA5_HUMAN	NCOA5	0.0777231	15.5951	0.742654	0.466006	0.999607	-4.74263
10134	BAP31_HUMAN	BCAP31	-0.12896	19.4166	-0.742646	0.466011	0.999607	-4.74263
1537	CY1_HUMAN	CYC1	-0.0662739	19.4357	-0.742184	0.466284	0.999607	-4.74277
83939	EIF2A_HUMAN	EIF2A	-0.122427	17.2124	-0.741998	0.466395	0.999607	-4.74283
160	AP2A1_HUMAN	AP2A1	0.0933103	18.2462	0.74192	0.466441	0.999607	-4.74285
7052	TGM2_HUMAN	TGM2	-0.0680635	20.8122	-0.741874	0.466469	0.999607	-4.74286
9757	KMT2B_HUMAN	KMT2B	-0.151054	16.2604	-0.740552	0.467253	0.999607	-4.74327
5604	MP2K1_HUMAN	MAP2K1	-0.0827822	17.024	-0.739686	0.467767	0.999607	-4.74353
2	A2MG_HUMAN	A2M	-0.136695	20.865	-0.739524	0.467864	0.999607	-4.74358
4928	NUP98_HUMAN	NUP98	-0.0894685	14.836	-0.739217	0.468046	0.999607	-4.74367
100506658	OCLN_HUMAN	OCLN	-0.116918	16.6238	-0.73851	0.468466	0.999607	-4.74389
6856	SYPL1_HUMAN	SYPL1	-0.0710914	19.2218	-0.736709	0.469538	0.999607	-4.74444
8669	EIF3J_HUMAN	EIF3J	-0.110328	17.9937	-0.736703	0.469541	0.999607	-4.74444
54881	TEX10_HUMAN	TEX10	-0.0639315	14.6615	-0.736546	0.469634	0.999607	-4.74449
9855	FARP2_HUMAN	FARP2	0.138994	13.7978	0.736153	0.469868	0.999607	-4.74461
10257	MRP4_HUMAN	ABCC4	0.0737256	16.5041	0.735572	0.470215	0.999607	-4.74478
5684	PSA3_HUMAN	PSMA3	0.0556409	18.9343	0.735203	0.470435	0.999607	-4.74489
1385	CREB1_HUMAN	CREB1	-0.153212	14.9167	-0.734579	0.470807	0.999607	-4.74508
4637	MYL6_HUMAN	MYL6	0.147367	22.5358	0.733735	0.47131	0.999607	-4.74534
713	C1QB_HUMAN	C1QB	-0.0926682	17.8548	-0.731902	0.472405	0.999607	-4.74589
493	AT2B4_HUMAN	ATP2B4	0.0891934	16.3889	0.731775	0.47248	0.999607	-4.74593
3263	HEMO_HUMAN	HPX	0.11689	20.5816	0.731568	0.472604	0.999607	-4.74599
4976	OPA1_HUMAN	OPA1	-0.121449	17.8832	-0.730777	0.473077	0.999607	-4.74623
64965	RT09_HUMAN	MRPS9	-0.14356	16.1002	-0.730288	0.473369	0.999607	-4.74638
4696	NDUA3_HUMAN	NDUFA3	0.161889	18.6211	0.730082	0.473493	0.999607	-4.74644
7416	VDAC1_HUMAN	VDAC1	-0.0654978	21.3763	-0.730072	0.473499	0.999607	-4.74644
1193	CLIC2_HUMAN	CLIC2	-0.139429	16.4279	-0.72964	0.473757	0.999607	-4.74657
708	C1QBP_HUMAN	C1QBP	0.214203	20.4952	0.728049	0.47471	0.999607	-4.74705
831	ICAL_HUMAN	CAST	0.16463	19.7548	0.72754	0.475015	0.999607	-4.7472
8714	MRP3_HUMAN	ABCC3	-0.121286	16.4056	-0.725419	0.476288	0.999607	-4.74784
9126	SMC3_HUMAN	SMC3	-0.0864157	16.9803	-0.725377	0.476313	0.999607	-4.74785
79574	ES8L3_HUMAN	EPS8L3	-0.139182	16.4312	-0.724985	0.476548	0.999607	-4.74797
28896	KV121_HUMAN	IGKV1D-33	0.162502	17.2139	0.724677	0.476733	0.999607	-4.74806
5250	MPCP_HUMAN	SLC25A3	-0.0849101	20.9498	-0.724405	0.476897	0.999607	-4.74814
1387	CBP_HUMAN	CREBBP	-0.141346	15.1179	-0.724245	0.476993	0.999607	-4.74819
6229	RS24_HUMAN	RPS24	-0.131436	17.4793	-0.724135	0.477059	0.999607	-4.74822
10493	VAT1_HUMAN	VAT1	-0.0720954	19.6272	-0.72332	0.477549	0.999607	-4.74847
26135	PAIRB_HUMAN	SERBP1	-0.0859904	19.1049	-0.722485	0.478051	0.999607	-4.74872
4686	NCBP1_HUMAN	NCBP1	-0.16102	16.0035	-0.722181	0.478234	0.999607	-4.74881
9689	BZW1_HUMAN	BZW1	-0.120394	17.0009	-0.721738	0.478501	0.999607	-4.74894
10657	KHDR1_HUMAN	KHDRBS1	-0.0940246	18.5532	-0.720457	0.479272	0.999607	-4.74932
481	AT1B1_HUMAN	ATP1B1	0.0623434	21.1478	0.719231	0.480011	0.999607	-4.74968
2885	GRB2_HUMAN	GRB2	0.102256	17.4979	0.719026	0.480135	0.999607	-4.74974
5494	PPM1A_HUMAN	PPM1A	0.0948504	15.971	0.718147	0.480665	0.999607	-4.75001
6674	SPAG1_HUMAN	SPAG1	-0.213884	13.7912	-0.71797	0.480772	0.999607	-4.75006
9343	U5S1_HUMAN	EFTUD2	-0.0479013	18.0513	-0.717936	0.480793	0.999607	-4.75007
414919	CH082_HUMAN	C8orf82	0.0895969	17.1809	0.713773	0.48331	0.999607	-4.7513
4129	AOFB_HUMAN	MAOB	-0.0722769	17.2038	-0.713706	0.48335	0.999607	-4.75132
25939	SAMH1_HUMAN	SAMHD1	-0.0513369	19.1195	-0.713546	0.483447	0.999607	-4.75137
5580	KPCD_HUMAN	PRKCD	-0.0835172	16.4455	-0.712017	0.484374	0.999607	-4.75182
8803	SUCB1_HUMAN	SUCLA2	-0.0646097	18.645	-0.711432	0.484729	0.999607	-4.75199
27069	GHITM_HUMAN	GHITM	-0.166367	17.4286	-0.711308	0.484804	0.999607	-4.75202
11335	CBX3_HUMAN	CBX3	0.0738846	18.6628	0.710567	0.485254	0.999607	-4.75224
5717	PSD11_HUMAN	PSMD11	-0.104887	17.074	-0.71019	0.485482	0.999607	-4.75235
3880	K1C19_HUMAN	KRT19	0.0849694	23.7531	0.70975	0.48575	0.999607	-4.75248
9245	GCNT3_HUMAN	GCNT3	-0.282384	14.4919	-0.709547	0.485873	0.999607	-4.75254
100526737	RBM14_HUMAN	RBM14-RBM4	-0.114116	18.1971	-0.709545	0.485874	0.999607	-4.75254
8189	SYMPK_HUMAN	SYMPK	0.109145	15.463	0.708864	0.486288	0.999607	-4.75274
29074	RM18_HUMAN	MRPL18	-0.187866	14.8168	-0.708614	0.48644	0.999607	-4.75281
65264	UBE2Z_HUMAN	UBE2Z	-0.0996722	14.5984	-0.70761	0.48705	0.999607	-4.75311
6444	SGCD_HUMAN	SGCD	-0.0991895	15.5033	-0.706084	0.487979	0.999607	-4.75355
1992	ILEU_HUMAN	SERPINB1	-0.0558136	20.3924	-0.705435	0.488375	0.999607	-4.75374
5931	RBBP7_HUMAN	RBBP7	0.0862401	20.6668	0.70487	0.488719	0.999607	-4.75391
28809	LV301_HUMAN	IGLV3-1	-0.11212	16.9497	-0.704617	0.488873	0.999607	-4.75398
81855	SFXN3_HUMAN	SFXN3	-0.144984	16.6345	-0.704596	0.488886	0.999607	-4.75399
51143	DC1L1_HUMAN	DYNC1LI1	0.0685483	16.47	0.704449	0.488975	0.999607	-4.75403
3603	IL16_HUMAN	IL16	-0.131293	16.8855	-0.704446	0.488977	0.999607	-4.75403
4540	NU5M_HUMAN	ND5	0.0672429	18.2064	0.703256	0.489703	0.999607	-4.75438
284695	ZN326_HUMAN	ZNF326	0.0465604	15.7657	0.702886	0.489929	0.999607	-4.75449
131177	FAM3D_HUMAN	FAM3D	0.0728136	20.8003	0.702465	0.490186	0.999607	-4.75461
5899	RALB_HUMAN	RALB	-0.0767566	18.3026	-0.701682	0.490664	0.999607	-4.75483
967	CD63_HUMAN	CD63	-0.0925849	18.6665	-0.701405	0.490833	0.999607	-4.75492
283871	PGP_HUMAN	PGP	0.187221	14.6369	0.701297	0.490899	0.999607	-4.75495
4893	RASN_HUMAN	NRAS	-0.136658	15.2428	-0.701163	0.490981	0.999607	-4.75499
6175	RLA0_HUMAN	RPLP0	-0.0621479	21.1003	-0.700108	0.491626	0.999607	-4.75529
6129	RL7_HUMAN	RPL7	-0.115314	18.354	-0.699757	0.491841	0.999607	-4.75539
51552	RAB14_HUMAN	RAB14	-0.0623838	20.1544	-0.69931	0.492114	0.999607	-4.75552
54518	AB1IP_HUMAN	APBB1IP	-0.211627	14.0484	-0.698492	0.492615	0.999607	-4.75576
528	VATC1_HUMAN	ATP6V1C1	-0.0907739	15.8671	-0.697796	0.493041	0.999607	-4.75596
23513	SCRIB_HUMAN	SCRIB	0.108741	15.7601	0.697381	0.493295	0.999607	-4.75608
128866	CHM4B_HUMAN	CHMP4B	0.174069	16.4781	0.697236	0.493384	0.999607	-4.75612
28964	GIT1_HUMAN	GIT1	0.503832	12.242	0.695683	0.494337	0.999607	-4.75657
5976	RENT1_HUMAN	UPF1	0.0564764	18.1684	0.694637	0.494979	0.999607	-4.75687
10082	GPC6_HUMAN	GPC6	0.236514	14.1184	0.694362	0.495147	0.999607	-4.75695
8766	RB11A_HUMAN	RAB11A	-0.0811378	19.7455	-0.69382	0.49548	0.999607	-4.7571
670	BPHL_HUMAN	BPHL	-0.270192	13.1461	-0.693456	0.495704	0.999607	-4.75721
6400	SE1L1_HUMAN	SEL1L	-0.139998	15.904	-0.692755	0.496135	0.999607	-4.75741
1075	CATC_HUMAN	CTSC	0.104111	19.5479	0.692587	0.496238	0.999607	-4.75746
3117	DQA1_HUMAN	HLA-DQA1	-0.118942	15.0795	-0.69093	0.497258	0.999607	-4.75793
2990	BGLR_HUMAN	GUSB	0.0802017	16.3506	0.690703	0.497397	0.999607	-4.758
1778	DYHC1_HUMAN	DYNC1H1	-0.0453859	19.6693	-0.689905	0.497889	0.999607	-4.75823
8604	CMC1_HUMAN	SLC25A12	0.135215	17.159	0.687897	0.499127	0.999607	-4.7588
1212	CLCB_HUMAN	CLTB	0.146708	18.3953	0.687238	0.499533	0.999607	-4.75899
64077	LHPP_HUMAN	LHPP	-0.128482	15.319	-0.686065	0.500258	0.999607	-4.75932
178	GDE_HUMAN	AGL	-0.0883073	16.7953	-0.685441	0.500643	0.999607	-4.7595
644	BIEA_HUMAN	BLVRA	-0.0670563	17.8336	-0.684581	0.501175	0.999607	-4.75974
23600	AMACR_HUMAN	AMACR	0.121021	14.8395	0.684198	0.501411	0.999607	-4.75985
4927	NUP88_HUMAN	NUP88	0.124447	16.3596	0.684176	0.501425	0.999607	-4.75986
23336	SYNEM_HUMAN	SYNM	-0.14874	16.4259	-0.68326	0.501992	0.999607	-4.76012
83451	ABHDB_HUMAN	ABHD11	0.0756649	18.3478	0.682299	0.502587	0.999607	-4.76039
403	ARL3_HUMAN	ARL3	0.103134	16.5031	0.682065	0.502732	0.999607	-4.76045
8425	LTBP4_HUMAN	LTBP4	0.064551	17.4995	0.6818	0.502896	0.999607	-4.76053
23075	SWP70_HUMAN	SWAP70	-0.0849209	15.5271	-0.681294	0.50321	0.999607	-4.76067
6449	SGTA_HUMAN	SGTA	0.100553	15.3168	0.681247	0.503239	0.999607	-4.76068
25804	LSM4_HUMAN	LSM4	0.0652614	17.5207	0.680556	0.503667	0.999607	-4.76088
1404	HPLN1_HUMAN	HAPLN1	0.143498	16.7659	0.67982	0.504124	0.999607	-4.76109
3074	HEXB_HUMAN	HEXB	0.0625973	18.7209	0.679468	0.504342	0.999607	-4.76119
64601	VPS16_HUMAN	VPS16	0.0720315	15.1487	0.677726	0.505424	0.999607	-4.76168
64081	PBLD_HUMAN	PBLD	0.082379	16.7423	0.676786	0.506008	0.999607	-4.76194
6147	RL23A_HUMAN	RPL23A	-0.0974864	19.6022	-0.676494	0.50619	0.999607	-4.76202
874	CBR3_HUMAN	CBR3	0.117445	16.512	0.676343	0.506283	0.999607	-4.76206
8985	PLOD3_HUMAN	PLOD3	0.106214	15.8831	0.675823	0.506607	0.999607	-4.76221
6651	SON_HUMAN	SON	-0.103717	15.1001	-0.675634	0.506724	0.999607	-4.76226
6711	SPTB2_HUMAN	SPTBN1	-0.0573959	20.6329	-0.673901	0.507804	0.999607	-4.76275
6291	SAA4_HUMAN	SAA4	-0.195186	15.7384	-0.673805	0.507863	0.999607	-4.76277
445	ASSY_HUMAN	ASS1	-0.0822571	19.5113	-0.673752	0.507896	0.999607	-4.76279
5516	PP2AB_HUMAN	PPP2CB	-0.087513	18.8966	-0.673348	0.508148	0.999607	-4.7629
94239	H2AV_HUMAN	H2AFV	-0.108587	22.7328	-0.673133	0.508282	0.999607	-4.76296
10053	AP1M2_HUMAN	AP1M2	-0.0834154	17.4318	-0.672928	0.50841	0.999607	-4.76302
6207	RS13_HUMAN	RPS13	-0.135458	17.5015	-0.672818	0.508478	0.999607	-4.76305
2617	SYG_HUMAN	GARS	-0.0949339	17.4051	-0.670862	0.509699	0.999607	-4.7636
4141	SYMC_HUMAN	MARS	0.085106	18.2857	0.670809	0.509731	0.999607	-4.76361
4811	NID1_HUMAN	NID1	-0.0690869	18.7144	-0.670767	0.509758	0.999607	-4.76362
1173	AP2M1_HUMAN	AP2M1	-0.104067	15.8502	-0.670131	0.510155	0.999607	-4.7638
10587	TRXR2_HUMAN	TXNRD2	0.109614	17.0017	0.669401	0.510611	0.999607	-4.764
2876	GPX1_HUMAN	GPX1	-0.0487924	19.5857	-0.669214	0.510728	0.999607	-4.76405
5268	SPB5_HUMAN	SERPINB5	0.127642	15.4778	0.668908	0.510919	0.999607	-4.76414
4012	LCAP_HUMAN	LNPEP	-0.176005	14.7824	-0.668813	0.510979	0.999607	-4.76416
5447	NCPR_HUMAN	POR	-0.0813642	17.741	-0.668589	0.511119	0.999607	-4.76423
1347	CX7A2_HUMAN	COX7A2	0.178998	19.786	0.667576	0.511752	0.999607	-4.76451
26504	CNNM4_HUMAN	CNNM4	-0.0799095	17.0491	-0.66719	0.511994	0.999607	-4.76461
54534	RM50_HUMAN	MRPL50	0.164325	13.7546	0.665621	0.512977	0.999607	-4.76505
23176	SEPT8_HUMAN	SEPT8	0.0873019	16.984	0.665257	0.513205	0.999607	-4.76515
36	ACDSB_HUMAN	ACADSB	0.0719094	17.439	0.664666	0.513575	0.999607	-4.76531
3959	LG3BP_HUMAN	LGALS3BP	0.0604684	18.6296	0.664146	0.513901	0.999607	-4.76546
56474	PYRG2_HUMAN	CTPS2	-0.091344	15.5135	-0.663317	0.514421	0.999607	-4.76568
6634	SMD3_HUMAN	SNRPD3	-0.0546401	19.4042	-0.662207	0.515118	0.999607	-4.76599
340061	STING_HUMAN	TMEM173	-0.161748	16.362	-0.661879	0.515324	0.999607	-4.76608
3371	TENA_HUMAN	TNC	0.188342	17.4355	0.660685	0.516074	0.999607	-4.76641
30815	SIA7F_HUMAN	ST6GALNAC6	-0.077229	17.2637	-0.660672	0.516082	0.999607	-4.76641
51493	RTCB_HUMAN	RTCB	-0.0618216	18.6897	-0.660421	0.51624	0.999607	-4.76648
6829	SPT5H_HUMAN	SUPT5H	0.0711625	15.9879	0.660045	0.516477	0.999607	-4.76658
392	RHG01_HUMAN	ARHGAP1	0.0604875	18.2426	0.660025	0.516489	0.999607	-4.76659
2969	GTF2I_HUMAN	GTF2I	-0.0506172	16.4858	-0.659646	0.516727	0.999607	-4.76669
2937	GSHB_HUMAN	GSS	-0.0695885	19.049	-0.659079	0.517084	0.999607	-4.76685
80155	NAA15_HUMAN	NAA15	-0.187546	15.5851	-0.659074	0.517088	0.999607	-4.76685
4000	LMNA_HUMAN	LMNA	-0.0522567	22.3008	-0.65881	0.517253	0.999607	-4.76692
348	APOE_HUMAN	APOE	0.0697617	17.2446	0.657987	0.517772	0.999607	-4.76715
23646	PLD3_HUMAN	PLD3	0.125292	16.9624	0.656536	0.518686	0.999607	-4.76754
317	APAF_HUMAN	APAF1	-0.161874	15.351	-0.656073	0.518978	0.999607	-4.76767
10982	MARE2_HUMAN	MAPRE2	-0.0581648	17.362	-0.656035	0.519002	0.999607	-4.76768
1113	CMGA_HUMAN	CHGA	0.155294	20.9823	0.655703	0.519211	0.999607	-4.76777
811	CALR_HUMAN	CALR	0.0832654	22.7794	0.655682	0.519225	0.999607	-4.76778
347	APOD_HUMAN	APOD	-0.10686	17.4992	-0.654083	0.520234	0.999607	-4.76821
4125	MA2B1_HUMAN	MAN2B1	0.189152	12.87	0.652242	0.521397	0.999607	-4.76871
8520	HAT1_HUMAN	HAT1	-0.161575	15.787	-0.652033	0.521529	0.999607	-4.76877
4060	LUM_HUMAN	LUM	0.0940123	21.7486	0.651888	0.521621	0.999607	-4.76881
102724023	ES1_HUMAN	GATD3B	0.0724365	19.9311	0.651737	0.521716	0.999607	-4.76885
1495	CTNA1_HUMAN	CTNNA1	-0.0542383	19.9928	-0.651572	0.52182	0.999607	-4.76889
4684	NCAM1_HUMAN	NCAM1	0.228354	16.077	0.651159	0.522082	0.999607	-4.769
9100	UBP10_HUMAN	USP10	-0.0897961	15.7635	-0.650757	0.522336	0.999607	-4.76911
113675	SDSL_HUMAN	SDSL	0.140506	16.5041	0.65073	0.522353	0.999607	-4.76912
10483	SC23B_HUMAN	SEC23B	-0.152324	18.713	-0.649922	0.522864	0.999607	-4.76934
2026	ENOG_HUMAN	ENO2	0.0750678	16.9857	0.64934	0.523233	0.999607	-4.7695
10131	TRAP1_HUMAN	TRAP1	-0.07077	18.4409	-0.649012	0.523441	0.999607	-4.76958
27295	PDLI3_HUMAN	PDLIM3	0.135893	17.2309	0.648344	0.523864	0.999607	-4.76976
9879	DDX46_HUMAN	DDX46	-0.086056	17.3779	-0.648126	0.524003	0.999607	-4.76982
57552	NCEH1_HUMAN	NCEH1	0.0666586	15.3259	0.647973	0.5241	0.999607	-4.76986
55198	DP13B_HUMAN	APPL2	0.0795845	16.6216	0.647198	0.524591	0.999607	-4.77007
91408	BT3L4_HUMAN	BTF3L4	-0.100491	16.1125	-0.647077	0.524668	0.999607	-4.77011
217	ALDH2_HUMAN	ALDH2	-0.0481969	20.8051	-0.645961	0.525376	0.999607	-4.77041
9520	PSA_HUMAN	NPEPPS	-0.0602412	19.1349	-0.64595	0.525383	0.999607	-4.77041
94081	SFXN1_HUMAN	SFXN1	-0.117991	17.9875	-0.645796	0.525481	0.999607	-4.77045
91754	NEK9_HUMAN	NEK9	-0.119099	15.6429	-0.645791	0.525484	0.999607	-4.77045
4001	LMNB1_HUMAN	LMNB1	0.052961	20.6064	0.644795	0.526117	0.999607	-4.77072
55808	SIA7A_HUMAN	ST6GALNAC1	-0.058438	17.5936	-0.644744	0.526149	0.999607	-4.77073
79073	TM109_HUMAN	TMEM109	-0.072849	18.1123	-0.644537	0.52628	0.999607	-4.77079
5825	ABCD3_HUMAN	ABCD3	-0.0761161	17.8684	-0.644287	0.526439	0.999607	-4.77085
3856	K2C8_HUMAN	KRT8	0.0612915	24.4158	0.644279	0.526445	0.999607	-4.77086
28976	ACAD9_HUMAN	ACAD9	0.0470226	17.1394	0.643463	0.526963	0.999607	-4.77108
3329	CH60_HUMAN	HSPD1	0.055085	22.3863	0.642928	0.527303	0.999607	-4.77122
5898	RALA_HUMAN	RALA	-0.0617481	17.4046	-0.64211	0.527824	0.999607	-4.77144
3107	1C12_HUMAN	HLA-C	-0.0636731	18.801	-0.641427	0.528259	0.999607	-4.77162
146691	TM1L2_HUMAN	TOM1L2	0.171022	15.2238	0.64073	0.528703	0.999607	-4.77181
4047	ERG7_HUMAN	LSS	0.0735917	17.0883	0.640385	0.528923	0.999607	-4.7719
3858	K1C10_HUMAN	KRT10	0.177485	18.3756	0.640375	0.528929	0.999607	-4.7719
80856	LNP_HUMAN	LNPK	0.187085	15.5278	0.640146	0.529075	0.999607	-4.77196
55347	ABHDA_HUMAN	ABHD10	0.0534687	17.9336	0.639697	0.529361	0.999607	-4.77208
4790	NFKB1_HUMAN	NFKB1	0.0786167	16.4264	0.639545	0.529458	0.999607	-4.77212
5699	PSB10_HUMAN	PSMB10	-0.0647349	17.4685	-0.63945	0.529519	0.999607	-4.77215
54862	C2D1A_HUMAN	CC2D1A	-0.0660112	15.3817	-0.638996	0.529808	0.999607	-4.77227
6230	RS25_HUMAN	RPS25	-0.0932644	18.0598	-0.638428	0.53017	0.999607	-4.77242
6208	RS14_HUMAN	RPS14	0.0823899	19.7997	0.638033	0.530423	0.999607	-4.77252
3105	1A69_HUMAN	HLA-A	-0.0646142	18.9066	-0.637554	0.530728	0.999607	-4.77265
2596	NEUM_HUMAN	GAP43	0.206338	16.712	0.636242	0.531566	0.999607	-4.773
51361	HOOK1_HUMAN	HOOK1	-0.126284	16.1854	-0.636098	0.531658	0.999607	-4.77304
730	CO7_HUMAN	C7	0.076	15.728	0.636061	0.531682	0.999607	-4.77305
6051	AMPB_HUMAN	RNPEP	-0.0679307	20.039	-0.634953	0.53239	0.999607	-4.77334
1981	IF4G1_HUMAN	EIF4G1	-0.0686227	19.1588	-0.634716	0.532542	0.999607	-4.7734
79869	CPSF7_HUMAN	CPSF7	0.0649053	16.7509	0.634375	0.53276	0.999607	-4.77349
5092	PHS_HUMAN	PCBD1	0.0553241	16.8859	0.634041	0.532974	0.999607	-4.77358
5694	PSB6_HUMAN	PSMB6	0.0684062	17.9759	0.632904	0.533701	0.999607	-4.77388
56922	MCCA_HUMAN	MCCC1	-0.090549	18.4589	-0.632629	0.533878	0.999607	-4.77395
509	ATPG_HUMAN	ATP5F1C	-0.0534006	19.7988	-0.632557	0.533924	0.999607	-4.77397
5095	PCCA_HUMAN	PCCA	-0.121677	18.7686	-0.632064	0.534239	0.999607	-4.7741
3697	ITIH1_HUMAN	ITIH1	0.18797	16.758	0.631989	0.534287	0.999607	-4.77412
79174	CREL2_HUMAN	CRELD2	0.104428	16.3177	0.627806	0.536971	0.999607	-4.77522
22874	PKHA6_HUMAN	PLEKHA6	0.121035	14.9765	0.627615	0.537094	0.999607	-4.77527
8663	EIF3C_HUMAN	EIF3C	-0.0646611	18.2261	-0.627341	0.53727	0.999607	-4.77534
25870	SUMF2_HUMAN	SUMF2	-0.0639478	16.676	-0.627245	0.537332	0.999607	-4.77537
8498	RANB3_HUMAN	RANBP3	0.291307	15.6453	0.626853	0.537584	0.999607	-4.77547
5718	PSD12_HUMAN	PSMD12	0.105105	17.2632	0.626671	0.537701	0.999607	-4.77552
10016	PDCD6_HUMAN	PDCD6	0.0587391	17.7616	0.625444	0.53849	0.999607	-4.77584
283209	PGM2L_HUMAN	PGM2L1	-0.139157	14.3095	-0.624805	0.538901	0.999607	-4.776
3927	LASP1_HUMAN	LASP1	0.0511622	20.3068	0.624105	0.539352	0.999607	-4.77618
9377	COX5A_HUMAN	COX5A	0.13759	20.8409	0.623426	0.539789	0.999607	-4.77636
8076	MFAP5_HUMAN	MFAP5	0.103468	17.4452	0.62318	0.539948	0.999607	-4.77642
51028	VPS36_HUMAN	VPS36	-0.100546	15.698	-0.622704	0.540255	0.999607	-4.77655
3315	HSPB1_HUMAN	HSPB1	0.0621029	21.5706	0.622139	0.540619	0.999607	-4.77669
5887	RD23B_HUMAN	RAD23B	-0.138164	18.3843	-0.622128	0.540626	0.999607	-4.7767
3612	IMPA1_HUMAN	IMPA1	0.078685	17.0271	0.621566	0.540988	0.999607	-4.77684
8175	SF3A2_HUMAN	SF3A2	0.05435	16.2799	0.621142	0.541262	0.999607	-4.77695
9138	ARHG1_HUMAN	ARHGEF1	-0.055939	17.4313	-0.620127	0.541917	0.999607	-4.77722
771	CAH12_HUMAN	CA12	0.079086	17.7952	0.620109	0.541929	0.999607	-4.77722
5573	KAP0_HUMAN	PRKAR1A	-0.0567755	18.0645	-0.618956	0.542673	0.999607	-4.77752
10347	ABCA7_HUMAN	ABCA7	-0.11447	14.431	-0.618853	0.54274	0.999607	-4.77754
80777	CYB5B_HUMAN	CYB5B	-0.0620947	18.664	-0.617253	0.543774	0.999607	-4.77796
23521	RL13A_HUMAN	RPL13A	-0.161768	15.466	-0.616099	0.544521	0.999607	-4.77825
6137	RL13_HUMAN	RPL13	-0.0954053	19.2187	-0.615845	0.544686	0.999607	-4.77832
2273	FHL1_HUMAN	FHL1	0.101774	21.063	0.61568	0.544793	0.999607	-4.77836
2060	EPS15_HUMAN	EPS15	-0.0860474	17.1778	-0.614886	0.545307	0.999607	-4.77856
55847	CISD1_HUMAN	CISD1	0.0896891	18.8299	0.614885	0.545307	0.999607	-4.77857
5052	PRDX1_HUMAN	PRDX1	-0.0645015	22.5456	-0.614192	0.545756	0.999607	-4.77874
2935	ERF3A_HUMAN	GSPT1	0.134551	17.3622	0.613182	0.546411	0.999607	-4.779
3483	ALS_HUMAN	IGFALS	0.188695	12.4907	0.613078	0.546479	0.999607	-4.77903
3068	HDGF_HUMAN	HDGF	0.125498	18.6824	0.612387	0.546927	0.999607	-4.7792
8065	CUL5_HUMAN	CUL5	-0.100332	15.2611	-0.612266	0.547005	0.999607	-4.77924
2992	GLYG_HUMAN	GYG1	-0.101527	17.4209	-0.612118	0.547101	0.999607	-4.77927
3045	HBD_HUMAN	HBD	-0.115737	22.8693	-0.611994	0.547182	0.999607	-4.77931
578	BAK_HUMAN	BAK1	-0.0763453	17.6097	-0.611767	0.547329	0.999607	-4.77936
8417	STX7_HUMAN	STX7	0.0565205	17.8867	0.611395	0.54757	0.999607	-4.77946
7094	TLN1_HUMAN	TLN1	-0.0543365	20.1733	-0.610838	0.547932	0.999607	-4.7796
57142	RTN4_HUMAN	RTN4	-0.0580556	20.0025	-0.610111	0.548405	0.999607	-4.77979
710	IC1_HUMAN	SERPING1	0.0790679	17.7597	0.610068	0.548432	0.999607	-4.7798
6653	SORL_HUMAN	SORL1	-0.0833153	14.6181	-0.610053	0.548442	0.999607	-4.7798
3895	KTN1_HUMAN	KTN1	-0.106886	18.013	-0.609565	0.548759	0.999607	-4.77992
1460	CSK2B_HUMAN	CSNK2B	0.0671128	17.3666	0.609493	0.548806	0.999607	-4.77994
6184	RPN1_HUMAN	RPN1	0.0461712	20.2485	0.609298	0.548933	0.999607	-4.77999
2580	GAK_HUMAN	GAK	-0.165603	15.6842	-0.608742	0.549294	0.999607	-4.78013
27034	ACAD8_HUMAN	ACAD8	0.141628	16.0619	0.608332	0.549561	0.999607	-4.78024
3303	HSP71_HUMAN	HSPA1A	0.0519406	22.1634	0.607682	0.549984	0.999607	-4.7804
6470	GLYC_HUMAN	SHMT1	-0.0744973	17.3455	-0.607666	0.549994	0.999607	-4.78041
29088	RM15_HUMAN	MRPL15	-0.108231	15.7391	-0.607118	0.550351	0.999607	-4.78055
79180	EFHD2_HUMAN	EFHD2	0.0878186	19.0638	0.606302	0.550882	0.999607	-4.78075
9391	CIAO1_HUMAN	CIAO1	-0.0676826	17.325	-0.606032	0.551058	0.999607	-4.78082
3853	K2C6A_HUMAN	KRT6A	-0.249011	14.9119	-0.605616	0.551329	0.999607	-4.78093
23191	CYFP1_HUMAN	CYFIP1	-0.042891	18.0769	-0.604205	0.552249	0.999607	-4.78128
292	ADT2_HUMAN	SLC25A5	-0.0561405	20.831	-0.604182	0.552264	0.999607	-4.78129
1293	CO6A3_HUMAN	COL6A3	-0.0795726	22.1607	-0.604104	0.552315	0.999607	-4.78131
3416	IDE_HUMAN	IDE	0.108666	16.7581	0.602932	0.55308	0.999607	-4.7816
51571	FA49B_HUMAN	FAM49B	-0.06278	17.9256	-0.602789	0.553173	0.999607	-4.78164
2771	GNAI2_HUMAN	GNAI2	-0.0621362	19.8414	-0.602675	0.553247	0.999607	-4.78167
6206	RS12_HUMAN	RPS12	0.0922269	20.2679	0.602473	0.553379	0.999607	-4.78172
8878	SQSTM_HUMAN	SQSTM1	-0.0983986	16.3205	-0.602446	0.553396	0.999607	-4.78172
23557	SNAPN_HUMAN	SNAPIN	-0.0558552	16.0052	-0.602171	0.553576	0.999607	-4.78179
27284	ST1B1_HUMAN	SULT1B1	0.0680499	19.0388	0.602081	0.553635	0.999607	-4.78182
2776	GNAQ_HUMAN	GNAQ	0.0797272	15.7562	0.600468	0.554689	0.999607	-4.78222
5829	PAXI_HUMAN	PXN	-0.068504	15.4225	-0.600296	0.554802	0.999607	-4.78227
51635	DHRS7_HUMAN	DHRS7	-0.0705142	17.1036	-0.599779	0.555139	0.999607	-4.78239
28420	HV306_HUMAN	IGHV3-53	-0.0654272	19.1865	-0.599395	0.55539	0.999607	-4.78249
3157	HMCS1_HUMAN	HMGCS1	-0.117574	16.8282	-0.59935	0.55542	0.999607	-4.7825
222068	TMED4_HUMAN	TMED4	-0.12771	17.7908	-0.598429	0.556022	0.999607	-4.78273
10015	PDC6I_HUMAN	PDCD6IP	0.0662524	20.1077	0.597303	0.55676	0.999607	-4.78301
6631	RU1C_HUMAN	SNRPC	0.0637216	18.5755	0.597296	0.556764	0.999607	-4.78302
175	ASPG_HUMAN	AGA	0.0824875	16.5761	0.596704	0.557152	0.999607	-4.78316
10856	RUVB2_HUMAN	RUVBL2	-0.0532429	17.6802	-0.596414	0.557342	0.999607	-4.78324
950	SCRB2_HUMAN	SCARB2	-0.0752953	17.3538	-0.596313	0.557408	0.999607	-4.78326
3507	IGHM_HUMAN	IGHM	0.105275	21.0015	0.59621	0.557476	0.999607	-4.78329
7917	BAG6_HUMAN	BAG6	-0.0494688	16.5224	-0.595697	0.557812	0.999607	-4.78341
290	AMPN_HUMAN	ANPEP	-0.0914811	15.5696	-0.595671	0.557829	0.999607	-4.78342
7037	TFR1_HUMAN	TFRC	-0.0718149	17.047	-0.595584	0.557886	0.999607	-4.78344
1731	SEPT1_HUMAN	SEPT1	-0.189792	15.157	-0.595137	0.558179	0.999607	-4.78355
136319	MTPN_HUMAN	MTPN	0.117445	18.5236	0.59502	0.558256	0.999607	-4.78358
3692	IF6_HUMAN	EIF6	-0.0803487	18.4142	-0.594904	0.558332	0.999607	-4.78361
3240	HPT_HUMAN	HP	0.0811591	21.1088	0.594119	0.558847	0.999607	-4.78381
4904	YBOX1_HUMAN	YBX1	0.153816	18.776	0.594025	0.558909	0.999607	-4.78383
5577	KAP3_HUMAN	PRKAR2B	0.0870716	15.8281	0.59346	0.559279	0.999607	-4.78397
8939	FUBP3_HUMAN	FUBP3	-0.0664437	17.4997	-0.592855	0.559677	0.999607	-4.78412
2801	GOGA2_HUMAN	GOLGA2	-0.0586456	17.0544	-0.592488	0.559918	0.999607	-4.78421
4666	NACAM_HUMAN	NACA	0.0820401	19.5225	0.592068	0.560194	0.999607	-4.78431
7525	YES_HUMAN	YES1	-0.0787186	15.9691	-0.59199	0.560245	0.999607	-4.78433
6122	RL3_HUMAN	RPL3	-0.110281	18.0962	-0.591632	0.560481	0.999607	-4.78442
4191	MDHM_HUMAN	MDH2	0.0474406	22.2926	0.59097	0.560915	0.999607	-4.78459
9167	COX7R_HUMAN	COX7A2L	-0.10531	19.2789	-0.590445	0.561261	0.999607	-4.78472
10204	NTF2_HUMAN	NUTF2	-0.137022	17.9358	-0.590068	0.561509	0.999607	-4.78481
3149	HMGB3_HUMAN	HMGB3	0.175326	16.3102	0.589418	0.561937	0.999607	-4.78497
57648	K1522_HUMAN	KIAA1522	-0.129022	14.4157	-0.589311	0.562007	0.999607	-4.785
6191	RS4X_HUMAN	RPS4X	-0.0682131	18.8804	-0.589265	0.562037	0.999607	-4.78501
29880	ALG5_HUMAN	ALG5	-0.0641382	16.4712	-0.58864	0.562448	0.999607	-4.78516
2638	VTDB_HUMAN	GC	-0.0746337	20.1738	-0.588283	0.562684	0.999607	-4.78525
1376	CPT2_HUMAN	CPT2	0.0775919	18.5082	0.587886	0.562945	0.999607	-4.78535
255252	LRC57_HUMAN	LRRC57	0.0966105	15.5604	0.587782	0.563013	0.999607	-4.78537
5223	PGAM1_HUMAN	PGAM1	0.059158	21.8778	0.587022	0.563515	0.999607	-4.78556
25844	YIPF3_HUMAN	YIPF3	-0.151399	15.007	-0.586911	0.563588	0.999607	-4.78559
79718	TBL1R_HUMAN	TBL1XR1	-0.0925877	17.145	-0.586786	0.56367	0.999607	-4.78562
10105	PPIF_HUMAN	PPIF	0.0781447	18.4177	0.586695	0.56373	0.999607	-4.78564
2171	FABP5_HUMAN	FABP5	0.0719853	21.2914	0.586627	0.563775	0.999607	-4.78566
25934	NPS3A_HUMAN	NIPSNAP3A	0.0790991	17.3463	0.585992	0.564193	0.999607	-4.78581
84532	ACS2L_HUMAN	ACSS1	0.0641036	17.2824	0.585781	0.564332	0.999607	-4.78586
432369	AT5EL_HUMAN	ATP5F1EP2	-0.091189	17.9253	-0.585401	0.564584	0.999607	-4.78596
2023	ENOA_HUMAN	ENO1	0.0623898	22.7924	0.584708	0.56504	0.999607	-4.78613
58472	SQRD_HUMAN	SQOR	-0.0984615	20.9432	-0.583558	0.5658	0.999607	-4.78641
3939	LDHA_HUMAN	LDHA	-0.0613693	21.9112	-0.583232	0.566015	0.999607	-4.78649
10146	G3BP1_HUMAN	G3BP1	0.105761	17.0818	0.583063	0.566127	0.999607	-4.78653
11315	PARK7_HUMAN	PARK7	0.0752022	20.3849	0.581805	0.566958	0.999607	-4.78683
10399	GBLP_HUMAN	RACK1	-0.0436695	20.8386	-0.581535	0.567137	0.999607	-4.7869
4646	MYO6_HUMAN	MYO6	0.0548887	17.0904	0.580969	0.567511	0.999607	-4.78704
54205	CYC_HUMAN	CYCS	0.078016	21.0442	0.580388	0.567896	0.999607	-4.78718
126298	IRGQ_HUMAN	IRGQ	0.0640829	14.8141	0.580211	0.568013	0.999607	-4.78722
284273	ZADH2_HUMAN	ZADH2	0.0911802	16.4181	0.580133	0.568064	0.999607	-4.78724
92259	RT36_HUMAN	MRPS36	0.0644955	17.944	0.578806	0.568943	0.999607	-4.78756
23705	CADM1_HUMAN	CADM1	0.0947241	15.7388	0.578633	0.569058	0.999607	-4.7876
27068	IPYR2_HUMAN	PPA2	0.0528068	20.0275	0.577619	0.569729	0.999607	-4.78785
3312	HSP7C_HUMAN	HSPA8	-0.041583	22.8561	-0.575971	0.570822	0.999607	-4.78825
760	CAH2_HUMAN	CA2	0.0553674	22.3506	0.575776	0.570951	0.999607	-4.78829
240	LOX5_HUMAN	ALOX5	0.0729869	15.4207	0.575667	0.571024	0.999607	-4.78832
9128	PRP4_HUMAN	PRPF4	0.0708205	15.0727	0.575267	0.571289	0.999607	-4.78842
6205	RS11_HUMAN	RPS11	-0.0774951	18.1044	-0.575243	0.571305	0.999607	-4.78842
171024	SYNP2_HUMAN	SYNPO2	0.102407	18.3875	0.574954	0.571497	0.999607	-4.78849
10155	TIF1B_HUMAN	TRIM28	-0.0878616	19.7503	-0.573959	0.572158	0.999607	-4.78873
1642	DDB1_HUMAN	DDB1	0.0910143	18.3812	0.573899	0.572198	0.999607	-4.78875
8976	WASL_HUMAN	WASL	0.136339	14.8444	0.573889	0.572204	0.999607	-4.78875
5777	PTN6_HUMAN	PTPN6	-0.104961	18.072	-0.5735	0.572463	0.999607	-4.78884
3843	IPO5_HUMAN	IPO5	0.061734	17.149	0.572411	0.573187	0.999607	-4.7891
139322	MIC27_HUMAN	APOOL	-0.112266	15.6993	-0.572234	0.573304	0.999607	-4.78914
10289	EIF1B_HUMAN	EIF1B	0.0956889	18.9226	0.571381	0.573871	0.999607	-4.78935
4832	NDK3_HUMAN	NME3	-0.130647	16.1927	-0.570946	0.574161	0.999607	-4.78945
2592	GALT_HUMAN	GALT	-0.0820009	16.2817	-0.569295	0.57526	0.999607	-4.78985
10981	RAB32_HUMAN	RAB32	-0.0594602	17.1095	-0.567557	0.576419	0.999607	-4.79026
64129	TINAL_HUMAN	TINAGL1	0.0635093	17.2544	0.566527	0.577105	0.999607	-4.79051
3945	LDHB_HUMAN	LDHB	-0.0441392	20.1589	-0.566406	0.577186	0.999607	-4.79053
9540	QORX_HUMAN	TP53I3	-0.0578755	15.5807	-0.565607	0.577719	0.999607	-4.79072
23317	DJC13_HUMAN	DNAJC13	0.0647024	16.2055	0.565585	0.577734	0.999607	-4.79073
10935	PRDX3_HUMAN	PRDX3	0.0703725	21.6162	0.564921	0.578177	0.999607	-4.79089
8833	GUAA_HUMAN	GMPS	-0.0626594	16.6554	-0.564578	0.578406	0.999607	-4.79097
56267	KAT3_HUMAN	KYAT3	-0.120979	16.0972	-0.564277	0.578607	0.999607	-4.79104
2517	FUCO_HUMAN	FUCA1	0.10616	19.6769	0.56301	0.579454	0.999607	-4.79134
27250	PDCD4_HUMAN	PDCD4	-0.0459359	19.8052	-0.562976	0.579477	0.999607	-4.79135
375	ARF1_HUMAN	ARF1	-0.0626287	21.0678	-0.562218	0.579983	0.999607	-4.79152
5689	PSB1_HUMAN	PSMB1	-0.0845895	19.9015	-0.561148	0.5807	0.999607	-4.79178
6811	STX5_HUMAN	STX5	-0.171343	14.0556	-0.560674	0.581017	0.999607	-4.79189
4301	AFAD_HUMAN	AFDN	-0.0583789	16.6598	-0.560353	0.581231	0.999607	-4.79196
1478	CSTF2_HUMAN	CSTF2	-0.0411857	16.8539	-0.560253	0.581299	0.999607	-4.79199
7520	XRCC5_HUMAN	XRCC5	-0.04338	20.3356	-0.559824	0.581586	0.999607	-4.79209
5859	SYQ_HUMAN	QARS	-0.0617571	18.838	-0.559446	0.581839	0.999607	-4.79218
8879	SGPL1_HUMAN	SGPL1	-0.0875083	16.8814	-0.559309	0.581931	0.999607	-4.79221
7534	1433Z_HUMAN	YWHAZ	0.0429605	23.1879	0.559239	0.581978	0.999607	-4.79222
3502	IGHG3_HUMAN	IGHG3	-0.0681949	21.4186	-0.558748	0.582307	0.999607	-4.79234
6146	RL22_HUMAN	RPL22	0.080637	19.0903	0.558668	0.58236	0.999607	-4.79236
9097	UBP14_HUMAN	USP14	-0.0566553	17.5435	-0.557809	0.582937	0.999607	-4.79256
4585	MUC4_HUMAN	MUC4	0.150292	15.4559	0.556425	0.583865	0.999607	-4.79288
8572	PDLI4_HUMAN	PDLIM4	0.109402	14.7636	0.556238	0.58399	0.999607	-4.79293
1736	DKC1_HUMAN	DKC1	-0.190996	13.7834	-0.555975	0.584167	0.999607	-4.79299
126393	HSPB6_HUMAN	HSPB6	0.115141	16.4806	0.554638	0.585064	0.999607	-4.7933
124583	CANT1_HUMAN	CANT1	-0.065944	15.748	-0.554029	0.585474	0.999607	-4.79344
3921	RSSA_HUMAN	RPSA	-0.0473321	20.6994	-0.553795	0.585631	0.999607	-4.7935
10802	SC24A_HUMAN	SEC24A	-0.0903879	15.7315	-0.553638	0.585736	0.999607	-4.79353
53371	NUP54_HUMAN	NUP54	0.112109	15.7076	0.553	0.586165	0.999607	-4.79368
5709	PSMD3_HUMAN	PSMD3	0.0426751	18.8405	0.552453	0.586533	0.999607	-4.79381
22848	AAK1_HUMAN	AAK1	0.21931	14.6884	0.552227	0.586685	0.999607	-4.79386
1281	CO3A1_HUMAN	COL3A1	-0.125792	21.3551	-0.551967	0.58686	0.999607	-4.79392
83696	TPPC9_HUMAN	TRAPPC9	-0.101117	14.2202	-0.551775	0.586989	0.999607	-4.79396
801	CALM_HUMAN	CALM1	0.133406	21.6521	0.550778	0.58766	0.999607	-4.79419
1836	S26A2_HUMAN	SLC26A2	-0.111289	17.2153	-0.550269	0.588003	0.999607	-4.79431
79568	CB047_HUMAN	MAIP1	-0.066374	15.8897	-0.549704	0.588383	0.999607	-4.79444
3009	H15_HUMAN	HIST1H1B	-0.141517	20.4673	-0.549193	0.588728	0.999607	-4.79456
57470	LRC47_HUMAN	LRRC47	0.0555132	17.4511	0.549033	0.588836	0.999607	-4.7946
7531	1433E_HUMAN	YWHAE	0.0439346	21.7073	0.54893	0.588905	0.999607	-4.79462
5478	PPIA_HUMAN	PPIA	0.0876145	23.6602	0.548784	0.589004	0.999607	-4.79465
8665	EIF3F_HUMAN	EIF3F	0.0800591	17.6449	0.548247	0.589366	0.999607	-4.79478
654816	NCF1B_HUMAN	NCF1B	0.0999852	15.2457	0.548086	0.589474	0.999607	-4.79481
308	ANXA5_HUMAN	ANXA5	0.0417626	20.6167	0.547965	0.589555	0.999607	-4.79484
55233	MOB1A_HUMAN	MOB1A	-0.105327	16.5218	-0.547916	0.589589	0.999607	-4.79485
4628	MYH10_HUMAN	MYH10	0.121504	15.0812	0.547892	0.589605	0.999607	-4.79486
9318	CSN2_HUMAN	COPS2	-0.101994	14.5502	-0.547684	0.589745	0.999607	-4.79491
5682	PSA1_HUMAN	PSMA1	-0.0574919	18.4793	-0.547455	0.589899	0.999607	-4.79496
162427	F134C_HUMAN	RETREG3	-0.0979981	15.2011	-0.547041	0.590179	0.999607	-4.79505
10243	GEPH_HUMAN	GPHN	0.0813021	15.9843	0.546758	0.59037	0.999607	-4.79512
8450	CUL4B_HUMAN	CUL4B	-0.0668753	15.1147	-0.546378	0.590626	0.999607	-4.79521
1200	TPP1_HUMAN	TPP1	0.0559541	19.2557	0.544648	0.591794	0.999607	-4.7956
114757	CYGB_HUMAN	CYGB	-0.0785929	15.921	-0.544127	0.592147	0.999607	-4.79572
10809	PCTL_HUMAN	STARD10	0.069701	17.3375	0.544125	0.592148	0.999607	-4.79572
5586	PKN2_HUMAN	PKN2	-0.0778059	14.981	-0.544109	0.592159	0.999607	-4.79573
10294	DNJA2_HUMAN	DNAJA2	-0.0514158	17.6201	-0.543858	0.592328	0.999607	-4.79578
112464	PRDBP_HUMAN	CAVIN3	-0.068687	17.3301	-0.543524	0.592554	0.999607	-4.79586
29086	BABA1_HUMAN	BABAM1	0.0752194	16.2064	0.543394	0.592642	0.999607	-4.79589
3326	HS90B_HUMAN	HSP90AB1	-0.0414316	22.5159	-0.543057	0.59287	0.999607	-4.79597
7353	UFD1_HUMAN	UFD1	-0.129822	15.6841	-0.54279	0.593051	0.999607	-4.79603
4072	EPCAM_HUMAN	EPCAM	0.0551746	22.1181	0.540734	0.594441	0.999607	-4.79649
3421	IDH3G_HUMAN	IDH3G	0.0644004	18.6108	0.540131	0.59485	0.999607	-4.79663
5908	RAP1B_HUMAN	RAP1B	-0.0550299	18.2529	-0.540061	0.594897	0.999607	-4.79665
11034	DEST_HUMAN	DSTN	0.0456246	20.7982	0.539564	0.595234	0.999607	-4.79676
2631	NIPS2_HUMAN	NIPSNAP2	-0.0970089	18.6315	-0.538975	0.595633	0.999607	-4.79689
65003	RM11_HUMAN	MRPL11	-0.125348	14.4162	-0.538911	0.595677	0.999607	-4.79691
9967	TR150_HUMAN	THRAP3	0.0485601	17.9659	0.538866	0.595707	0.999607	-4.79692
7412	VCAM1_HUMAN	VCAM1	0.180018	12.9456	0.538681	0.595832	0.999607	-4.79696
10971	1433T_HUMAN	YWHAQ	0.0431077	20.9677	0.537936	0.596338	0.999607	-4.79713
6223	RS19_HUMAN	RPS19	-0.0975025	19.7159	-0.537022	0.596957	0.999607	-4.79733
84836	ABHEB_HUMAN	ABHD14B	0.124143	19.1442	0.536	0.597651	0.999607	-4.79756
5873	RB27A_HUMAN	RAB27A	0.0554942	17.446	0.535513	0.597982	0.999607	-4.79767
5501	PP1G_HUMAN	PPP1CC	-0.0445153	19.7884	-0.53509	0.598269	0.999607	-4.79777
866	CBG_HUMAN	SERPINA6	-0.224092	13.2718	-0.53418	0.598887	0.999607	-4.79797
51599	LSR_HUMAN	LSR	-0.0555774	17.4739	-0.534115	0.598932	0.999607	-4.79799
328	APEX1_HUMAN	APEX1	-0.0564395	20.0341	-0.533504	0.599346	0.999607	-4.79812
54888	NSUN2_HUMAN	NSUN2	-0.0455596	16.7857	-0.533222	0.599539	0.999607	-4.79819
5564	AAKB1_HUMAN	PRKAB1	-0.111389	15.2958	-0.532126	0.600284	0.999607	-4.79843
55967	NDUAC_HUMAN	NDUFA12	-0.109667	17.3892	-0.531303	0.600844	0.999607	-4.79862
3158	HMCS2_HUMAN	HMGCS2	0.0783749	20.2031	0.53089	0.601125	0.999607	-4.79871
57707	TLDC1_HUMAN	MEAK7	0.0800829	14.8875	0.530367	0.601481	0.999607	-4.79883
10923	TCP4_HUMAN	SUB1	0.0644318	20.4486	0.529985	0.601741	0.999607	-4.79891
5236	PGM1_HUMAN	PGM1	-0.0457828	19.2264	-0.529949	0.601765	0.999607	-4.79892
3954	LETM1_HUMAN	LETM1	-0.0643612	19.1077	-0.529912	0.601791	0.999607	-4.79893
120	ADDG_HUMAN	ADD3	-0.0971086	18.985	-0.529645	0.601973	0.999607	-4.79899
4057	TRFL_HUMAN	LTF	0.0579108	18.6396	0.52942	0.602126	0.999607	-4.79904
7381	QCR7_HUMAN	UQCRB	0.0482187	20.0439	0.528766	0.602572	0.999607	-4.79918
3842	TNPO1_HUMAN	TNPO1	-0.0685138	17.9491	-0.528515	0.602743	0.999607	-4.79924
10946	SF3A3_HUMAN	SF3A3	0.0893024	17.638	0.527722	0.603283	0.999607	-4.79941
23136	E41L3_HUMAN	EPB41L3	0.0619926	16.9558	0.5277	0.603299	0.999607	-4.79942
51150	CAB45_HUMAN	SDF4	0.0703816	16.8961	0.527317	0.60356	0.999607	-4.7995
9517	SPTC2_HUMAN	SPTLC2	-0.12571	16.222	-0.527232	0.603618	0.999607	-4.79952
22795	NID2_HUMAN	NID2	0.0606842	18.2541	0.526134	0.604367	0.999607	-4.79977
4700	NDUA6_HUMAN	NDUFA6	0.0822673	17.2071	0.525999	0.604459	0.999607	-4.7998
55110	MGN2_HUMAN	MAGOHB	-0.0813799	16.213	-0.525953	0.60449	0.999607	-4.79981
58533	SNX6_HUMAN	SNX6	0.0404326	18.5573	0.525826	0.604577	0.999607	-4.79983
51170	DHB11_HUMAN	HSD17B11	0.0473513	19.2786	0.525174	0.605023	0.999607	-4.79998
91949	COG7_HUMAN	COG7	-0.0516721	14.9122	-0.525112	0.605064	0.999607	-4.79999
11258	DCTN3_HUMAN	DCTN3	-0.0759916	15.5536	-0.523544	0.606136	0.999607	-4.80034
7334	UBE2N_HUMAN	UBE2N	0.0602157	18.6544	0.523017	0.606496	0.999607	-4.80045
4643	MYO1E_HUMAN	MYO1E	-0.0727439	15.9871	-0.522845	0.606614	0.999607	-4.80049
5878	RAB5C_HUMAN	RAB5C	-0.0651682	19.5676	-0.521454	0.607566	0.999607	-4.8008
5536	PPP5_HUMAN	PPP5C	-0.0693906	16.8397	-0.521148	0.607774	0.999607	-4.80086
57402	S10AE_HUMAN	S100A14	-0.0703228	18.7106	-0.520987	0.607885	0.999607	-4.8009
2199	FBLN2_HUMAN	FBLN2	-0.0842674	16.1469	-0.520464	0.608243	0.999607	-4.80101
174	FETA_HUMAN	AFP	-0.0903538	19.346	-0.520405	0.608283	0.999607	-4.80103
387522	UB2V1_HUMAN	TMEM189-UBE2V1	0.0580408	19.0652	0.519448	0.608939	0.999607	-4.80124
22872	SC31A_HUMAN	SEC31A	-0.0389708	18.6397	-0.518884	0.609325	0.999607	-4.80136
1264	CNN1_HUMAN	CNN1	0.138164	20.936	0.518815	0.609372	0.999607	-4.80137
259	AMBP_HUMAN	AMBP	0.0565133	17.7434	0.51827	0.609746	0.999607	-4.80149
25959	KANK2_HUMAN	KANK2	-0.0588334	17.2628	-0.517266	0.610434	0.999607	-4.80171
1741	DLG3_HUMAN	DLG3	0.082785	15.355	0.517223	0.610463	0.999607	-4.80172
7358	UGDH_HUMAN	UGDH	-0.044348	20.6883	-0.51685	0.610719	0.999607	-4.8018
7155	TOP2B_HUMAN	TOP2B	0.0787644	16.3173	0.516484	0.610971	0.999607	-4.80188
2107	ERF1_HUMAN	ETF1	-0.0477682	17.5554	-0.515958	0.611332	0.999607	-4.802
5238	AGM1_HUMAN	PGM3	-0.112738	15.4635	-0.51512	0.611907	0.999607	-4.80218
55707	NECP2_HUMAN	NECAP2	-0.0863882	16.5547	-0.515104	0.611918	0.999607	-4.80218
8880	FUBP1_HUMAN	FUBP1	-0.0772975	18.5869	-0.514146	0.612576	0.999607	-4.80239
1303	COCA1_HUMAN	COL12A1	-0.0499164	16.1674	-0.513141	0.613266	0.999607	-4.80261
220988	ROA3_HUMAN	HNRNPA3	0.0399004	20.6724	0.512758	0.613529	0.999607	-4.80269
23636	NUP62_HUMAN	NUP62	0.0877018	16.974	0.512476	0.613724	0.999607	-4.80275
54502	RBM47_HUMAN	RBM47	-0.106582	17.9872	-0.512398	0.613777	0.999607	-4.80277
10043	TOM1_HUMAN	TOM1	0.058815	17.4706	0.512064	0.614007	0.999607	-4.80284
822	CAPG_HUMAN	CAPG	-0.0451846	19.7328	-0.511973	0.61407	0.999607	-4.80286
3611	ILK_HUMAN	ILK	0.0597289	18.2973	0.511639	0.614299	0.999607	-4.80293
4282	MIF_HUMAN	MIF	0.0416518	21.2579	0.511524	0.614378	0.999607	-4.80295
9416	DDX23_HUMAN	DDX23	0.0948664	15.708	0.50967	0.615654	0.999607	-4.80335
27236	ARFP1_HUMAN	ARFIP1	-0.0632419	18.3949	-0.509202	0.615976	0.999607	-4.80345
6136	RL12_HUMAN	RPL12	-0.0441016	20.7957	-0.508724	0.616305	0.999607	-4.80355
6723	SPEE_HUMAN	SRM	-0.0474561	16.1633	-0.508553	0.616423	0.999607	-4.80359
84617	TBB6_HUMAN	TUBB6	0.133262	16.3003	0.506316	0.617966	0.999607	-4.80407
5315	KPYM_HUMAN	PKM	0.047446	22.3056	0.50623	0.618025	0.999607	-4.80409
25814	ATX10_HUMAN	ATXN10	-0.0550711	15.5733	-0.506149	0.618081	0.999607	-4.8041
5345	A2AP_HUMAN	SERPINF2	-0.095873	17.1602	-0.506067	0.618138	0.999607	-4.80412
427	ASAH1_HUMAN	ASAH1	-0.0650829	18.9601	-0.505375	0.618615	0.999607	-4.80427
57118	KCC1D_HUMAN	CAMK1D	-0.0842121	15.8301	-0.504755	0.619043	0.999607	-4.8044
3313	GRP75_HUMAN	HSPA9	0.0394268	21.1141	0.504712	0.619073	0.999607	-4.80441
10212	DX39A_HUMAN	DDX39A	-0.075373	16.1542	-0.503911	0.619626	0.999607	-4.80458
2202	FBLN3_HUMAN	EFEMP1	0.0663362	17.1196	0.503899	0.619634	0.999607	-4.80458
4147	MATN2_HUMAN	MATN2	0.0482788	16.9481	0.503719	0.619758	0.999607	-4.80462
6626	SNRPA_HUMAN	SNRPA	0.0627969	15.5447	0.503417	0.619967	0.999607	-4.80469
9782	MATR3_HUMAN	MATR3	-0.0478783	18.5686	-0.502244	0.620778	0.999607	-4.80493
8682	PEA15_HUMAN	PEA15	0.204492	16.8394	0.501875	0.621033	0.999607	-4.80501
9060	PAPS2_HUMAN	PAPSS2	0.0441404	18.6377	0.501619	0.62121	0.999607	-4.80507
29974	A1CF_HUMAN	A1CF	0.0990321	16.176	0.501353	0.621394	0.999607	-4.80512
6434	TRA2B_HUMAN	TRA2B	0.127743	17.8459	0.500816	0.621765	0.999607	-4.80524
1653	DDX1_HUMAN	DDX1	0.0374678	18.8532	0.499445	0.622714	0.999607	-4.80552
10961	ERP29_HUMAN	ERP29	0.0988785	20.1086	0.49908	0.622967	0.999607	-4.8056
5936	RBM4_HUMAN	RBM4	-0.0562182	17.2213	-0.498327	0.623488	0.999607	-4.80576
10989	MIC60_HUMAN	IMMT	0.0387079	20.3036	0.498315	0.623497	0.999607	-4.80576
2335	FINC_HUMAN	FN1	0.0360678	20.3142	0.497928	0.623764	0.999607	-4.80584
11240	PADI2_HUMAN	PADI2	0.05128	19.1664	0.497838	0.623827	0.999607	-4.80586
6135	RL11_HUMAN	RPL11	-0.0612112	20.2584	-0.497391	0.624137	0.999607	-4.80596
2052	HYEP_HUMAN	EPHX1	0.0333351	18.7274	0.497359	0.624159	0.999607	-4.80596
833	SYCC_HUMAN	CARS	-0.0397732	16.6432	-0.496567	0.624708	0.999607	-4.80613
55696	RBM22_HUMAN	RBM22	-0.094199	14.9214	-0.495483	0.625459	0.999607	-4.80635
79590	RM24_HUMAN	MRPL24	-0.147266	16.1802	-0.495369	0.625538	0.999607	-4.80638
55276	PGM2_HUMAN	PGM2	-0.043908	18.3001	-0.494795	0.625937	0.999607	-4.8065
284119	PTRF_HUMAN	CAVIN1	0.0495547	20.1996	0.494741	0.625974	0.999607	-4.80651
6923	ELOB_HUMAN	ELOB	0.133633	16.1032	0.494325	0.626263	0.999607	-4.8066
10476	ATP5H_HUMAN	ATP5PD	0.0455936	18.9131	0.494143	0.62639	0.999607	-4.80663
93010	B3GN7_HUMAN	B3GNT7	-0.0927012	16.0309	-0.493322	0.62696	0.999607	-4.8068
5019	SCOT1_HUMAN	OXCT1	0.0812538	18.279	0.492766	0.627346	0.999607	-4.80692
54940	OCAD1_HUMAN	OCIAD1	0.0648948	17.7183	0.492751	0.627356	0.999607	-4.80692
6156	RL30_HUMAN	RPL30	-0.0433798	20.0081	-0.492389	0.627607	0.999607	-4.807
5208	F262_HUMAN	PFKFB2	-0.0645966	16.6852	-0.491862	0.627974	0.999607	-4.80711
10552	ARC1A_HUMAN	ARPC1A	-0.04176	17.9356	-0.491323	0.628348	0.999607	-4.80722
23498	3HAO_HUMAN	HAAO	-0.0808324	16.0245	-0.491141	0.628475	0.999607	-4.80726
22934	RPIA_HUMAN	RPIA	0.0746872	16.2253	0.490698	0.628783	0.999607	-4.80735
3875	K1C18_HUMAN	KRT18	0.0743516	22.1398	0.489925	0.629321	0.999607	-4.80751
1520	CATS_HUMAN	CTSS	-0.0540813	20.0438	-0.489472	0.629636	0.999607	-4.8076
9459	ARHG6_HUMAN	ARHGEF6	0.0932527	15.765	0.489225	0.629808	0.999607	-4.80765
22929	SPS1_HUMAN	SEPHS1	-0.0341021	16.4866	-0.488831	0.630082	0.999607	-4.80773
3065	HDAC1_HUMAN	HDAC1	0.0431303	17.5074	0.486352	0.631808	0.999607	-4.80824
5530	PP2BA_HUMAN	PPP3CA	-0.0511501	17.2375	-0.486164	0.631939	0.999607	-4.80828
1933	EF1B_HUMAN	EEF1B2	0.124448	19.3688	0.485793	0.632198	0.999607	-4.80836
11100	HNRL1_HUMAN	HNRNPUL1	0.0878146	18.2406	0.48486	0.632849	0.999607	-4.80855
529	VATE1_HUMAN	ATP6V1E1	-0.0800922	16.5769	-0.484586	0.63304	0.999607	-4.80861
27333	GOLI4_HUMAN	GOLIM4	-0.0765443	17.2429	-0.484044	0.633418	0.999607	-4.80872
10952	SC61B_HUMAN	SEC61B	-0.070708	18.9089	-0.483447	0.633835	0.999607	-4.80884
2664	GDIA_HUMAN	GDI1	0.0460982	19.0722	0.483069	0.634098	0.999607	-4.80891
5216	PROF1_HUMAN	PFN1	0.0574281	22.759	0.482954	0.634179	0.999607	-4.80894
2804	GOGB1_HUMAN	GOLGB1	-0.0413318	17.4151	-0.482243	0.634675	0.999607	-4.80908
9146	HGS_HUMAN	HGS	0.0504606	16.6138	0.481926	0.634896	0.999607	-4.80915
735	CO9_HUMAN	C9	0.0793856	14.4594	0.481915	0.634904	0.999607	-4.80915
10418	SPON1_HUMAN	SPON1	0.053621	18.271	0.48177	0.635005	0.999607	-4.80918
8639	AOC3_HUMAN	AOC3	0.0414811	19.9612	0.481017	0.635532	0.999607	-4.80933
5695	PSB7_HUMAN	PSMB7	0.0507514	17.3035	0.480383	0.635975	0.999607	-4.80946
4660	MYPT2_HUMAN	PPP1R12B	0.0927605	15.9112	0.480195	0.636106	0.999607	-4.8095
10801	SEPT9_HUMAN	SEPT9	-0.0876434	18.6296	-0.479976	0.636259	0.999607	-4.80954
83548	COG3_HUMAN	COG3	0.0915146	15.6166	0.479931	0.636291	0.999607	-4.80955
5269	SPB6_HUMAN	SERPINB6	0.0484824	19.2712	0.479554	0.636554	0.999607	-4.80963
283820	NOMO2_HUMAN	NOMO2	-0.055585	16.4182	-0.479176	0.636819	0.999607	-4.8097
55114	RHG17_HUMAN	ARHGAP17	-0.0984695	16.702	-0.479022	0.636926	0.999607	-4.80974
8991	SBP1_HUMAN	SELENBP1	0.0534422	22.4928	0.478746	0.63712	0.999607	-4.80979
23080	AVL9_HUMAN	AVL9	0.092177	15.8759	0.478648	0.637188	0.999607	-4.80981
2805	AATC_HUMAN	GOT1	-0.0485788	19.1922	-0.478495	0.637295	0.999607	-4.80984
5510	PP1R7_HUMAN	PPP1R7	0.0531824	17.9427	0.478158	0.63753	0.999607	-4.80991
593	ODBA_HUMAN	BCKDHA	-0.07696	16.6082	-0.477748	0.637818	0.999607	-4.80999
7158	TP53B_HUMAN	TP53BP1	-0.0425186	16.6271	-0.477638	0.637895	0.999607	-4.81001
51606	VATH_HUMAN	ATP6V1H	-0.0522617	16.4567	-0.477587	0.63793	0.999607	-4.81003
64928	RM14_HUMAN	MRPL14	-0.0711589	15.3353	-0.476996	0.638344	0.999607	-4.81014
94056	SYAP1_HUMAN	SYAP1	0.0859386	16.7873	0.475714	0.639242	0.999607	-4.8104
10960	LMAN2_HUMAN	LMAN2	-0.0628848	18.9016	-0.475713	0.639243	0.999607	-4.8104
2243	FIBA_HUMAN	FGA	-0.0647904	20.3667	-0.475337	0.639506	0.999607	-4.81048
23256	SCFD1_HUMAN	SCFD1	0.0778025	19.2477	0.474818	0.63987	0.999607	-4.81058
2585	GALK2_HUMAN	GALK2	-0.0626284	15.4178	-0.474675	0.63997	0.999607	-4.81061
90507	SCRN2_HUMAN	SCRN2	0.143776	16.0323	0.474292	0.640239	0.999607	-4.81069
5720	PSME1_HUMAN	PSME1	0.0572809	20.8315	0.474137	0.640348	0.999607	-4.81072
55512	NSMA2_HUMAN	SMPD3	0.0685472	16.0056	0.473885	0.640524	0.999607	-4.81077
116540	RM53_HUMAN	MRPL53	0.120287	14.9149	0.47368	0.640668	0.999607	-4.81081
2201	FBN2_HUMAN	FBN2	0.147333	14.0618	0.472296	0.641639	0.999607	-4.81109
164	AP1G1_HUMAN	AP1G1	0.0475883	17.9674	0.471884	0.641928	0.999607	-4.81117
285527	FRYL_HUMAN	FRYL	-0.0991262	15.0641	-0.470791	0.642695	0.999607	-4.81138
8243	SMC1A_HUMAN	SMC1A	-0.0527782	16.0112	-0.470221	0.643096	0.999607	-4.8115
34	ACADM_HUMAN	ACADM	0.045584	19.0902	0.470123	0.643165	0.999607	-4.81152
102	ADA10_HUMAN	ADAM10	0.0483465	18.2148	0.469344	0.643712	0.999607	-4.81167
51593	SRRT_HUMAN	SRRT	-0.0350482	17.6312	-0.469084	0.643895	0.999607	-4.81172
55920	RCC2_HUMAN	RCC2	0.06057	18.0331	0.468557	0.644265	0.999607	-4.81183
4026	LPP_HUMAN	LPP	0.0509446	20.3653	0.468543	0.644275	0.999607	-4.81183
8453	CUL2_HUMAN	CUL2	-0.0970941	14.987	-0.467605	0.644935	0.999607	-4.81202
9535	GMFG_HUMAN	GMFG	-0.057854	17.7005	-0.467149	0.645255	0.999607	-4.81211
9360	PPIG_HUMAN	PPIG	-0.0717692	15.1546	-0.466853	0.645464	0.999607	-4.81216
2810	1433S_HUMAN	SFN	0.0926169	19.4072	0.466704	0.645569	0.999607	-4.81219
23180	RFTN1_HUMAN	RFTN1	-0.0779122	15.6923	-0.465297	0.646559	0.999607	-4.81247
10135	NAMPT_HUMAN	NAMPT	0.0382849	18.0078	0.465216	0.646617	0.999607	-4.81249
1937	EF1G_HUMAN	EEF1G	-0.0614966	20.8575	-0.463917	0.647531	0.999607	-4.81274
51520	SYLC_HUMAN	LARS	-0.054924	17.9405	-0.463498	0.647826	0.999607	-4.81282
28883	KV204_HUMAN	IGKV2D-28	-0.0425352	20.1471	-0.463078	0.648122	0.999607	-4.81291
9815	GIT2_HUMAN	GIT2	0.0899781	16.2966	0.462625	0.648442	0.999607	-4.81299
5683	PSA2_HUMAN	PSMA2	0.0579906	17.839	0.462508	0.648524	0.999607	-4.81302
4925	NUCB2_HUMAN	NUCB2	-0.100181	17.3686	-0.462028	0.648863	0.999607	-4.81311
3176	HNMT_HUMAN	HNMT	-0.0371541	18.5149	-0.461442	0.649277	0.999607	-4.81322
3135	HLAG_HUMAN	HLA-G	0.074391	14.8729	0.461061	0.649545	0.999607	-4.8133
23367	LARP1_HUMAN	LARP1	-0.0677506	16.0681	-0.460751	0.649764	0.999607	-4.81336
3033	HCDH_HUMAN	HADH	0.0775021	20.8632	0.459152	0.650893	0.999607	-4.81367
54575	UD110_HUMAN	UGT1A10	-0.079267	16.2402	-0.459021	0.650985	0.999607	-4.8137
55737	VPS35_HUMAN	VPS35	-0.0356639	19.4275	-0.458662	0.651239	0.999607	-4.81377
23171	GPD1L_HUMAN	GPD1L	-0.0835563	18.0968	-0.457754	0.65188	0.999607	-4.81394
3609	ILF3_HUMAN	ILF3	-0.069198	19.071	-0.457102	0.652342	0.999607	-4.81407
10492	HNRPQ_HUMAN	SYNCRIP	-0.0406465	20.3629	-0.45657	0.652718	0.999607	-4.81417
4704	NDUA9_HUMAN	NDUFA9	-0.0607957	18.3403	-0.456481	0.65278	0.999607	-4.81419
5704	PRS6B_HUMAN	PSMC4	0.0885805	17.3197	0.455283	0.653628	0.999607	-4.81442
1781	DC1I2_HUMAN	DYNC1I2	-0.0486034	18.342	-0.454846	0.653937	0.999607	-4.8145
5705	PRS8_HUMAN	PSMC5	0.0422894	17.9687	0.454751	0.654005	0.999607	-4.81452
55832	CAND1_HUMAN	CAND1	-0.03546	19.3924	-0.454525	0.654164	0.999607	-4.81456
60488	RT35_HUMAN	MRPS35	-0.0518977	-Inf	-0.454625	0.65433	0.999607	-4.81391
4259	MGST3_HUMAN	MGST3	-0.096226	18.754	-0.45427	0.654345	0.999607	-4.81461
8241	RBM10_HUMAN	RBM10	-0.063828	14.7193	-0.453753	0.654711	0.999607	-4.81471
10539	GLRX3_HUMAN	GLRX3	-0.055314	17.709	-0.452735	0.655432	0.999607	-4.81491
5781	PTN11_HUMAN	PTPN11	-0.0436994	16.2172	-0.45215	0.655846	0.999607	-4.81502
50848	JAM1_HUMAN	F11R	-0.0514247	18.5164	-0.452089	0.65589	0.999607	-4.81503
7172	TPMT_HUMAN	TPMT	0.0516544	17.7605	0.451173	0.656539	0.999607	-4.8152
9375	TM9S2_HUMAN	TM9SF2	-0.0425542	19.5154	-0.451169	0.656542	0.999607	-4.81521
7064	THOP1_HUMAN	THOP1	0.0643235	16.0104	0.450474	0.657034	0.999607	-4.81534
6193	RS5_HUMAN	RPS5	-0.0510705	17.4835	-0.450381	0.657101	0.999607	-4.81536
23576	DDAH1_HUMAN	DDAH1	0.0672476	19.0613	0.449948	0.657408	0.999607	-4.81544
1656	DDX6_HUMAN	DDX6	-0.0445394	18.1727	-0.44965	0.657619	0.999607	-4.81549
51631	LC7L2_HUMAN	LUC7L2	-0.0433375	18.7906	-0.448728	0.658273	0.999607	-4.81567
6036	RNAS2_HUMAN	RNASE2	-0.0747418	19.0851	-0.448042	0.65876	0.999607	-4.8158
51375	SNX7_HUMAN	SNX7	0.0860439	14.9164	0.447899	0.658862	0.999607	-4.81583
29995	LMCD1_HUMAN	LMCD1	0.0489137	14.9609	0.447542	0.659115	0.999607	-4.81589
3512	IGJ_HUMAN	JCHAIN	-0.0608951	19.9134	-0.447188	0.659367	0.999607	-4.81596
312	ANX13_HUMAN	ANXA13	-0.058509	17.0181	-0.446233	0.660045	0.999607	-4.81614
6767	F10A1_HUMAN	ST13	0.0419507	19.9622	0.445924	0.660265	0.999607	-4.8162
5195	PEX14_HUMAN	PEX14	0.0695355	14.1564	0.445645	0.660463	0.999607	-4.81625
84274	COQ5_HUMAN	COQ5	0.0509486	16.6686	0.445512	0.660558	0.999607	-4.81628
54431	DJC10_HUMAN	DNAJC10	0.084684	14.7117	0.445478	0.660582	0.999607	-4.81628
51237	MZB1_HUMAN	MZB1	0.0869632	21.3906	0.445419	0.660624	0.999607	-4.8163
6204	RS10_HUMAN	RPS10	-0.0842097	19.5549	-0.445389	0.660645	0.999607	-4.8163
7812	CSDE1_HUMAN	CSDE1	0.0811528	16.5042	0.445168	0.660802	0.999607	-4.81634
4668	NAGAB_HUMAN	NAGA	0.0493995	16.305	0.443228	0.662182	0.999607	-4.81671
26578	OSTF1_HUMAN	OSTF1	0.0775744	18.6822	0.443156	0.662233	0.999607	-4.81672
5954	RCN1_HUMAN	RCN1	-0.0703263	17.5434	-0.442566	0.662653	0.999607	-4.81683
840	CASP7_HUMAN	CASP7	-0.0434547	17.4032	-0.44066	0.66401	0.999607	-4.81719
10726	NUDC_HUMAN	NUDC	-0.0446081	17.5567	-0.440458	0.664154	0.999607	-4.81722
3187	HNRH1_HUMAN	HNRNPH1	-0.0433089	20.651	-0.439623	0.664749	0.999607	-4.81738
3241	HPCL1_HUMAN	HPCAL1	-0.049073	16.14	-0.439553	0.664799	0.999607	-4.81739
7178	TCTP_HUMAN	TPT1	0.15013	18.6471	0.439552	0.6648	0.999607	-4.81739
48	ACOC_HUMAN	ACO1	0.0355674	17.6757	0.439039	0.665165	0.999607	-4.81749
55644	OSGEP_HUMAN	OSGEP	-0.0376074	16.681	-0.438692	0.665413	0.999607	-4.81755
23549	DNPEP_HUMAN	DNPEP	0.035251	18.4985	0.438543	0.665519	0.999607	-4.81758
4046	LSP1_HUMAN	LSP1	0.0803774	19.1258	0.438528	0.66553	0.999607	-4.81758
25782	RBGPR_HUMAN	RAB3GAP2	-0.069049	14.9052	-0.437867	0.666001	0.999607	-4.81771
1468	DIC_HUMAN	SLC25A10	0.110676	16.0609	0.437864	0.666004	0.999607	-4.81771
4176	MCM7_HUMAN	MCM7	-0.0724187	15.444	-0.437697	0.666122	0.999607	-4.81774
10550	PRAF3_HUMAN	ARL6IP5	-0.0396989	17.5912	-0.437508	0.666258	0.999607	-4.81777
10755	GIPC1_HUMAN	GIPC1	0.0367979	18.1864	0.437368	0.666357	0.999607	-4.8178
302	ANXA2_HUMAN	ANXA2	-0.0375039	23.2971	-0.436699	0.666834	0.999607	-4.81792
3336	CH10_HUMAN	HSPE1	0.0388281	20.8191	0.43646	0.667005	0.999607	-4.81797
23760	PIPNB_HUMAN	PITPNB	-0.0436432	17.1562	-0.435946	0.667372	0.999607	-4.81806
1666	DECR_HUMAN	DECR1	0.0380008	20.4033	0.434381	0.66849	0.999607	-4.81835
730249	IRG1_HUMAN	ACOD1	-0.054926	17.5538	-0.433352	0.669225	0.999607	-4.81854
3339	PGBM_HUMAN	HSPG2	-0.0607748	19.7156	-0.432484	0.669846	0.999607	-4.8187
9354	UBE4A_HUMAN	UBE4A	-0.0608193	15.2535	-0.432154	0.670082	0.999607	-4.81876
2729	GSH1_HUMAN	GCLC	-0.0541602	17.0128	-0.431902	0.670262	0.999607	-4.8188
8540	ADAS_HUMAN	AGPS	0.0672593	17.0616	0.43109	0.670843	0.999607	-4.81895
7264	FCL_HUMAN	TSTA3	-0.0640686	18.8864	-0.430971	0.670928	0.999607	-4.81897
23563	CHST5_HUMAN	CHST5	-0.105959	14.3204	-0.430832	0.671027	0.999607	-4.819
5320	PA2GA_HUMAN	PLA2G2A	-0.138491	14.7091	-0.430488	0.671274	0.999607	-4.81906
83443	SF3B5_HUMAN	SF3B5	0.0419231	17.1233	0.43046	0.671293	0.999607	-4.81907
162	AP1B1_HUMAN	AP1B1	0.0406066	18.8488	0.4302	0.67148	0.999607	-4.81911
326625	MMAB_HUMAN	MMAB	0.208333	15.139	0.430165	0.671504	0.999607	-4.81912
26986	PABP1_HUMAN	PABPC1	-0.0600517	18.9442	-0.428994	0.672343	0.999607	-4.81933
191	SAHH_HUMAN	AHCY	-0.0280688	19.5395	-0.42886	0.672439	0.999607	-4.81936
55234	SMU1_HUMAN	SMU1	-0.075348	15.9573	-0.428079	0.672999	0.999607	-4.8195
55526	DHTK1_HUMAN	DHTKD1	-0.0955289	13.2973	-0.427863	0.673153	0.999607	-4.81954
5603	MK13_HUMAN	MAPK13	-0.060347	16.1631	-0.42785	0.673162	0.999607	-4.81954
5110	PIMT_HUMAN	PCMT1	0.0530405	17.6092	0.427743	0.67324	0.999607	-4.81956
55749	CCAR1_HUMAN	CCAR1	-0.0371765	16.7987	-0.42762	0.673327	0.999607	-4.81958
8565	SYYC_HUMAN	YARS	-0.0357473	17.9445	-0.427541	0.673384	0.999607	-4.8196
80279	CK5P3_HUMAN	CDK5RAP3	-0.0506503	16.9476	-0.425799	0.674633	0.999607	-4.81991
6709	SPTN1_HUMAN	SPTAN1	0.039924	20.4462	0.425094	0.675139	0.999607	-4.82004
8883	ULA1_HUMAN	NAE1	-0.0594457	16.0927	-0.42412	0.675838	0.999607	-4.82021
10093	ARPC4_HUMAN	ARPC4	-0.046993	19.6341	-0.42395	0.675959	0.999607	-4.82024
6622	SYUA_HUMAN	SNCA	-0.100738	15.5089	-0.423946	0.675962	0.999607	-4.82024
10654	PMVK_HUMAN	PMVK	0.0455431	15.9479	0.423719	0.676125	0.999607	-4.82029
7429	VILI_HUMAN	VIL1	-0.0435863	20.4922	-0.423574	0.67623	0.999607	-4.82031
55020	TTC38_HUMAN	TTC38	0.0537828	18.2382	0.423499	0.676283	0.999607	-4.82032
7511	XPP1_HUMAN	XPNPEP1	0.0463926	17.9733	0.423036	0.676616	0.999607	-4.82041
155465	AGR3_HUMAN	AGR3	0.0485332	22.5001	0.422164	0.677242	0.999607	-4.82056
92140	LYRIC_HUMAN	MTDH	-0.0670483	17.7892	-0.421602	0.677646	0.999607	-4.82066
2011	MARK2_HUMAN	MARK2	0.0962817	14.1846	0.421571	0.677668	0.999607	-4.82067
56829	ZCCHV_HUMAN	ZC3HAV1	-0.0568723	16.4731	-0.421328	0.677843	0.999607	-4.82071
6627	RU2A_HUMAN	SNRPA1	-0.0319199	17.4133	-0.420008	0.678791	0.999607	-4.82095
65992	DDRGK_HUMAN	DDRGK1	-0.0406328	17.4599	-0.419536	0.679131	0.999607	-4.82103
3191	HNRPL_HUMAN	HNRNPL	-0.0341574	20.4272	-0.41919	0.67938	0.999607	-4.82109
10434	LYPA1_HUMAN	LYPLA1	0.0419212	18.9936	0.419181	0.679386	0.999607	-4.8211
9810	BRE1B_HUMAN	RNF40	-0.0558864	14.558	-0.418493	0.679881	0.999607	-4.82122
1465	CSRP1_HUMAN	CSRP1	0.0661835	21.1694	0.418478	0.679892	0.999607	-4.82122
55770	EXOC2_HUMAN	EXOC2	0.0636295	15.5238	0.418437	0.679921	0.999607	-4.82123
5318	PKP2_HUMAN	PKP2	-0.0500822	18.9117	-0.418202	0.680091	0.999607	-4.82127
5371	PML_HUMAN	PML	-0.0433207	17.7061	-0.417142	0.680854	0.999607	-4.82146
5205	AT8B1_HUMAN	ATP8B1	-0.055315	17.0816	-0.415686	0.681902	0.999607	-4.82171
7448	VTNC_HUMAN	VTN	0.0489153	18.6968	0.415036	0.68237	0.999607	-4.82183
7318	UBA7_HUMAN	UBA7	-0.0456138	16.2169	-0.414664	0.682638	0.999607	-4.82189
133619	PRRC1_HUMAN	PRRC1	0.0598565	15.7176	0.41453	0.682735	0.999607	-4.82192
2314	FLII_HUMAN	FLII	0.036561	17.9388	0.414408	0.682823	0.999607	-4.82194
57126	CD177_HUMAN	CD177	0.125512	13.823	0.41359	0.683413	0.999607	-4.82208
86	ACL6A_HUMAN	ACTL6A	-0.0381297	17.2291	-0.413415	0.683538	0.999607	-4.82211
6888	TALDO_HUMAN	TALDO1	-0.036547	20.668	-0.412452	0.684233	0.999607	-4.82228
5905	RAGP1_HUMAN	RANGAP1	0.0586863	16.5721	0.412013	0.68455	0.999607	-4.82236
4361	MRE11_HUMAN	MRE11	-0.0380717	14.3227	-0.411469	0.684943	0.999607	-4.82245
4905	NSF_HUMAN	NSF	0.0357472	18.1848	0.410985	0.685292	0.999607	-4.82254
11091	WDR5_HUMAN	WDR5	-0.0460227	17.9341	-0.410579	0.685585	0.999607	-4.82261
3606	IL18_HUMAN	IL18	0.0488304	16.312	0.409589	0.6863	0.999607	-4.82278
6050	RINI_HUMAN	RNH1	-0.0292032	20.0008	-0.409504	0.686361	0.999607	-4.82279
7542	ZFPL1_HUMAN	ZFPL1	-0.0589416	15.6845	-0.409112	0.686644	0.999607	-4.82286
64855	NIBL1_HUMAN	FAM129B	0.056855	18.9543	0.409071	0.686674	0.999607	-4.82287
27316	RBMX_HUMAN	RBMX	-0.0611646	18.8834	-0.408847	0.686836	0.999607	-4.82291
10449	THIM_HUMAN	ACAA2	0.0609704	20.2252	0.408707	0.686937	0.999607	-4.82293
1431	CISY_HUMAN	CS	0.0597206	20.4375	0.407492	0.687815	0.999607	-4.82314
23170	TTL12_HUMAN	TTLL12	0.0413964	18.2527	0.407475	0.687827	0.999607	-4.82315
4831	NDKB_HUMAN	NME2	-0.0468626	21.3089	-0.407315	0.687943	0.999607	-4.82317
79143	MBOA7_HUMAN	MBOAT7	-0.0584294	17.8047	-0.407132	0.688075	0.999607	-4.8232
23753	SDF2L_HUMAN	SDF2L1	0.0581602	17.8721	0.407095	0.688102	0.999607	-4.82321
9332	C163A_HUMAN	CD163	-0.0441334	17.4956	-0.407061	0.688127	0.999607	-4.82322
64787	ES8L2_HUMAN	EPS8L2	-0.0497279	16.3062	-0.406295	0.688681	0.999607	-4.82335
1508	CATB_HUMAN	CTSB	-0.0353464	20.6066	-0.405866	0.688991	0.999607	-4.82342
10540	DCTN2_HUMAN	DCTN2	0.0468499	18.6778	0.405228	0.689452	0.999607	-4.82353
10541	AN32B_HUMAN	ANP32B	-0.0399442	18.7519	-0.404545	0.689947	0.999607	-4.82365
311	ANX11_HUMAN	ANXA11	-0.0405043	19.442	-0.404455	0.690012	0.999607	-4.82366
135114	HINT3_HUMAN	HINT3	-0.0340331	16.0107	-0.404198	0.690198	0.999607	-4.82371
23071	ERP44_HUMAN	ERP44	0.0510274	19.73	0.403204	0.690918	0.999607	-4.82388
3059	HCLS1_HUMAN	HCLS1	-0.049891	18.0843	-0.399905	0.693308	0.999607	-4.82444
64978	RM38_HUMAN	MRPL38	0.0437844	15.8746	0.399727	0.693438	0.999607	-4.82447
716	C1S_HUMAN	C1S	0.0532564	15.8636	0.398828	0.694089	0.999607	-4.82462
22826	DNJC8_HUMAN	DNAJC8	-0.0741094	17.1354	-0.398439	0.694372	0.999607	-4.82469
11273	ATX2L_HUMAN	ATXN2L	0.0537922	16.3758	0.398136	0.694592	0.999607	-4.82474
51809	GALT7_HUMAN	GALNT7	0.0421802	17.5263	0.397636	0.694954	0.999607	-4.82482
10394	PRG3_HUMAN	PRG3	0.106587	17.2346	0.397416	0.695114	0.999607	-4.82486
25839	COG4_HUMAN	COG4	0.0386355	16.3627	0.3974	0.695126	0.999607	-4.82486
521	ATP5I_HUMAN	ATP5ME	0.0687456	19.6179	0.396332	0.695902	0.999607	-4.82504
10575	TCPD_HUMAN	CCT4	-0.0311334	19.4743	-0.396285	0.695935	0.999607	-4.82505
5700	PRS4_HUMAN	PSMC1	0.0842917	18.3894	0.39628	0.695939	0.999607	-4.82505
4869	NPM_HUMAN	NPM1	0.0482543	20.9204	0.395636	0.696407	0.999607	-4.82516
55671	P4R3A_HUMAN	PPP4R3A	-0.0634647	15.6406	-0.395624	0.696416	0.999607	-4.82516
645	BLVRB_HUMAN	BLVRB	-0.0345687	20.1572	-0.395057	0.696828	0.999607	-4.82526
4969	MIME_HUMAN	OGN	0.0404455	20.105	0.394346	0.697344	0.999607	-4.82538
8802	SUCA_HUMAN	SUCLG1	0.0345989	21.2255	0.393713	0.697805	0.999607	-4.82548
6745	SSRA_HUMAN	SSR1	-0.0388619	18.329	-0.392714	0.698531	0.999607	-4.82565
1968	IF2G_HUMAN	EIF2S3	-0.0383216	18.8123	-0.391893	0.699128	0.999607	-4.82579
3418	IDHP_HUMAN	IDH2	-0.0373754	21.166	-0.391812	0.699187	0.999607	-4.8258
51011	FAH2A_HUMAN	FAHD2A	-0.055963	14.7124	-0.391715	0.699258	0.999607	-4.82582
9559	VP26A_HUMAN	VPS26A	-0.0301874	18.8028	-0.391271	0.699581	0.999607	-4.82589
1108	CHD4_HUMAN	CHD4	0.0412339	16.2715	0.39064	0.70004	0.999607	-4.82599
8050	ODPX_HUMAN	PDHX	0.0752504	16.7596	0.390472	0.700162	0.999607	-4.82602
3106	1B35_HUMAN	HLA-B	0.114971	18.3221	0.390038	0.700478	0.999607	-4.82609
5214	PFKAP_HUMAN	PFKP	0.0540184	18.2293	0.38974	0.700695	0.999607	-4.82614
374882	TM205_HUMAN	TMEM205	-0.0683021	16.581	-0.389385	0.700954	0.999607	-4.8262
2923	PDIA3_HUMAN	PDIA3	-0.0285795	22.5231	-0.388173	0.701837	0.999607	-4.8264
81704	DOCK8_HUMAN	DOCK8	-0.0620067	15.0549	-0.388102	0.701889	0.999607	-4.82641
8661	EIF3A_HUMAN	EIF3A	-0.0490725	18.093	-0.387664	0.702208	0.999607	-4.82649
7073	TIAR_HUMAN	TIAL1	-0.0812154	17.2682	-0.386825	0.70282	0.999607	-4.82662
9414	ZO2_HUMAN	TJP2	0.0545766	16.7388	0.386736	0.702884	0.999607	-4.82664
3192	HNRPU_HUMAN	HNRNPU	-0.0345024	21.2044	-0.386638	0.702956	0.999607	-4.82665
5476	PPGB_HUMAN	CTSA	-0.0546194	18.9205	-0.386026	0.703402	0.999607	-4.82675
84823	LMNB2_HUMAN	LMNB2	-0.0274372	19.3558	-0.385721	0.703624	0.999607	-4.8268
55742	PARVA_HUMAN	PARVA	-0.0410796	18.6321	-0.384626	0.704424	0.999607	-4.82698
3028	HCD2_HUMAN	HSD17B10	0.0311877	20.7319	0.384036	0.704854	0.999607	-4.82708
1965	IF2A_HUMAN	EIF2S1	-0.0314095	18.2925	-0.382949	0.705648	0.999607	-4.82726
372	COPD_HUMAN	ARCN1	0.0279962	19.1681	0.382397	0.706051	0.999607	-4.82735
10236	HNRPR_HUMAN	HNRNPR	-0.0321684	18.7679	-0.381828	0.706467	0.999607	-4.82744
306	ANXA3_HUMAN	ANXA3	0.0633324	17.5513	0.381685	0.706571	0.999607	-4.82746
143	PARP4_HUMAN	PARP4	-0.0335302	17.5078	-0.381379	0.706795	0.999607	-4.82751
6652	DHSO_HUMAN	SORD	0.0476424	18.0784	0.381321	0.706837	0.999607	-4.82752
2036	E41L1_HUMAN	EPB41L1	-0.0569026	15.5258	-0.381186	0.706936	0.999607	-4.82754
56926	NCLN_HUMAN	NCLN	-0.0769856	16.8756	-0.380957	0.707103	0.999607	-4.82758
125950	RAVR1_HUMAN	RAVER1	0.0590875	17.2583	0.380041	0.707773	0.999607	-4.82773
3960	LEG4_HUMAN	LGALS4	-0.0492837	23.7723	-0.378805	0.708676	0.999607	-4.82793
4200	MAOM_HUMAN	ME2	-0.0310048	18.7418	-0.378513	0.70889	0.999607	-4.82797
4645	MYO5B_HUMAN	MYO5B	-0.0353788	16.4191	-0.378146	0.709158	0.999607	-4.82803
57466	SFR15_HUMAN	SCAF4	-0.0342815	15.8014	-0.378128	0.709171	0.999607	-4.82804
2010	EMD_HUMAN	EMD	0.0524988	16.9609	0.377983	0.709278	0.999607	-4.82806
30846	EHD2_HUMAN	EHD2	-0.0319362	18.5564	-0.377434	0.709679	0.999607	-4.82815
5245	PHB_HUMAN	PHB	0.0320583	20.0712	0.376928	0.710049	0.999607	-4.82823
54810	GIPC2_HUMAN	GIPC2	-0.0513325	15.93	-0.376771	0.710165	0.999607	-4.82825
10992	SF3B2_HUMAN	SF3B2	-0.0333633	17.913	-0.375658	0.710979	0.999607	-4.82843
26060	DP13A_HUMAN	APPL1	-0.0315572	17.2956	-0.375527	0.711075	0.999607	-4.82845
10447	FAM3C_HUMAN	FAM3C	0.0461392	17.249	0.37518	0.71133	0.999607	-4.82851
93343	MB12A_HUMAN	MVB12A	-0.0678099	16.9343	-0.373876	0.712285	0.999607	-4.82871
2317	FLNB_HUMAN	FLNB	0.0475877	20.993	0.373387	0.712644	0.999607	-4.82879
57819	LSM2_HUMAN	LSM2	0.0481907	18.5396	0.373357	0.712665	0.999607	-4.8288
9125	RCD1_HUMAN	CNOT9	0.0682421	14.9394	0.373258	0.712738	0.999607	-4.82881
23327	NED4L_HUMAN	NEDD4L	0.0438494	15.6771	0.373191	0.712787	0.999607	-4.82882
50488	MINK1_HUMAN	MINK1	0.0451649	15.7129	0.372576	0.713238	0.999607	-4.82892
10632	ATP5L_HUMAN	ATP5MG	-0.0794453	20.3462	-0.372552	0.713255	0.999607	-4.82892
6642	SNX1_HUMAN	SNX1	-0.0448845	17.1577	-0.371865	0.713759	0.999607	-4.82903
84896	ATAD1_HUMAN	ATAD1	0.0563193	16.3827	0.371687	0.713889	0.999607	-4.82906
399687	MY18A_HUMAN	MYO18A	0.0413164	16.1041	0.371168	0.71427	0.999607	-4.82914
826	CPNS1_HUMAN	CAPNS1	-0.0328653	19.7233	-0.371157	0.714279	0.999607	-4.82914
10573	RM28_HUMAN	MRPL28	0.0565179	13.7052	0.371149	0.714285	0.999607	-4.82915
5928	RBBP4_HUMAN	RBBP4	-0.0406807	18.6001	-0.370032	0.715104	0.999607	-4.82932
5036	PA2G4_HUMAN	PA2G4	-0.0356095	19.897	-0.369922	0.715185	0.999607	-4.82934
55204	GLP3L_HUMAN	GOLPH3L	-0.048727	17.7206	-0.369874	0.71522	0.999607	-4.82935
3539	LAC3_HUMAN	IGLC3	0.0333801	24.2862	0.369447	0.715534	0.999607	-4.82941
6748	SSRD_HUMAN	SSR4	0.0386157	18.8332	0.369427	0.715548	0.999607	-4.82942
64969	RT05_HUMAN	MRPS5	0.0821078	16.0149	0.369124	0.715771	0.999607	-4.82946
4218	RAB8A_HUMAN	RAB8A	-0.0340193	17.5652	-0.368769	0.716031	0.999607	-4.82952
11325	DDX42_HUMAN	DDX42	0.0556069	16.8933	0.368765	0.716034	0.999607	-4.82952
14	AAMP_HUMAN	AAMP	0.241934	-Inf	0.368947	0.716088	0.999607	-4.82885
23633	IMA7_HUMAN	KPNA6	0.0573653	17.0959	0.368148	0.716487	0.999607	-4.82962
55856	ACO13_HUMAN	ACOT13	0.0447017	16.0421	0.368087	0.716532	0.999607	-4.82963
10006	ABI1_HUMAN	ABI1	0.0559885	18.3841	0.366514	0.717688	0.999607	-4.82987
11316	COPE_HUMAN	COPE	0.0410255	19.1185	0.364939	0.718846	0.999607	-4.83012
1756	DMD_HUMAN	DMD	-0.057801	15.0041	-0.364936	0.718848	0.999607	-4.83012
59	ACTA_HUMAN	ACTA2	0.0331421	26.5397	0.364192	0.719395	0.999607	-4.83023
7257	TSNAX_HUMAN	TSNAX	-0.0973851	15.7968	-0.363937	0.719583	0.999607	-4.83027
100423062	IGLL5_HUMAN	IGLL5	0.0311043	21.8411	0.363637	0.719803	0.999607	-4.83032
4648	MYO7B_HUMAN	MYO7B	-0.0685595	14.4701	-0.36317	0.720147	0.999607	-4.83039
10580	SRBS1_HUMAN	SORBS1	0.0604145	17.9755	0.363044	0.720239	0.999607	-4.83041
7123	TETN_HUMAN	CLEC3B	0.0476331	17.0305	0.362597	0.720569	0.999607	-4.83048
84364	ARFG2_HUMAN	ARFGAP2	-0.0433058	16.7148	-0.362245	0.720827	0.999607	-4.83053
23524	SRRM2_HUMAN	SRRM2	-0.0669264	17.1698	-0.361702	0.721227	0.999607	-4.83062
4723	NDUV1_HUMAN	NDUFV1	0.0298996	18.6548	0.360526	0.722094	0.999607	-4.8308
9040	UBC12_HUMAN	UBE2M	-0.0605277	16.7016	-0.359398	0.722925	0.999607	-4.83097
10713	SNUT2_HUMAN	USP39	-0.0613429	15.0183	-0.359252	0.723032	0.999607	-4.83099
1066	EST1_HUMAN	CES1	-0.040523	16.4306	-0.359099	0.723145	0.999607	-4.83102
3914	LAMB3_HUMAN	LAMB3	-0.0589592	13.9205	-0.358142	0.72385	0.999607	-4.83116
51253	RM37_HUMAN	MRPL37	-0.0570183	17.1183	-0.356811	0.724832	0.999607	-4.83136
718	CO3_HUMAN	C3	-0.0510626	20.1083	-0.35678	0.724855	0.999607	-4.83137
1606	DGKA_HUMAN	DGKA	-0.0470938	15.2035	-0.356176	0.7253	0.999607	-4.83146
55004	LTOR1_HUMAN	LAMTOR1	0.0395014	17.0622	0.355726	0.725632	0.999607	-4.83153
6451	SH3L1_HUMAN	SH3BGRL	0.098915	18.7952	0.355153	0.726055	0.999607	-4.83161
1374	CPT1A_HUMAN	CPT1A	0.0414834	19.4373	0.354956	0.726201	0.999607	-4.83164
3827	KNG1_HUMAN	KNG1	-0.0527321	17.9823	-0.354197	0.726761	0.999607	-4.83176
6921	ELOC_HUMAN	ELOC	0.0670912	17.9916	0.354087	0.726842	0.999607	-4.83178
56945	RT22_HUMAN	MRPS22	-0.0415779	15.6554	-0.353879	0.726995	0.999607	-4.83181
84955	NUDC1_HUMAN	NUDCD1	0.0721373	14.4571	0.353761	0.727083	0.999607	-4.83182
800	CALD1_HUMAN	CALD1	0.0531148	20.7194	0.352841	0.727762	0.999607	-4.83196
10845	CLPX_HUMAN	CLPX	0.0350739	14.5371	0.352637	0.727913	0.999607	-4.83199
3608	ILF2_HUMAN	ILF2	0.044553	19.8584	0.352618	0.727927	0.999607	-4.832
64423	INF2_HUMAN	INF2	-0.0345906	17.655	-0.352247	0.728201	0.999607	-4.83205
29957	SCMC1_HUMAN	SLC25A24	-0.0613531	19.1442	-0.351867	0.728482	0.999607	-4.83211
3188	HNRH2_HUMAN	HNRNPH2	-0.0347635	17.7025	-0.351655	0.728639	0.999607	-4.83214
2274	FHL2_HUMAN	FHL2	0.0317171	17.8211	0.351331	0.728878	0.999607	-4.83219
9368	NHRF1_HUMAN	SLC9A3R1	0.0497044	19.0393	0.350706	0.72934	0.999607	-4.83228
3514	IGKC_HUMAN	IGKC	0.0291277	25.5493	0.350528	0.729472	0.999607	-4.83231
1491	CGL_HUMAN	CTH	-0.0672203	15.0744	-0.349589	0.730166	0.999607	-4.83245
3685	ITAV_HUMAN	ITGAV	0.0368451	16.4595	0.349246	0.73042	0.999607	-4.8325
2582	GALE_HUMAN	GALE	-0.0305862	18.8582	-0.349015	0.730591	0.999607	-4.83253
8994	LIMD1_HUMAN	LIMD1	0.0576119	15.3775	0.34898	0.730616	0.999607	-4.83254
1356	CERU_HUMAN	CP	-0.0322305	19.0601	-0.348928	0.730654	0.999607	-4.83255
1522	CATZ_HUMAN	CTSZ	-0.0385435	19.3051	-0.348281	0.731134	0.999607	-4.83264
11313	LYPA2_HUMAN	LYPLA2	0.0569496	16.055	0.348147	0.731232	0.999607	-4.83266
5860	DHPR_HUMAN	QDPR	-0.0517755	17.5794	-0.347916	0.731403	0.999607	-4.8327
9775	IF4A3_HUMAN	EIF4A3	-0.0304472	17.8709	-0.347791	0.731496	0.999607	-4.83271
7965	AIMP2_HUMAN	AIMP2	0.0646336	18.2673	0.347046	0.732048	0.999607	-4.83283
7112	LAP2B_HUMAN	TMPO	-0.041806	19.9149	-0.346237	0.732647	0.999607	-4.83294
11117	EMIL1_HUMAN	EMILIN1	0.0272242	19.9374	0.346186	0.732684	0.999607	-4.83295
54931	MRRP1_HUMAN	TRMT10C	-0.0542844	16.2598	-0.346087	0.732758	0.999607	-4.83297
9446	GSTO1_HUMAN	GSTO1	-0.0348731	19.274	-0.345159	0.733445	0.999607	-4.8331
2237	FEN1_HUMAN	FEN1	0.0391969	16.5766	0.345008	0.733557	0.999607	-4.83313
2130	EWS_HUMAN	EWSR1	-0.0375329	19.9455	-0.344535	0.733907	0.999607	-4.83319
2783	GBB2_HUMAN	GNB2	-0.025475	19.7617	-0.344529	0.733912	0.999607	-4.8332
51144	DHB12_HUMAN	HSD17B12	-0.0405548	18.7061	-0.34433	0.734059	0.999607	-4.83322
3915	LAMC1_HUMAN	LAMC1	0.0355468	19.1563	0.343942	0.734346	0.999607	-4.83328
8671	S4A4_HUMAN	SLC4A4	-0.0481791	17.1882	-0.343403	0.734746	0.999607	-4.83336
79002	CS043_HUMAN	TRIR	-0.0853269	15.9731	-0.34334	0.734793	0.999607	-4.83337
10056	SYFB_HUMAN	FARSB	0.0273176	17.7161	0.343251	0.734859	0.999607	-4.83338
83483	PLVAP_HUMAN	PLVAP	0.120743	14.9645	0.342686	0.735278	0.999607	-4.83346
5358	PLST_HUMAN	PLS3	0.0322386	17.4746	0.341819	0.73592	0.999607	-4.83359
4697	NDUA4_HUMAN	NDUFA4	-0.0601619	17.045	-0.341804	0.735932	0.999607	-4.83359
1667	DEF1_HUMAN	DEFA1	-0.0989464	20.4019	-0.341616	0.736071	0.999607	-4.83362
29108	ASC_HUMAN	PYCARD	-0.0337189	17.8702	-0.341487	0.736167	0.999607	-4.83364
6197	KS6A3_HUMAN	RPS6KA3	-0.0455111	17.8805	-0.340992	0.736534	0.999607	-4.83371
210	HEM2_HUMAN	ALAD	-0.0587134	17.096	-0.340734	0.736725	0.999607	-4.83375
7915	SSDH_HUMAN	ALDH5A1	0.0481997	17.5333	0.340494	0.736903	0.999607	-4.83378
7529	1433B_HUMAN	YWHAB	0.0244878	21.7912	0.339552	0.737603	0.999607	-4.83392
6525	SMTN_HUMAN	SMTN	0.067375	17.7141	0.339235	0.737838	0.999607	-4.83397
2767	GNA11_HUMAN	GNA11	0.0345538	17.9662	0.339112	0.737929	0.999607	-4.83398
25932	CLIC4_HUMAN	CLIC4	-0.0248366	18.0168	-0.338668	0.738259	0.999607	-4.83405
857	CAV1_HUMAN	CAV1	-0.0510491	18.8053	-0.33839	0.738465	0.999607	-4.83409
23028	KDM1A_HUMAN	KDM1A	0.0645414	14.8046	0.33834	0.738502	0.999607	-4.83409
64841	GNA1_HUMAN	GNPNAT1	0.113347	16.1177	0.338329	0.73851	0.999607	-4.8341
23451	SF3B1_HUMAN	SF3B1	-0.0301737	18.427	-0.338255	0.738566	0.999607	-4.83411
5630	PERI_HUMAN	PRPH	-0.050733	16.3056	-0.338172	0.738627	0.999607	-4.83412
10787	NCKP1_HUMAN	NCKAP1	-0.0507051	16.1632	-0.337575	0.739071	0.999607	-4.8342
4719	NDUS1_HUMAN	NDUFS1	0.0301333	19.8904	0.337552	0.739087	0.999607	-4.83421
23065	EMC1_HUMAN	EMC1	-0.0644099	16.4686	-0.337265	0.739301	0.999607	-4.83425
9805	SCRN1_HUMAN	SCRN1	0.0442176	14.9069	0.336481	0.739883	0.999607	-4.83436
9124	PDLI1_HUMAN	PDLIM1	0.0435824	20.4068	0.336236	0.740065	0.999607	-4.8344
9351	NHRF2_HUMAN	SLC9A3R2	-0.0574254	15.1559	-0.335974	0.74026	0.999607	-4.83443
81608	FIP1_HUMAN	FIP1L1	0.0658128	15.6646	0.335504	0.74061	0.999607	-4.8345
567	B2MG_HUMAN	B2M	0.0395767	20.0027	0.334692	0.741213	0.999607	-4.83462
10613	ERLN1_HUMAN	ERLIN1	0.0433562	17.2523	0.334293	0.74151	0.999607	-4.83467
6812	STXB1_HUMAN	STXBP1	0.0835169	14.9313	0.334265	0.74153	0.999607	-4.83468
102724594	U2AF1_HUMAN	U2AF1L5	-0.0586583	17.3111	-0.334178	0.741595	0.999607	-4.83469
871	SERPH_HUMAN	SERPINH1	0.030987	18.9311	0.333867	0.741826	0.999607	-4.83473
284361	EMC10_HUMAN	EMC10	0.0675288	14.7836	0.333423	0.742157	0.999607	-4.8348
126133	A16A1_HUMAN	ALDH16A1	-0.0282779	16.8105	-0.332204	0.743064	0.999607	-4.83497
55604	LR16A_HUMAN	CARMIL1	-0.0594498	15.7405	-0.331962	0.743244	0.999607	-4.835
9217	VAPB_HUMAN	VAPB	0.0399135	18.7845	0.331956	0.743248	0.999607	-4.835
26	AOC1_HUMAN	AOC1	0.0373882	18.3767	0.331743	0.743407	0.999607	-4.83504
27032	AT2C1_HUMAN	ATP2C1	-0.036312	15.626	-0.331615	0.743502	0.999607	-4.83505
9987	HNRDL_HUMAN	HNRNPDL	-0.0288384	18.6928	-0.331291	0.743743	0.999607	-4.8351
5698	PSB9_HUMAN	PSMB9	0.0335155	17.5381	0.330788	0.744117	0.999607	-4.83517
3831	KLC1_HUMAN	KLC1	0.0968959	15.6545	0.330771	0.74413	0.999607	-4.83517
3916	LAMP1_HUMAN	LAMP1	-0.0488019	18.8356	-0.330469	0.744355	0.999607	-4.83521
2547	XRCC6_HUMAN	XRCC6	-0.0243504	20.3005	-0.330173	0.744575	0.999607	-4.83526
6726	SRP09_HUMAN	SRP9	0.028571	18.4623	0.329348	0.74519	0.999607	-4.83537
216	AL1A1_HUMAN	ALDH1A1	0.0535557	20.15	0.329006	0.745445	0.999607	-4.83542
8030	CCDC6_HUMAN	CCDC6	0.104912	14.7807	0.328936	0.745497	0.999607	-4.83543
55573	CDV3_HUMAN	CDV3	-0.111697	18.3534	-0.328081	0.746134	0.999607	-4.83555
9991	PTBP3_HUMAN	PTBP3	0.0341814	17.6893	0.328081	0.746134	0.999607	-4.83555
3912	LAMB1_HUMAN	LAMB1	0.0282513	18.9549	0.327619	0.746478	0.999607	-4.83561
23593	HEBP2_HUMAN	HEBP2	0.0666886	17.7607	0.32735	0.746679	0.999607	-4.83565
25940	FA98A_HUMAN	FAM98A	-0.117921	14.7263	-0.327225	0.746772	0.999607	-4.83567
5175	PECA1_HUMAN	PECAM1	-0.0475897	16.0451	-0.326737	0.747135	0.999607	-4.83574
28445	HV320_HUMAN	IGHV3-20	-0.0456869	16.7777	-0.326607	0.747232	0.999607	-4.83575
2180	ACSL1_HUMAN	ACSL1	-0.0498046	14.7578	-0.326361	0.747416	0.999607	-4.83579
56925	LXN_HUMAN	LXN	0.0211054	18.0859	0.326265	0.747487	0.999607	-4.8358
2673	GFPT1_HUMAN	GFPT1	-0.0264431	20.6342	-0.325439	0.748104	0.999607	-4.83592
5306	PIPNA_HUMAN	PITPNA	0.0348142	16.6595	0.324495	0.748808	0.999607	-4.83605
989	SEPT7_HUMAN	SEPT7	-0.0312147	19.806	-0.324236	0.749001	0.999607	-4.83608
10213	PSDE_HUMAN	PSMD14	-0.0272618	17.1135	-0.323489	0.749559	0.999607	-4.83619
4357	THTM_HUMAN	MPST	-0.0300488	18.5818	-0.323478	0.749566	0.999607	-4.83619
6251	RSU1_HUMAN	RSU1	-0.068066	18.0662	-0.32342	0.74961	0.999607	-4.8362
6500	SKP1_HUMAN	SKP1	-0.0582819	17.5659	-0.32276	0.750103	0.999607	-4.83629
6768	ST14_HUMAN	ST14	-0.0269191	17.4917	-0.32242	0.750357	0.999607	-4.83633
22919	MARE1_HUMAN	MAPRE1	-0.0274298	19.0333	-0.321847	0.750785	0.999607	-4.83641
1615	SYDC_HUMAN	DARS	-0.0278313	18.8872	-0.32166	0.750924	0.999607	-4.83644
10096	ARP3_HUMAN	ACTR3	-0.0261873	21.3215	-0.32119	0.751275	0.999607	-4.8365
3184	HNRPD_HUMAN	HNRNPD	0.0365746	20.0276	0.320668	0.751665	0.999607	-4.83657
2058	SYEP_HUMAN	EPRS	-0.0357648	19.2419	-0.320104	0.752086	0.999607	-4.83665
2634	GBP2_HUMAN	GBP2	-0.0613297	15.6859	-0.319936	0.752212	0.999607	-4.83667
132299	OCAD2_HUMAN	OCIAD2	0.0700779	16.6804	0.3191	0.752837	0.999607	-4.83679
83737	ITCH_HUMAN	ITCH	-0.0678013	14.2724	-0.318433	0.753335	0.999607	-4.83688
55313	CPPED_HUMAN	CPPED1	0.042696	17.7548	0.318388	0.753369	0.999607	-4.83688
140735	DYL2_HUMAN	DYNLL2	-0.0951461	18.3526	-0.318324	0.753417	0.999607	-4.83689
9276	COPB2_HUMAN	COPB2	0.0300537	19.9571	0.31668	0.754646	0.999607	-4.83711
4669	ANAG_HUMAN	NAGLU	0.0735094	14.163	0.315892	0.755236	0.999607	-4.83722
834	CASP1_HUMAN	CASP1	-0.0372274	17.6437	-0.315858	0.755262	0.999607	-4.83723
90861	HN1L_HUMAN	JPT2	0.0955831	15.1682	0.315788	0.755314	0.999607	-4.83723
7103	TSN8_HUMAN	TSPAN8	-0.0424068	19.7565	-0.314873	0.755999	0.999607	-4.83736
5702	PRS6A_HUMAN	PSMC3	0.037464	18.0321	0.314274	0.756447	0.999607	-4.83744
26063	DECR2_HUMAN	DECR2	0.0756385	14.8594	0.314272	0.756448	0.999607	-4.83744
6844	VAMP2_HUMAN	VAMP2	-0.0384748	19.2051	-0.312564	0.757728	0.999607	-4.83767
27248	ERLEC_HUMAN	ERLEC1	-0.0396303	15.0426	-0.312234	0.757975	0.999607	-4.83771
9868	TOM70_HUMAN	TOMM70	0.0367002	18.4008	0.312054	0.75811	0.999607	-4.83773
171425	CLYBL_HUMAN	CLYBL	-0.0489688	16.7393	-0.31139	0.758608	0.999607	-4.83782
5567	KAPCB_HUMAN	PRKACB	-0.0373592	17.8422	-0.31106	0.758854	0.999607	-4.83787
4940	OAS3_HUMAN	OAS3	-0.0717219	14.5264	-0.309014	0.760389	0.999607	-4.83814
10223	GPA33_HUMAN	GPA33	-0.0314629	21.4651	-0.308567	0.760724	0.999607	-4.8382
57111	RAB25_HUMAN	RAB25	-0.0503964	17.2506	-0.308507	0.760768	0.999607	-4.8382
55611	OTUB1_HUMAN	OTUB1	-0.0246345	18.724	-0.308463	0.760802	0.999607	-4.83821
7453	SYWC_HUMAN	WARS	-0.0737607	21.2069	-0.307249	0.761712	0.999607	-4.83837
81618	ITM2C_HUMAN	ITM2C	-0.0550104	15.0036	-0.306054	0.76261	0.999607	-4.83852
5693	PSB5_HUMAN	PSMB5	-0.0451053	15.6521	-0.305858	0.762757	0.999607	-4.83855
8724	SNX3_HUMAN	SNX3	0.0269873	17.5376	0.305677	0.762893	0.999607	-4.83857
83481	EPIPL_HUMAN	EPPK1	-0.0327062	18.2216	-0.305241	0.76322	0.999607	-4.83863
7276	TTHY_HUMAN	TTR	0.0732395	19.6129	0.304649	0.763664	0.999607	-4.83871
79154	DHR11_HUMAN	DHRS11	0.0326893	17.7268	0.304023	0.764134	0.999607	-4.83879
622	BDH_HUMAN	BDH1	-0.0304942	18.9683	-0.303993	0.764157	0.999607	-4.83879
10327	AK1A1_HUMAN	AKR1A1	0.0257088	19.6037	0.30394	0.764197	0.999607	-4.8388
836	CASP3_HUMAN	CASP3	-0.0438156	17.3233	-0.303491	0.764534	0.999607	-4.83886
7450	VWF_HUMAN	VWF	-0.0403233	17.7573	-0.30318	0.764768	0.999607	-4.8389
54948	RM16_HUMAN	MRPL16	-0.154486	15.0055	-0.30254	0.765249	0.999607	-4.83898
400	ARL1_HUMAN	ARL1	0.0445157	16.8639	0.302333	0.765404	0.999607	-4.83901
203	KAD1_HUMAN	AK1	-0.0322935	16.312	-0.302241	0.765473	0.999607	-4.83902
11235	PDC10_HUMAN	PDCD10	-0.0665212	16.9975	-0.301645	0.765921	0.999607	-4.8391
79716	PEPL1_HUMAN	NPEPL1	0.0424159	15.1469	0.299742	0.767352	0.999607	-4.83934
1345	COX6C_HUMAN	COX6C	-0.0622165	18.2594	-0.299325	0.767666	0.999607	-4.83939
55763	EXOC1_HUMAN	EXOC1	-0.0332683	15.1016	-0.299175	0.767779	0.999607	-4.83941
7373	COEA1_HUMAN	COL14A1	-0.0251483	20.3853	-0.298733	0.768112	0.999607	-4.83947
288	ANK3_HUMAN	ANK3	-0.0348141	16.0469	-0.298504	0.768284	0.999607	-4.8395
9218	VAPA_HUMAN	VAPA	0.0649187	18.9174	0.298296	0.76844	0.999607	-4.83952
9043	JIP4_HUMAN	SPAG9	-0.027462	16.4979	-0.297981	0.768677	0.999607	-4.83956
8801	SUCB2_HUMAN	SUCLG2	0.0261657	20.4746	0.297921	0.768723	0.999607	-4.83957
1457	CSK21_HUMAN	CSNK2A1	0.0260813	17.8547	0.297443	0.769082	0.999607	-4.83963
10551	AGR2_HUMAN	AGR2	0.0421967	23.2916	0.296529	0.769771	0.999607	-4.83975
6421	SFPQ_HUMAN	SFPQ	0.0299495	20.336	0.296489	0.7698	0.999607	-4.83975
221496	LEMD2_HUMAN	LEMD2	-0.0292658	15.6723	-0.29463	0.771201	0.999607	-4.83999
2168	FABPL_HUMAN	FABP1	0.0604176	23.0265	0.294594	0.771228	0.999607	-4.83999
10482	NXF1_HUMAN	NXF1	-0.0468229	16.0712	-0.293606	0.771972	0.999607	-4.84012
23345	SYNE1_HUMAN	SYNE1	0.0321199	16.0988	0.293377	0.772144	0.999607	-4.84014
51368	TX264_HUMAN	TEX264	-0.0519422	15.043	-0.293301	0.772202	0.999607	-4.84015
9554	SC22B_HUMAN	SEC22B	-0.0263925	19.6762	-0.293166	0.772303	0.999607	-4.84017
10590	SEGN_HUMAN	SCGN	0.0414585	16.2376	0.292289	0.772964	0.999607	-4.84028
5688	PSA7_HUMAN	PSMA7	-0.0203257	19.5072	-0.292252	0.772993	0.999607	-4.84028
6455	SH3G1_HUMAN	SH3GL1	-0.0305069	16.7285	-0.291845	0.773299	0.999607	-4.84034
978	CDD_HUMAN	CDA	0.0848226	15.0518	0.291361	0.773664	0.999607	-4.8404
85476	EFGM_HUMAN	GFM1	0.0317249	16.7817	0.291204	0.773783	0.999607	-4.84042
3308	HSP74_HUMAN	HSPA4	-0.0284629	19.1207	-0.29088	0.774027	0.999607	-4.84046
563	ZA2G_HUMAN	AZGP1	0.0623594	15.3723	0.290438	0.77436	0.999607	-4.84051
173	AFAM_HUMAN	AFM	-0.0427137	15.0955	-0.290348	0.774428	0.999607	-4.84052
5272	SPB9_HUMAN	SERPINB9	0.0464008	17.9715	0.29017	0.774563	0.999607	-4.84054
11171	STRAP_HUMAN	STRAP	-0.0439455	17.4275	-0.289415	0.775132	0.999607	-4.84064
6234	RS28_HUMAN	RPS28	-0.0345232	18.5713	-0.289241	0.775263	0.999607	-4.84066
5464	IPYR_HUMAN	PPA1	0.0286881	19.7667	0.289014	0.775435	0.999607	-4.84069
55902	ACSA_HUMAN	ACSS2	0.0412941	17.7979	0.288701	0.775671	0.999607	-4.84072
55157	SYDM_HUMAN	DARS2	0.032509	16.8794	0.287948	0.776239	0.999607	-4.84082
9555	H2AY_HUMAN	H2AFY	-0.0474793	19.3875	-0.287922	0.776259	0.999607	-4.84082
79585	CORO7_HUMAN	CORO7	0.0272089	17.024	0.28748	0.776593	0.999607	-4.84087
2773	GNAI3_HUMAN	GNAI3	0.0425167	18.0166	0.287441	0.776622	0.999607	-4.84088
55612	FERM1_HUMAN	FERMT1	0.0283687	16.0757	0.287383	0.776666	0.999607	-4.84089
80221	ACSF2_HUMAN	ACSF2	-0.031339	18.0327	-0.287116	0.776868	0.999607	-4.84092
7263	THTR_HUMAN	TST	0.0315199	21.4635	0.286311	0.777475	0.999607	-4.84102
975	CD81_HUMAN	CD81	0.058893	19.7698	0.285644	0.77798	0.999607	-4.8411
8574	ARK72_HUMAN	AKR7A2	0.0277068	19.0234	0.28562	0.777998	0.999607	-4.8411
1479	CSTF3_HUMAN	CSTF3	0.0645758	14.5212	0.285255	0.778273	0.999607	-4.84115
7296	TRXR1_HUMAN	TXNRD1	0.0288174	17.1991	0.284719	0.778678	0.999607	-4.84121
957	ENTP5_HUMAN	ENTPD5	-0.0256203	18.2723	-0.284245	0.779037	0.999607	-4.84127
4924	NUCB1_HUMAN	NUCB1	0.044301	18.2038	0.284216	0.779058	0.999607	-4.84127
7384	QCR1_HUMAN	UQCRC1	0.0261245	21.2287	0.283504	0.779597	0.999607	-4.84136
10424	PGRC2_HUMAN	PGRMC2	0.0333188	18.4312	0.283448	0.779639	0.999607	-4.84137
1783	DC1L2_HUMAN	DYNC1LI2	0.0276381	17.7524	0.283057	0.779934	0.999607	-4.84141
10651	MTX2_HUMAN	MTX2	0.0781228	16.223	0.283023	0.77996	0.999607	-4.84142
114769	CAR16_HUMAN	CARD16	0.0447556	17.6923	0.28273	0.780182	0.999607	-4.84145
223	AL9A1_HUMAN	ALDH9A1	-0.0335813	20.1452	-0.282708	0.780198	0.999607	-4.84145
435	ARLY_HUMAN	ASL	0.0203677	18.5801	0.282374	0.780451	0.999607	-4.8415
5217	PROF2_HUMAN	PFN2	-0.0496647	15.8975	-0.282327	0.780486	0.999607	-4.8415
6217	RS16_HUMAN	RPS16	-0.0434027	18.2043	-0.282301	0.780506	0.999607	-4.8415
3840	IMA3_HUMAN	KPNA4	0.0335327	17.3243	0.281822	0.780868	0.999607	-4.84156
[truncated: 725 more rows]

## Sheet: RNAseq_MTN-017_TDFFTC_Rectum
seqname	source	feature	start	end	score	strand	frame	GeneId	TargetId	PId	TranscriptId	TssId	EntrezId	Log2FoldChange	AveExpr	t	PValue	AdjustedPValue	B
chr10	BestRefSeq	exon	89392546	89392717	.	+	.	IFIT1	IFIT1	P49380	NM_001270927.1	TSS46117	3434	1.15991	4.95029	4.86135	3.97643e-06	0.0405984	1.49729
chr3	BestRefSeq	exon	45755449	45759127	.	-	.	SLC6A20	SLC6A20	P54958	NM_022405.3	TSS11864	54716	0.941894	0.0976797	4.82482	4.62475e-06	0.0405984	-0.90239
chr1	BestRefSeq	exon	27666061	27666475	.	-	.	IFI6	IFI6	P6872	NM_002038.3	TSS54629	2537	1.56732	3.6469	4.63799	9.90971e-06	0.0579949	-0.589142
chr2	BestRefSeq	exon	6877665	6878146	.	+	.	RSAD2	RSAD2	P17620	NM_080657.4	TSS1296	91543	1.33374	5.7601	4.45049	2.09112e-05	0.0857974	0.487597
chr21	BestRefSeq	exon	41420558	41420817	.	+	.	MX1	MX1	P15327	NM_001144925.2	TSS37891	4599	0.962927	5.00301	4.4108	2.4434e-05	0.0857974	0.474804
chr2	BestRefSeq	exon	6840553	6840678	.	-	.	CMPK2	CMPK2	P3847	NM_001256478.1	TSS58936	129607	0.958348	3.85673	4.23996	4.72831e-05	0.138358	-0.600561
chr7	Gnomon	exon	38979895	38981506	.	-	.	POU6F2-AS2	POU6F2-AS2		rna32626	TSS63561	100689074	-1.03381	-3.49593	-4.10976	7.73447e-05	0.186907	-2.75691
chr4	Gnomon	exon	88378686	88379120	.	+	.	HERC6	HERC6	P1902	XM_005263083.1	TSS2946	55008	0.512565	5.11114	4.06446	9.15812e-05	0.186907	-0.156115
chr17	BestRefSeq	exon	6755837	6756110	.	+	.	XAF1	XAF1		rna67322	TSS63477	54739	0.615013	5.03468	4.0505	9.64508e-05	0.186907	-0.145469
chr12	BestRefSeq	exon	112938444	112938707	.	+	.	OAS3	OAS3	P24256	NM_006187.2	TSS30639	4940	0.761829	3.77521	4.02382	0.000106457	0.186907	-1.00861
chrM	RefSeq	exon	5512	5579	.	+	.	TRNW	TRNW		rna95566	TSS42562	4578	-0.580781	1.77433	-3.84201	0.00020625	0.329194	-1.57959
chr4	BestRefSeq	exon	168216291	168217032	.	-	.	DDX60	DDX60	P55914	NM_017631.5	TSS59833	55601	0.480147	8.46667	3.56833	0.000537146	0.724028	-0.888172
chr5	BestRefSeq	exon	70924941	70925184	.	+	.	SMN1	SMN1	P46316	NM_022874.2	TSS61010	6606	-0.779853	2.64814	-3.5586	0.000555248	0.724028	-2.3233
chr12	BestRefSeq	exon	112906934	112907219	.	+	.	OAS1	OAS1	P41760	NM_001032409.1	TSS11726	4938	0.43942	6.24777	3.54712	0.000577342	0.724028	-1.12852
chr11	BestRefSeq	exon	19224063	19224840	.	-	.	E2F8	E2F8	P13180	NM_001256372.1	TSS15427	79733	0.328168	2.90494	3.49642	0.00068528	0.802098	-1.87655
chr5	BestRefSeq	exon	71035124	71035796	.	-	.	GTF2H2	GTF2H2	P52389	NM_001515.3	TSS59217	2966	-0.439709	2.64997	-3.46896	0.000751421	0.824544	-2.31882
chr7	BestRefSeq	exon	107660635	107660855	.	+	.	SLC26A4	SLC26A4	P48320	NM_000441.1	TSS57161	5172	-0.658246	0.737993	-3.4395	0.000829021	0.856183	-3.05474
chr1	BestRefSeq	exon	210678315	210684138	.	-	.	KCNH1	KCNH1	P8078	NM_002238.3	TSS39659	3756	-0.574147	-0.871281	-3.40822	0.000919661	0.897027	-3.43115
chr6	Gnomon	exon	81843809	81845909	.	-	.	LOC102724168	LOC102724168		rna29983	TSS56921		0.508134	0.211565	3.38985	0.000977128	0.902917	-3.13148
chr8	Gnomon	exon	143830717	143830734	.	-	.	NRBP2	NRBP2	P28599	XM_006716552.1	TSS16663	340371	0.309059	2.04282	3.35103	0.00110986	0.959866	-2.49035
chr4	Gnomon	exon	155173772	155173796	.	+	.	NPY2R	NPY2R	P33627	XM_005263033.2	TSS49440	4887	0.524308	0.726731	3.34065	0.0011481	0.959866	-2.92288
chrX	BestRefSeq	exon	131273506	131273931	.	-	.	IGSF1	IGSF1	P29244	NM_001555.4	TSS37936	3547	-0.752275	-2.4659	-3.31109	0.00126394	0.988117	-3.80621
chr21	BestRefSeq	exon	36131767	36133074	.	-	.	CBR3-AS1	CBR3-AS1		rna81390	TSS20822	100506428	0.295352	1.68948	3.30372	0.00129445	0.988117	-2.71035
chr22	BestRefSeq	exon	30922308	30922515	.	+	.	MORC2-AS1	MORC2-AS1		rna82826	TSS21362	150291	-0.74982	-1.78001	-3.27012	0.00144264	0.999044	-3.72421
chr4	Gnomon	exon	147732063	147732455	.	+	.	ARHGAP10	ARHGAP10	P10141	XM_005263214.2	TSS55419	79658	-0.217226	3.72314	-3.19962	0.00180642	0.999044	-2.23287
chr6	Gnomon	exon	123216339	123218740	.	-	.	TRDN	TRDN	P45900	XM_006715308.1	TSS7994	10345	-0.629457	-1.04116	-3.1996	0.00180654	0.999044	-3.40818
chr11	BestRefSeq	exon	102942992	102944366	.	-	.	MMP13	MMP13	P44173	NM_002427.3	TSS27637	4322	-1.16971	-3.04325	-3.17783	0.00193513	0.999044	-3.96351
chr22	Gnomon	exon	18149954	18150222	.	+	.	USP18	USP18	P4859	XM_006724074.1	TSS15559	11274	1.01308	2.01781	3.17412	0.00195784	0.999044	-3.35355
chr1	Gnomon	exon	78476247	78476262	.	+	.	PTGFR	PTGFR	P36260	XM_006710781.1	TSS60766	5737	-0.411091	4.27189	-3.16668	0.00200423	0.999044	-2.05464
chr20	BestRefSeq	exon	48359911	48360150	.	+	.	LINC00494	LINC00494		rna80242	TSS22070	284749	0.570044	-1.07099	3.09175	0.00253154	0.999044	-3.68681
chr4	Gnomon	exon	51993640	51996165	.	-	.	LRRC66	LRRC66	P42861	XM_005265739.1	TSS33709	339977	0.240902	4.70317	3.07445	0.00267033	0.999044	-2.24724
chr4	BestRefSeq	exon	154583128	154584833	.	-	.	FGA	FGA	P49172	NM_000508.3	TSS48876	2243	-0.803198	-3.82544	-3.07331	0.00267973	0.999044	-3.99516
chr17	BestRefSeq	exon	18665923	18673181	.	-	.	FOXO3B	FOXO3B		rna68064	TSS16816	2310	0.290653	3.03971	3.04655	0.00290917	0.999044	-2.49765
chr9	Gnomon	exon	128528581	128529000	.	-	.	LOC101929270	LOC101929270		rna41723	TSS52310	101929270	-0.837643	-2.20016	-3.02734	0.00308484	0.999044	-3.98265
chr3	Gnomon	exon	58742006	58742572	.	-	.	C3orf67	C3orf67	P52469	XM_005264929.1	TSS5805	200844	0.317474	1.86842	3.01269	0.00322542	0.999044	-3.05627
chr5	BestRefSeq	exon	181246541	181246882	.	+	.	CTC-338M12.4	CTC-338M12.4		rna27198	TSS22925	101928649	0.335655	0.692324	2.99251	0.00342872	0.999044	-3.372
chr10	BestRefSeq	exon	43556344	43558171	.	-	.	ZNF239	ZNF239	P32934	NM_001099282.1	TSS25058	8187	-0.295122	2.15779	-2.98735	0.00348258	0.999044	-2.97543
chr2	Gnomon	exon	86213993	86217110	.	-	.	REEP1	REEP1	P30758	XM_005264503.1	TSS17507	65055	-0.324786	2.57989	-2.98563	0.00350074	0.999044	-2.83889
chr6	BestRefSeq	exon	106717452	106718242	.	-	.	RP1-60O19.1	RP1-60O19.1		rna30326	TSS18990		-0.360626	-0.210546	-2.97878	0.00357378	0.999044	-3.61347
chr14	BestRefSeq	exon	51454512	51454815	.	-	.	FRMD6-AS2	FRMD6-AS2		rna58374	TSS28533	100874185	-0.650319	-2.56197	-2.94464	0.00395928	0.999044	-3.8836
chr19	BestRefSeq	exon	51889235	51891897	.	-	.	ZNF649	ZNF649	P52914	NM_023074.3	TSS51696	65251	-0.165438	4.69638	-2.93185	0.00411322	0.999044	-2.41817
chr11	BestRefSeq	exon	123057492	123057828	.	-	.	HSPA8	HSPA8	P19338	NM_153201.3	TSS44936	3312	-0.252124	10.3419	-2.92495	0.0041986	0.999044	-2.24857
chr10	BestRefSeq	exon	48010132	48011645	.	-	.	CTGLF12P	CTGLF12P		rna43788	TSS14001		0.808665	-2.18175	2.9076	0.00442042	0.999044	-3.93682
chr4	Gnomon	exon	55595229	55595411	.	-	.	NMU	NMU	P4884	XM_005265713.1	TSS44973	10874	0.4601	0.462007	2.89187	0.00463089	0.999044	-3.57005
chrX	Gnomon	exon	101655281	101657715	.	-	.	ARMCX2	ARMCX2	P25656	XM_005278114.1	TSS2722	9823	-0.170863	3.73948	-2.88842	0.00467828	0.999044	-2.69614
chr12	BestRefSeq	exon	107685813	107685971	.	+	.	PWP1	PWP1	P5660	NM_007062.1	TSS10860	11137	-0.14625	5.73578	-2.85779	0.00511865	0.999044	-2.46298
chr10	BestRefSeq	exon	100237156	100237302	.	-	.	SNORA12	SNORA12		rna45317	TSS60273	677800	-0.313693	5.50032	-2.84859	0.00525827	0.999044	-2.48643
chr10	Gnomon	exon	60869438	60871325	.	-	.	RHOBTB1	RHOBTB1	P18706	XM_006718086.1	TSS56875	9886	0.130236	4.01449	2.8431	0.00534314	0.999044	-2.70394
chr7	Gnomon	exon	102748949	102749658	.	+	.	FAM185A	FAM185A	P43427	XM_006715896.1	TSS53131	222234	-0.192971	3.25513	-2.82953	0.00555848	0.999044	-2.92011
chr3	BestRefSeq	exon	122527910	122528743	.	-	.	PARP9	PARP9	P9480	NM_001146102.1	TSS48378	83666	0.337294	6.4246	2.81898	0.00573124	0.999044	-2.5024
chr6	BestRefSeq	exon	7726778	7727619	.	+	.	BMP6	BMP6	P37899	NM_001718.4	TSS29501	654	-0.209671	2.86766	-2.79004	0.0062308	0.999044	-3.15471
chr10	BestRefSeq	exon	100347015	100347531	.	+	.	SCD	SCD	P19334	NM_005063.4	TSS25581	6319	0.364104	7.15808	2.78276	0.00636271	0.999044	-2.55986
chr9	BestRefSeq	exon	108867520	108869182	.	-	.	IKBKAP	IKBKAP	P43985	NM_003640.3	TSS13064		-0.0899818	6.02949	-2.76975	0.00660441	0.999044	-2.59129
chr16	BestRefSeq	exon	75538117	75540174	.	-	.	TMEM231	TMEM231	P1147	NM_001077416.2	TSS36666	79583	0.268805	1.27813	2.76001	0.00679105	0.999044	-3.48993
chr5	BestRefSeq	exon	470510	471965	.	-	.	PP7080	PP7080		rna23594	TSS11012	25845	0.353895	3.18553	2.75857	0.00681902	0.999044	-3.14712
chr9	BestRefSeq	exon	92414245	92415477	.	-	.	OMD	OMD	P6540	NM_005014.2	TSS1577	4958	-0.52562	-0.379007	-2.75415	0.00690561	0.999044	-3.7468
chr7	BestRefSeq	exon	94394561	94395101	.	+	.	COL1A2	COL1A2	P37148	NM_000089.3	TSS45996	1278	0.236741	5.64019	2.75252	0.00693762	0.999044	-2.62632
chr2	BestRefSeq	exon	87748087	87748202	.	+	.	PLGLB2	PLGLB2	P39061	NM_002665.4	TSS22075	5342	0.762414	-1.87918	2.74402	0.0071077	0.999044	-3.84007
chr3	BestRefSeq	exon	72749277	72750836	.	-	.	SHQ1	SHQ1	P56402	NM_018130.2	TSS40491	55164	-0.143571	5.07145	-2.73823	0.00722567	0.999044	-2.72878
chr15	Gnomon	exon	81709048	81709087	.	-	.	LOC102724001	LOC102724001		rna62555	TSS18375	102724001	-0.687184	-2.49001	-2.7261	0.00747849	0.999044	-3.97811
chr12	Gnomon	exon	32725361	32725365	.	-	.	YARS2	YARS2		rna52564	TSS59031	51067	-0.117891	4.71604	-2.72457	0.00751097	0.999044	-2.7782
chr2	BestRefSeq	exon	96335741	96335848	.	+	.	NCAPH	NCAPH	P59035	NM_001281710.1	TSS33159	23397	0.313127	2.79278	2.72166	0.00757309	0.999044	-3.14351
chr4	BestRefSeq	exon	85722468	85722533	.	+	.	MIR4451	MIR4451		rna21842	TSS14692	100616349	0.594715	-2.97527	2.72011	0.00760637	0.999044	-4.04074
chr9	BestRefSeq	exon	34252380	34254520	.	-	.	KIF24	KIF24	P36877	NM_194313.2	TSS15198	347240	0.261361	2.31949	2.71353	0.00774889	0.999044	-3.26855
chr17	BestRefSeq	exon	45505883	45508539	.	-	.	LRRC37A4P	LRRC37A4P		rna69717	TSS12312	55073	0.194679	2.98254	2.70923	0.00784353	0.999044	-3.00331
chr6	BestRefSeq	exon	44000600	44000700	.	+	.	C6orf223	C6orf223	P19668	NM_001171992.1	TSS36286	221416	0.951147	-2.33037	2.70194	0.00800615	0.999044	-4.13916
chr3	BestRefSeq	exon	33150045	33154033	.	-	.	SUSD5	SUSD5	P30965	NM_015551.1	TSS120	26032	-0.609376	-1.94191	-2.69858	0.00808225	0.999044	-4.00373
chr12	Gnomon	exon	41188397	41189103	.	+	.	PDZRN4	PDZRN4		rna52618	TSS11306	29951	-0.334573	0.91858	-2.69026	0.00827334	0.999044	-3.62041
chr17	BestRefSeq	exon	40861178	40861758	.	-	.	KRT12	KRT12	P21618	NM_000223.3	TSS56509	3859	0.49023	-0.318571	2.67993	0.00851618	0.999044	-3.92056
chr8	BestRefSeq	exon	103140693	103141057	.	+	.	BAALC	BAALC	P40383	NM_024812.2	TSS16884	79870	-0.261764	0.589016	-2.67813	0.00855923	0.999044	-3.72466
chr15	BestRefSeq	exon	48408306	48411379	.	-	.	FBN1	FBN1	P36469	NM_000138.4	TSS57469	2200	0.143511	5.87586	2.66519	0.00887395	0.999044	-2.77587
chr11	BestRefSeq	exon	63552770	63553065	.	-	.	HRASLS2	HRASLS2	P29778	NM_017878.1	TSS25742	54979	0.678188	2.80993	2.66022	0.00899767	0.999044	-3.27103
chr12	Gnomon	exon	57796632	57797995	.	-	.	AVIL	AVIL	P36130	XM_006719198.1	TSS57438	10677	0.304106	3.0922	2.65695	0.00907994	0.999044	-3.33548
chr10	BestRefSeq	exon	68106117	68106183	.	+	.	MYPN	MYPN	P26674	NM_001256267.1	TSS30693	84665	0.600481	0.525359	2.65684	0.0090827	0.999044	-3.90757
chr12	BestRefSeq	exon	112978469	112978785	.	+	.	OAS2	OAS2	P4032	NM_016817.2	TSS46808	4939	0.49012	4.37623	2.65104	0.00923017	0.999044	-3.0619
chr9	BestRefSeq	exon	116398157	116400606	.	-	.	PAPPA-AS1	PAPPA-AS1		rna41146	TSS6627	493913	0.520767	-1.68078	2.64974	0.00926361	0.999044	-3.94475
chr2	BestRefSeq	exon	61868127	61868706	.	-	.	CCT4	CCT4	P52508	NM_006430.3	TSS44275	10575	-0.184501	7.47055	-2.63408	0.00967434	0.999044	-2.80408
chr3	BestRefSeq	exon	119524293	119525749	.	-	.	CD80	CD80	P7666	NM_005191.3	TSS12171	941	-0.439378	1.65456	-2.6291	0.0098084	0.999044	-3.4693
chr12	BestRefSeq	exon	14829311	14829462	.	-	.	ART4	ART4	P42805	NM_021071.2	TSS31020	420	-0.680332	-2.39751	-2.62346	0.00996198	0.999044	-4.05207
chr14	BestRefSeq	exon	94110733	94110761	.	+	.	IFI27	IFI27	P42051	NM_001288958.1	TSS54984	3429	0.995134	6.32642	2.61424	0.0102182	0.999044	-3.0498
chr2	BestRefSeq	exon	32628020	32628133	.	+	.	TTC27	TTC27	P55374	NM_001193509.1	TSS5027	55622	-0.152341	4.72235	-2.61405	0.0102234	0.999044	-2.97643
chr1	BestRefSeq	exon	173608336	173610215	.	-	.	ANKRD45	ANKRD45	P37262	NM_198493.2	TSS25141	339416	-0.757451	-2.42874	-2.61029	0.0103298	0.999044	-4.19093
chr14	BestRefSeq	exon	55781135	55782980	.	-	.	LINC00520	LINC00520		rna58486	TSS11082	645687	0.795964	-0.799041	2.60388	0.0105129	0.999044	-4.02785
chr19	BestRefSeq	exon	58126328	58129511	.	-	.	ZNF329	ZNF329	P45737	NM_024620.3	TSS42826	79673	-0.136673	4.14648	-2.6027	0.0105471	0.999044	-3.0891
chr5	BestRefSeq	exon	70415370	70415550	.	+	.	GTF2H2B	GTF2H2B		rna24577	TSS53892	653238	-0.47848	0.99464	-2.60121	0.0105902	0.999044	-3.78584
chr12	BestRefSeq	exon	6510222	6510551	.	+	.	SCARNA10	SCARNA10		rna51648	TSS44745	692148	-0.247329	8.25798	-2.5969	0.0107158	0.999044	-2.86328
chr12	BestRefSeq	exon	13370671	13373438	.	-	.	C12orf36	C12orf36		rna52083	TSS49523		0.327436	7.02207	2.59557	0.0107551	0.999044	-2.88607
chr1	BestRefSeq	exon	231018958	231020126	.	-	.	FAM89A	FAM89A	P40082	NM_198552.2	TSS7420	375061	-0.284039	2.01827	-2.59518	0.0107664	0.999044	-3.5019
chr13	BestRefSeq	exon	42886388	42888502	.	-	.	EPSTI1	EPSTI1	P11031	NM_001002264.2	TSS17648	94240	0.324063	5.13923	2.58863	0.0109609	0.999044	-2.96961
chr1	BestRefSeq	exon	19293247	19295736	.	-	.	LOC100506730	LOC100506730		rna1034	TSS62374	100506730	0.321413	0.61545	2.58557	0.0110529	0.999044	-3.69398
chr3	Gnomon	exon	33277442	33277515	.	+	.	FBXL2	FBXL2	P55435	XM_005265014.1	TSS62724	25827	-0.341733	0.0143926	-2.57743	0.0113009	0.999044	-3.92207
chr1	BestRefSeq	exon	55039476	55040044	.	+	.	PCSK9	PCSK9	P41173	NM_174936.3	TSS57885	255738	1.29244	0.34536	2.57738	0.0113024	0.999044	-4.01644
chr16	Gnomon	exon	56625654	56625879	.	+	.	MT1E	MT1E	P23694	XM_005255956.2	TSS24809	4493	-0.380558	5.93073	-2.57477	0.0113829	0.999044	-2.9896
chr12	BestRefSeq	exon	8940361	8941940	.	-	.	M6PR	M6PR	P40299	NM_001207024.1	TSS12827	4074	-0.118842	7.32027	-2.57104	0.011499	0.999044	-2.91891
chr15	BestRefSeq	exon	43630562	43630732	.	-	.	CATSPER2	CATSPER2	P41458	NM_001282309.1	TSS15153	117155	0.356779	0.848615	2.57044	0.0115177	0.999044	-3.72603
chr5	BestRefSeq	exon	40909497	40909616	.	+	.	C7	C7	P15541	NM_000587.2	TSS33795	730	-0.230689	5.54232	-2.56856	0.0115766	0.999044	-3.01204
chr12	Gnomon	exon	18080869	18081473	.	-	.	RERGL	RERGL	P3166	XM_006719152.1	TSS62058	79785	-0.702614	-1.56823	-2.55198	0.0121087	0.999044	-4.11832
chr7	BestRefSeq	exon	148987136	148987248	.	-	.	RNY1	RNY1		rna35334	TSS13330	6084	-0.401079	4.45591	-2.54831	0.0122291	0.999044	-3.08941
chr3	Gnomon	exon	167735229	167735325	.	+	.	SERPINI1	SERPINI1	P54212	XM_006713657.1	TSS8692	5274	-0.24677	2.17223	-2.54647	0.0122902	0.999044	-3.55012
chr6	BestRefSeq	exon	31471229	31472408	.	+	.	HCG26	HCG26		rna28411	TSS51918	352961	0.302011	0.689764	2.54168	0.0124501	0.999044	-3.88163
chr1	BestRefSeq	exon	92832037	92832117	.	+	.	RPL5	RPL5	P48294	NM_000969.3	TSS12655	6125	-0.125301	9.73884	-2.54105	0.012471	0.999044	-2.95756
chr20	BestRefSeq	exon	14323993	14327558	.	-	.	FLRT3	FLRT3	P14050	NM_198391.2	TSS47353	23767	-0.273439	3.11198	-2.54031	0.0124961	0.999044	-3.19704
chr3	BestRefSeq	exon	160514907	160515236	.	-	.	SCARNA7	SCARNA7		rna19179	TSS31537	677767	-0.245887	7.99755	-2.53671	0.0126176	0.999044	-2.96835
chr19	BestRefSeq	exon	55785397	55785871	.	-	.	NLRP11	NLRP11	P39851	NM_145007.3	TSS51024	204801	-0.398725	-0.279709	-2.53289	0.0127482	0.999044	-3.95821
chr6	BestRefSeq	exon	159778498	159779261	.	-	.	TCP1	TCP1	P15790	NM_001008897.1	TSS48842	6950	-0.176915	8.28353	-2.53123	0.0128053	0.999044	-2.97756
chr10	Gnomon	exon	114281494	114281771	.	-	.	AFAP1L2	AFAP1L2	P9346	XM_006718036.1	TSS31520	84632	0.155146	3.55038	2.51379	0.0134183	0.999044	-3.31421
chr3	BestRefSeq	exon	100609589	100609971	.	+	.	GPR128	GPR128	P54151	NM_032787.2	TSS48236		0.343446	4.21098	2.49536	0.0140945	0.999044	-3.18449
chr19	BestRefSeq	exon	32390050	32390333	.	-	.	AC007773.2	AC007773.2		rna75392	TSS2311		-0.515928	-1.59246	-2.49355	0.0141625	0.999044	-4.11192
chr2	Gnomon	exon	201487232	201487902	.	-	.	ALS2CR11	ALS2CR11	P56965	XM_006712331.1	TSS39961		-0.537017	-1.32835	-2.49129	0.0142479	0.999044	-4.001
chr3	Gnomon	exon	159988836	159989174	.	+	.	IL12A	IL12A	P13565	XM_005247435.1	TSS28979	3592	-0.460191	-0.822352	-2.49109	0.0142555	0.999044	-4.01891
chr12	BestRefSeq	exon	63779803	63780129	.	+	.	TMEM5	TMEM5	P18433	NM_014254.2	TSS59591		-0.156204	4.49552	-2.48995	0.014299	0.999044	-3.18803
chr2	BestRefSeq	exon	188974373	188974568	.	+	.	COL3A1	COL3A1	P30335	NM_000090.3	TSS60467	1281	0.243353	8.75966	2.4851	0.0144843	0.999044	-3.05547
chr3	Gnomon	exon	110892140	110892603	.	-	.	LOC151760	LOC151760		rna17806	TSS34718	151760	-0.569987	-2.42424	-2.48466	0.014501	0.999044	-4.1434
chr12	BestRefSeq	exon	120446438	120446561	.	+	.	GATC	GATC		rna55291	TSS33098	283459	-0.104791	5.95905	-2.483	0.014565	0.999044	-3.09342
chr17	BestRefSeq	exon	3510502	3514011	.	-	.	TRPV3	TRPV3	P23028	NM_145068.3	TSS19173	162514	0.28052	1.57718	2.47934	0.0147071	0.999044	-3.7015
chr2	BestRefSeq	exon	191029576	191029866	.	-	.	STAT4	STAT4	P58797	NM_001243835.1	TSS31940	6775	-0.255017	3.5192	-2.47899	0.0147206	0.999044	-3.39463
chr12	Gnomon	exon	27061535	27061567	.	+	.	LOC101928625	LOC101928625		rna52385	TSS40513		-0.522235	-2.16728	-2.47316	0.0149495	0.999044	-4.1559
chr9	BestRefSeq	exon	33025211	33025383	.	+	.	DNAJA1	DNAJA1	P38641	NM_001539.2	TSS39833	3301	-0.189178	7.69917	-2.47303	0.0149549	0.999044	-3.08283
chr22	BestRefSeq	exon	44492570	44497811	.	-	.	LDOC1L	LDOC1L	P3405	NM_032287.2	TSS48570		0.127751	4.27055	2.47179	0.0150038	0.999044	-3.23803
chr11	BestRefSeq	exon	60378485	60378616	.	+	.	MS4A7	MS4A7	P49596	NM_206939.1	TSS39383	58475	-0.239117	5.84754	-2.46897	0.015116	0.999044	-3.11086
chr17	Gnomon	exon	31863171	31863516	.	-	.	UTP6	UTP6	P51535	XM_005258012.1	TSS18113	55813	-0.144772	5.6716	-2.46747	0.015176	0.999044	-3.13131
chr15	Curated Genomic	exon	25079057	25079150	.	+	.	SNORD116-13	SNORD116-13		rna60445	TSS41692	100033425	-0.509426	-1.22473	-2.46501	0.0152749	0.999044	-4.19399
chr11	BestRefSeq	exon	129375986	129376222	.	+	.	BARX2	BARX2	P30169	NM_003658.4	TSS56802	8538	0.241057	2.64418	2.46376	0.0153254	0.999044	-3.57019
chr21	Gnomon	exon	39556442	39556510	.	+	.	B3GALT5	B3GALT5	P37773	XM_005260912.1	TSS17584	10317	0.247038	6.12386	2.45929	0.0155069	0.999044	-3.12675
chr3	BestRefSeq	exon	156673171	156675713	.	-	.	TIPARP-AS1	TIPARP-AS1		rna19064	TSS21569	100287227	0.406127	-0.914761	2.45801	0.0155594	0.999044	-4.00274
chr11	BestRefSeq	exon	47980558	47981008	.	+	.	PTPRJ	PTPRJ	P24365	NM_001098503.1	TSS29609	5795	0.133523	6.4849	2.45695	0.015603	0.999044	-3.12668
chr16	BestRefSeq	exon	12901620	12902627	.	+	.	SHISA9	SHISA9	P27619	NM_001145204.2	TSS20009	729993	0.459039	-1.21002	2.45081	0.0158568	0.999044	-4.0179
chr6	BestRefSeq	exon	11183298	11185671	.	-	.	NEDD9	NEDD9		rna27527	TSS63218	4739	0.14232	6.39178	2.45062	0.0158649	0.999044	-3.13026
chr6	BestRefSeq	exon	13279295	13281156	.	-	.	RP1-257A7.4	RP1-257A7.4	P35712	NM_001242698.1	TSS53991		0.412059	-1.43021	2.44976	0.015901	0.999044	-4.046
chr1	BestRefSeq	exon	152106317	152113078	.	-	.	TCHH	TCHH	P16950	NM_007113.3	TSS49203	7062	-0.640171	-2.41744	-2.4494	0.0159159	0.999044	-4.20834
chr1	BestRefSeq	exon	104073023	104073904	.	+	.	LOC100129138	LOC100129138		rna4002	TSS1029	100129138	0.626146	-3.75004	2.44771	0.0159866	0.999044	-4.26244
chr3	BestRefSeq	exon	100401193	100402439	.	+	.	LNP1	LNP1	P17367	NM_001085451.1	TSS28620	348801	-0.174922	1.3714	-2.44404	0.0161415	0.999044	-3.76985
chr8	BestRefSeq	exon	38988808	38991545	.	-	.	TM2D2	TM2D2	P36494	NM_031940.3	TSS55785	83877	-0.124506	4.97493	-2.44168	0.0162415	0.999044	-3.21437
chr11	BestRefSeq	exon	77589635	77590611	.	+	.	AQP11	AQP11	P48607	NM_173039.2	TSS62977	282679	0.292432	2.80473	2.43414	0.0165655	0.999044	-3.53084
chr2	BestRefSeq	exon	161499067	161507902	.	-	.	AHCTF1P1	AHCTF1P1		rna12570	TSS34690	285116	-0.176217	4.20311	-2.4281	0.016829	0.999044	-3.29429
chr6	Gnomon	exon	75294891	75295950	.	-	.	FILIP1	FILIP1	P20585	XM_005248714.1	TSS2375	27145	-0.211984	2.19238	-2.42409	0.017006	0.999044	-3.61262
chr1	Gnomon	exon	167094077	167094194	.	+	.	DUSP27	DUSP27	P14688	XM_005245603.1	TSS60837	92235	0.823924	-2.80516	2.42152	0.0171205	0.999044	-4.16709
chr1	BestRefSeq	exon	6185020	6186816	.	-	.	RPL22	RPL22	P59153	NM_000983.3	TSS51963	6146	-0.126351	9.06026	-2.42052	0.0171649	0.999044	-3.163
chr12	Gnomon	exon	9397062	9397214	.	-	.	LOC728715	LOC728715	P15088	XM_006719171.1	TSS50870	728715	0.420922	0.0352667	2.41891	0.0172371	0.999044	-3.99317
chr13	BestRefSeq	exon	95019829	95021682	.	-	.	ABCC4	ABCC4	P13489	NM_005845.3	TSS15098	10257	-0.167208	6.11454	-2.41844	0.0172583	0.999044	-3.19441
chr22	Gnomon	exon	44243665	44249685	.	-	.	KIAA1644	KIAA1644	P49264	XM_006724344.1	TSS15589		0.470685	0.174978	2.41773	0.0172901	0.999044	-4.01342
chrX	BestRefSeq	exon	105822543	105822902	.	+	.	NRK	NRK	P53945	NM_198465.3	TSS42443	203447	-0.369229	-0.426106	-2.41746	0.0173022	0.999044	-3.95253
chr2	Gnomon	exon	165130149	165130204	.	+	.	SCN2A	SCN2A	P31259	XM_005246750.2	TSS8720	6326	-0.568113	-1.5849	-2.41137	0.0175786	0.999044	-4.15791
chr22	BestRefSeq	exon	41925032	41925554	.	-	.	TNFRSF13C	TNFRSF13C	P26315	NM_052945.3	TSS62056	115650	0.669402	-1.73926	2.40662	0.0177968	0.999044	-4.10605
chr13	BestRefSeq	exon	113177539	113177976	.	-	.	PCID2	PCID2	P15224	NM_018386.3	TSS22358	55795	-0.141952	4.92805	-2.40594	0.0178284	0.999044	-3.29215
chr1	Gnomon	exon	78620382	78620571	.	+	.	IFI44L	IFI44L	P54141	XM_005270391.1	TSS11540	10964	0.70452	3.77909	2.39669	0.0182605	0.999044	-3.49061
chr1	BestRefSeq	exon	28369582	28369825	.	+	.	PHACTR4	PHACTR4	P40856	NM_001048183.1	TSS5502	65979	0.142341	4.67882	2.39326	0.0184232	0.999044	-3.29131
chr9	BestRefSeq	exon	113150958	113151080	.	+	.	SLC31A2	SLC31A2	P47687	NM_001860.2	TSS34438	1318	-0.184086	4.0084	-2.38453	0.0188433	0.999044	-3.41136
chr4	BestRefSeq	exon	56809860	56810184	.	-	.	SPINK2	SPINK2	P32822	NM_001271722.1	TSS46650	6691	-0.385166	1.45273	-2.38401	0.0188683	0.999044	-3.876
chr6	BestRefSeq	exon	44246166	44246344	.	+	.	HSP90AB1	HSP90AB1	P16353	NM_001271970.1	TSS47694	3326	-0.180114	8.48851	-2.38381	0.0188784	0.999044	-3.22547
chr6	BestRefSeq	exon	125275350	125276243	.	-	.	HDDC2	HDDC2	P30872	NM_016063.2	TSS12962	51020	-0.124992	4.96918	-2.38207	0.0189633	0.999044	-3.30754
chr6	BestRefSeq	exon	116461370	116461429	.	+	.	FAM26F	FAM26F	P52422	NM_001010919.2	TSS26570		-0.399703	2.68564	-2.3819	0.0189713	0.999044	-3.56822
chr1	BestRefSeq	exon	222737216	222737322	.	+	.	FAM177B	FAM177B	P52049	NM_207468.2	TSS53076	400823	0.240209	3.6323	2.37988	0.0190702	0.999044	-3.45654
chr19	Gnomon	exon	43532859	43533110	.	+	.	ZNF575	ZNF575	P4702	XM_006723155.1	TSS13612	284346	0.551365	-1.78538	2.3798	0.0190742	0.999044	-4.12489
chr2	Gnomon	exon	87477495	87477970	.	-	.	LOC101928152	LOC101928152		rna10934	TSS60806	101928152	0.49945	-1.018	2.37886	0.0191207	0.999044	-4.09733
chr12	Gnomon	exon	51590266	51590673	.	+	.	SCN8A	SCN8A	P7063	XM_006719556.1	TSS54491	6334	0.208249	2.62991	2.37868	0.0191294	0.999044	-3.54257
chr12	BestRefSeq	exon	121795267	121795726	.	-	.	LINC01089	LINC01089		rna55391	TSS11907	338799	0.182013	1.97636	2.37864	0.019131	0.999044	-3.68259
chr9	BestRefSeq	exon	5299864	5300444	.	-	.	RLN2	RLN2	P29360	NM_134441.2	TSS6539	6019	-0.414146	-0.623067	-2.37831	0.0191473	0.999044	-3.98824
chr14	BestRefSeq	exon	103337849	103337974	.	+	.	SNORA28	SNORA28		rna60103	TSS50780	677811	-0.220668	2.73296	-2.37478	0.019322	0.999044	-3.57744
chr1	BestRefSeq	exon	182839304	182839456	.	+	.	DHX9	DHX9	P43675	NM_001357.4	TSS12773	1660	-0.107269	8.33147	-2.36954	0.0195841	0.999044	-3.24914
chr1	BestRefSeq	exon	246945547	246945827	.	-	.	ZNF695	ZNF695	P59382	NM_001204221.1	TSS21818	57116	0.315497	0.782801	2.36463	0.0198323	0.999044	-3.85517
chr1	BestRefSeq	exon	78649792	78649905	.	+	.	IFI44	IFI44	P16277	NM_006417.4	TSS32875	10561	0.441034	3.79368	2.36385	0.019872	0.999044	-3.46845
chr5	Gnomon	exon	70854097	70854129	.	+	.	LOC102724275	LOC102724275		rna24584	TSS2425		-0.593369	-4.18033	-2.36187	0.0199731	0.999044	-4.26357
chr10	BestRefSeq	exon	87050202	87051870	.	-	.	GLUD1	GLUD1	P23956	NM_005271.3	TSS63182	2746	-0.0955466	8.18869	-2.36074	0.0200311	0.999044	-3.26403
chr10	Gnomon	exon	114179256	114179383	.	+	.	TDRD1	TDRD1	P22977	XM_005269978.1	TSS45983	56165	-0.702996	0.330024	-2.35833	0.0201549	0.999044	-3.87851
chr1	BestRefSeq	exon	102876467	102878165	.	-	.	COL11A1	COL11A1	P759	NM_001854.3	TSS56944	1301	0.344568	-0.126828	2.35743	0.0202015	0.999044	-3.93967
chr14	BestRefSeq	exon	51489121	51489420	.	+	.	FRMD6	FRMD6	P42110	NM_001042481.2	TSS9675	122786	-0.170015	5.35393	-2.35101	0.0205354	0.999044	-3.31941
chr7	BestRefSeq	exon	14145049	14149238	.	-	.	DGKB	DGKB	P43228	NM_004080.2	TSS47889	1607	-0.4358	-0.971088	-2.3509	0.0205413	0.999044	-4.09571
chr11	BestRefSeq	exon	108665025	108665339	.	+	.	DDX10	DDX10	P785	NM_004398.3	TSS25102	1662	-0.168783	5.11965	-2.35066	0.0205541	0.999044	-3.35176
chr2	BestRefSeq	exon	47783082	47783470	.	+	.	MSH6	MSH6	P25726	NM_001281492.1	TSS40465	2956	-0.151684	6.36234	-2.34987	0.0205951	0.999044	-3.293
chr3	BestRefSeq	exon	186787299	186787433	.	+	.	SNORA63	SNORA63		rna19691	TSS47216	6043	-0.340747	7.60319	-2.34973	0.0206027	0.999044	-3.28725
chr13	BestRefSeq	exon	31134974	31137524	.	-	.	HSPH1	HSPH1	P7329	NM_006644.3	TSS37018	10808	-0.271768	7.42734	-2.34178	0.0210243	0.999044	-3.29845
chr16	BestRefSeq	exon	56632622	56632759	.	+	.	MT1M	MT1M	P32494	NM_176870.2	TSS13507	4499	-0.619546	3.09032	-2.33963	0.0211396	0.999044	-3.63518
chr17	BestRefSeq	exon	38195740	38195940	.	-	.	LOC440434	LOC440434		rna68852	TSS60866	440434	-0.434448	-0.965313	-2.33644	0.0213118	0.999044	-4.00654
chr14	Gnomon	exon	99397746	99399125	.	-	.	SETD3	SETD3	P45928	XM_005268127.1	TSS53781	84193	-0.0837559	6.94669	-2.32783	0.0217832	0.999044	-3.32688
chr6	BestRefSeq	exon	31164337	31164867	.	-	.	POU5F1	POU5F1	P36117	NM_203289.5	TSS55007	5460	0.427434	-1.00719	2.32746	0.0218036	0.999044	-4.1318
chr14	BestRefSeq	exon	24161213	24161338	.	+	.	IRF9	IRF9	P46352	NM_006084.4	TSS40478	10379	0.420275	4.6335	2.32656	0.0218533	0.999044	-3.4653
chr10	BestRefSeq	exon	128096659	128099255	.	-	.	MKI67	MKI67	P25584	NM_001145966.1	TSS44932	4288	0.318723	6.68052	2.32468	0.0219573	0.999044	-3.33154
chr15	Gnomon	exon	101725005	101725100	.	-	.	LOC100128108	LOC100128108		rna63192	TSS8133	100128108	-0.516439	-1.81305	-2.32431	0.0219781	0.999044	-4.12811
chr6	Gnomon	exon	136784116	136784274	.	+	.	LOC101928429	LOC101928429		rna30986	TSS59627	101928429	0.447093	-1.27094	2.32259	0.0220741	0.999044	-4.13174
chr3	BestRefSeq	exon	187368380	187368596	.	+	.	RTP4	RTP4	P20019	NM_022147.2	TSS3298	64108	0.239362	3.21963	2.31957	0.0222433	0.999044	-3.60412
chr21	BestRefSeq	exon	13943769	13943862	.	-	.	ANKRD20A11P	ANKRD20A11P		rna80984	TSS36211	391267	0.445981	-2.17762	2.3173	0.0223717	0.999044	-4.15491
chr18	BestRefSeq	exon	36129874	36130071	.	+	.	ELP2	ELP2	P7040	NM_001242875.1	TSS41957	55250	-0.126338	6.17193	-2.31171	0.0226897	0.999044	-3.35735
chr2	BestRefSeq	exon	24123480	24123533	.	+	.	FAM228B	FAM228B	P13077	NM_001145710.1	TSS6447	375190	-0.308905	3.2443	-2.31143	0.0227053	0.999044	-3.56807
chr12	BestRefSeq	exon	69585428	69585524	.	+	.	CCT2	CCT2	P51220	NM_006431.2	TSS472	10576	-0.152787	7.6553	-2.30471	0.0230936	0.999044	-3.35773
chr4	BestRefSeq	exon	154234375	154237159	.	-	.	DCHS2	DCHS2	P945	NM_017639.3	TSS4089	54798	-0.171764	2.76464	-2.29899	0.0234279	0.999044	-3.62487
chr19	BestRefSeq	exon	56368099	56368223	.	+	.	ZNF542	ZNF542		rna78302	TSS7899		-0.171021	3.67672	-2.29738	0.0235231	0.999044	-3.51991
chr1	BestRefSeq	exon	161505415	161505552	.	+	.	FCGR2A	FCGR2A	P7457	NM_021642.3	TSS25219	2212	-0.292289	3.82529	-2.29702	0.0235446	0.999044	-3.5766
chr14	Gnomon	exon	52857271	52858550	.	-	.	FERMT2	FERMT2	P11086	XM_006720008.1	TSS51891	10979	-0.174806	5.63815	-2.29334	0.023763	0.999044	-3.39723
chr15	BestRefSeq	exon	52192318	52194054	.	-	.	MYO5C	MYO5C	P1806	NM_018728.3	TSS17154	55930	0.110988	6.97841	2.29196	0.0238453	0.999044	-3.37981
chr4	BestRefSeq	exon	76021116	76021948	.	-	.	CXCL10	CXCL10	P19070	NM_001565.3	TSS45475	3627	-0.851853	3.2024	-2.28886	0.0240313	0.999044	-3.70671
chr3	BestRefSeq	exon	14402576	14402847	.	+	.	SLC6A6	SLC6A6	P14274	NM_003043.4	TSS2762	6533	0.259785	3.2029	2.28489	0.0242716	0.999044	-3.6135
chr1	BestRefSeq	exon	28200278	28201370	.	-	.	DNAJC8	DNAJC8	P30555	NM_014280.2	TSS62620	22826	-0.0996676	6.21667	-2.28449	0.024296	0.999044	-3.40429
chr7	BestRefSeq	exon	16646134	16646288	.	+	.	BZW2	BZW2	P1332	NM_014038.2	TSS1020	28969	-0.100493	6.55509	-2.28263	0.0244095	0.999044	-3.40081
chr20	BestRefSeq	CDS	59577509	59577617	.	+	0	PHACTR3	PHACTR3	P40635	NM_001199505.1	TSS24675	116154	0.353352	-0.823095	2.28211	0.024441	0.999044	-4.11122
chr14	BestRefSeq	exon	67589306	67590172	.	-	.	PIGH	PIGH	P21371	NM_004569.3	TSS14826	5283	-0.148214	4.34407	-2.27899	0.0246325	0.999044	-3.51534
chr7	BestRefSeq	exon	93099513	93106105	.	-	.	SAMD9	SAMD9	P716	NM_017654.3	TSS56196	54809	0.322379	8.65489	2.27687	0.0247633	0.999044	-3.3972
chr10	BestRefSeq	exon	1159768	1159990	.	+	.	LINC00200	LINC00200		rna42569	TSS44829	399706	0.548511	-4.00538	2.27294	0.025007	0.999044	-4.30103
chr20	Gnomon	exon	34704343	34704512	.	+	.	TP53INP2	TP53INP2	P13825	XM_005260476.1	TSS4487	58476	0.288578	3.77962	2.271	0.0251282	0.999044	-3.61478
chr7	BestRefSeq	exon	122073544	122076607	.	-	.	AASS	AASS	P8534	NM_005763.3	TSS43252	10157	-0.171305	3.8396	-2.27069	0.025148	0.999044	-3.55498
chr6	BestRefSeq	exon	73515750	73517934	.	-	.	EEF1A1	EEF1A1	P10398	NM_001402.5	TSS10643	1915	-0.133449	13.1682	-2.26985	0.0252007	0.999044	-3.4122
chr3	BestRefSeq	exon	55508308	55511276	.	-	.	ERC2	ERC2	P24131	NM_015576.1	TSS48831	26059	-0.451158	-1.47639	-2.26984	0.0252014	0.999044	-4.20335
chr1	BestRefSeq	exon	247121975	247123871	.	-	.	ZNF124	ZNF124	P38224	NM_001243740.1	TSS27433	7678	-0.173679	7.05318	-2.26571	0.0254619	0.999044	-3.42302
chr14	BestRefSeq	exon	29576479	29577456	.	-	.	PRKD1	PRKD1	P58478	NM_002742.2	TSS58549	5587	-0.156872	1.86649	-2.26187	0.0257057	0.999044	-3.79987
chr3	BestRefSeq	exon	66133610	66133984	.	+	.	SLC25A26	SLC25A26	P11466	NM_173471.3	TSS19835	115286	-0.127858	3.96687	-2.26099	0.025762	0.999044	-3.57149
chr4	Gnomon	exon	165873238	165874073	.	+	.	TLL1	TLL1	P44289	XM_006714293.1	TSS45900	7092	-0.2053	2.06348	-2.25876	0.0259051	0.999044	-3.73724
chr7	BestRefSeq	exon	379425	379543	.	+	.	AC226118.1	AC226118.1		rna31715	TSS5598		0.410571	-1.24235	2.25735	0.0259962	0.999044	-4.12801
chr4	Gnomon	exon	153684252	153684360	.	+	.	TLR2	TLR2	P53337	XM_005263197.1	TSS31794	7097	-0.28604	3.53509	-2.25471	0.0261673	0.999044	-3.59603
chr3	BestRefSeq	exon	25428263	25428531	.	+	.	RARB	RARB	P47846	NM_016152.3	TSS33545	5915	-0.337559	0.3611	-2.25461	0.0261735	0.999044	-3.96647
chr6	BestRefSeq	exon	138422043	138424816	.	-	.	NHSL1	NHSL1	P30090	NM_001144060.1	TSS35834	57224	0.186118	6.08132	2.25412	0.0262053	0.999044	-3.445
chr7	BestRefSeq	exon	157337016	157337144	.	+	.	DNAJB6	DNAJB6	P27099	NM_005494.2	TSS6177	10049	-0.121184	6.20138	-2.25233	0.0263222	0.999044	-3.45006
chr1	BestRefSeq	exon	156579727	156579758	.	+	.	TTC24	TTC24	P17909	NM_001105669.2	TSS18570	164118	0.593179	-2.99638	2.25031	0.0264539	0.999044	-4.309
chr13	BestRefSeq	CDS	76948559	76948570	.	+	0	IRG1	IRG1	P39717	NM_001258406.1	TSS17977		-0.903156	-3.75662	-2.24867	0.0265617	0.999044	-4.33575
chr2	BestRefSeq	exon	15940561	15940743	.	+	.	MYCN	MYCN	P56023	NM_005378.4	TSS51621	4613	0.428343	-1.237	2.24861	0.0265657	0.999044	-4.21231
chr15	BestRefSeq	exon	89088150	89088563	.	+	.	ABHD2	ABHD2	P570	NM_007011.7	TSS44819	11057	0.116524	7.17641	2.24495	0.0268072	0.999044	-3.45265
chr1	Gnomon	exon	108970213	108971572	.	-	.	WDR47	WDR47	P1292	XM_006710461.1	TSS24125	22911	-0.141922	4.55448	-2.24178	0.0270179	0.999044	-3.52823
chr9	Gnomon	exon	97926791	97927478	.	-	.	HEMGN	HEMGN	P26446	XM_005252086.1	TSS33074	55363	-0.632995	-1.46022	-2.24116	0.0270591	0.999044	-4.16628
chr15	Curated Genomic	exon	25082767	25082860	.	+	.	SNORD116-16	SNORD116-16		rna60448	TSS53911	100033428	0.597404	-2.21609	2.23996	0.02714	0.999044	-4.28504
chr2	BestRefSeq	exon	102311502	102311623	.	+	.	IL1RL1	IL1RL1	P1978	NM_016232.4	TSS62240	9173	-0.263406	2.18164	-2.23541	0.0274463	0.999044	-3.82266
chr1	Gnomon	exon	219913919	219915948	.	-	.	SLC30A10	SLC30A10	P40437	XM_006711439.1	TSS15524	55532	0.338624	4.67579	2.23467	0.0274959	0.999044	-3.55594
chr1	BestRefSeq	exon	117929749	117929782	.	+	.	WDR3	WDR3	P39740	NM_006784.2	TSS36520	10885	-0.168608	6.05892	-2.23392	0.027547	0.999044	-3.48307
chr11	BestRefSeq	exon	114439386	114439675	.	+	.	REXO2	REXO2	P42538	NM_015523.3	TSS15000	25996	-0.135448	5.48317	-2.23278	0.0276248	0.999044	-3.50518
chr15	BestRefSeq	exon	30646115	30646295	.	+	.	LOC100288637	LOC100288637		rna60624	TSS61511	100288637	0.225004	2.15569	2.23222	0.0276623	0.999044	-3.76566
chr16	BestRefSeq	exon	50319018	50319266	.	-	.	BRD7	BRD7	P45674	NM_013263.4	TSS30544	29117	-0.0808487	6.447	-2.2312	0.027732	0.999044	-3.47956
chr4	BestRefSeq	exon	150581925	150584693	.	+	.	MAB21L2	MAB21L2	P59100	NM_006439.4	TSS5060	10586	-0.249635	1.9874	-2.23009	0.0278083	0.999044	-3.83615
chr22	BestRefSeq	exon	23390605	23391724	.	-	.	ZDHHC8P1	ZDHHC8P1		rna82394	TSS58867	150244	0.580019	-2.51996	2.22835	0.0279274	0.999044	-4.26686
chr15	BestRefSeq	exon	43735934	43737008	.	-	.	CATSPER2P1	CATSPER2P1		rna61113	TSS36514	440278	-0.49545	-1.47812	-2.22391	0.028234	0.999044	-4.23235
chr5	Gnomon	exon	94703690	94705203	.	-	.	MCTP1	MCTP1	P34860	XM_005272083.2	TSS46981	79772	-0.191544	4.9689	-2.22226	0.0283486	0.999044	-3.52245
chr10	Gnomon	exon	79068994	79069270	.	+	.	ZMIZ1	ZMIZ1	P20413	XM_006717924.1	TSS24407	57178	0.161638	4.50584	2.22024	0.0284891	0.999044	-3.54216
chr1	BestRefSeq	exon	109733932	109737169	.	-	.	GSTM3	GSTM3	P44519	NM_000849.4	TSS2881	2947	-0.142249	4.16118	-2.219	0.0285764	0.999044	-3.5763
chr9	BestRefSeq	exon	32551144	32551693	.	+	.	TOPORS-AS1	TOPORS-AS1		rna39304	TSS55755		-0.200667	1.35595	-2.21696	0.0287192	0.999044	-3.96155
chr2	Gnomon	exon	241808312	241809368	.	-	.	LOC101927206	LOC101927206		rna14925	TSS18023		-0.380768	-1.01552	-2.21402	0.0289273	0.999044	-4.21644
chr11	BestRefSeq	exon	1732410	1735429	.	-	.	IFITM10	IFITM10	P50508	NM_001170820.3	TSS44352	402778	0.657598	-2.77057	2.21275	0.0290174	0.999044	-4.28754
chr17	BestRefSeq	exon	35574795	35576181	.	-	.	PEX12	PEX12	P19667	NM_000286.2	TSS25588	5193	-0.143909	3.15847	-2.20958	0.0292435	0.999044	-3.74839
chr11	BestRefSeq	exon	10557866	10559297	.	-	.	LYVE1	LYVE1	P51604	NM_006691.3	TSS1365	10894	-0.246551	3.12189	-2.20809	0.0293497	0.999044	-3.68958
chr16	BestRefSeq	exon	11834196	11838113	.	-	.	RSL1D1	RSL1D1	P1346	NM_015659.2	TSS1314	26156	-0.114116	7.11095	-2.20797	0.0293583	0.999044	-3.50946
chr21	BestRefSeq	exon	29193494	29194260	.	+	.	LINC00189	LINC00189		rna81154	TSS27093	193629	-0.539469	-2.29665	-2.20794	0.0293604	0.999044	-4.22946
chr2	BestRefSeq	exon	200586008	200586153	.	+	.	AOX1	AOX1	P44738	NM_001159.3	TSS55367	316	-0.205101	1.70155	-2.20591	0.029507	0.999044	-3.98219
chr12	Gnomon	exon	18242978	18243048	.	+	.	PIK3C2G	PIK3C2G	P20127	XM_005253393.1	TSS19474	5288	0.314859	0.582432	2.20556	0.0295323	0.999044	-4.01708
chr9	BestRefSeq	exon	92383967	92385790	.	-	.	OGN	OGN	P12811	NM_014057.3	TSS46183	4969	-0.314968	4.84135	-2.20414	0.0296347	0.999044	-3.54212
chr18	BestRefSeq	exon	657604	657947	.	+	.	TYMS	TYMS	P27590	NM_001071.2	TSS19986	7298	0.212008	4.15432	2.20362	0.0296725	0.999044	-3.59564
chr11	BestRefSeq	exon	13962637	13963142	.	+	.	SPON1	SPON1	P7460	NM_006108.3	TSS11354	10418	0.147832	8.13061	2.20305	0.0297135	0.999044	-3.51318
chr2	BestRefSeq	exon	47086991	47087130	.	-	.	C2orf61	C2orf61	P48722	NM_001163561.1	TSS24925		-0.508111	-1.74414	-2.2027	0.0297392	0.999044	-4.22533
chr5	BestRefSeq	exon	16661907	16666793	.	-	.	MYO10	MYO10	P57061	NM_012334.2	TSS56659	4651	0.150245	6.56263	2.20246	0.0297563	0.999044	-3.52111
chr12	Gnomon	exon	56300091	56300187	.	+	.	LOC102724133	LOC102724133		rna53564	TSS58511	102724133	-0.242983	0.380695	-2.2004	0.0299063	0.999044	-4.10598
chr5	Gnomon	exon	143192345	143192364	.	+	.	ARHGAP26-IT1	ARHGAP26-IT1		rna26138	TSS11030	100874372	-0.449975	-1.53667	-2.19892	0.030014	0.999044	-4.20763
chr5	Curated Genomic	exon	140847772	140850889	.	+	.	PCDHA9	PCDHA9	P37073	NM_031857.1	TSS38084	9752	-0.474567	-2.40037	-2.19866	0.0300331	0.999044	-4.20599
chr15	BestRefSeq	exon	63042639	63042943	.	+	.	TPM1	TPM1	P48562	NM_001018007.1	TSS22784	7168	-0.1027	8.96588	-2.19531	0.0302797	0.999044	-3.52351
chr2	Gnomon	exon	47906711	47906992	.	+	.	LOC100506235	LOC100506235		rna10044	TSS34708	100506235	0.29514	-0.477422	2.19403	0.030374	0.999044	-4.12037
chr19	BestRefSeq	exon	22179101	22181586	.	-	.	ZNF676	ZNF676	P8281	NM_001001411.2	TSS10965	163223	-0.427099	-0.598251	-2.19225	0.0305055	0.999044	-4.13628
chr19	BestRefSeq	exon	51927435	51927540	.	+	.	ZNF613	ZNF613	P33224	NM_024840.3	TSS57633	79898	-0.139019	4.44703	-2.18982	0.0306868	0.999044	-3.60311
chr16	Gnomon	exon	72269014	72269066	.	-	.	LOC101927957	LOC101927957		rna66101	TSS56837		0.382969	-0.94428	2.18875	0.0307666	0.999044	-4.19573
chr11	BestRefSeq	exon	40114199	40116334	.	-	.	LRRC4C	LRRC4C	P51874	NM_001258419.1	TSS6672	57689	-0.393724	-0.94778	-2.1878	0.0308378	0.999044	-4.15172
chr9	Gnomon	exon	66900725	66900836	.	+	.	ZNF658	ZNF658	P47445	XM_006716919.1	TSS2622	26149	-0.229781	3.25323	-2.18339	0.0311696	0.999044	-3.73984
chr6	BestRefSeq	exon	36354221	36354687	.	-	.	ETV7	ETV7	P21874	NM_001207039.1	TSS7207	51513	0.415941	1.5989	2.18311	0.0311909	0.999044	-4.00571
chr11	BestRefSeq	exon	17074392	17074466	.	-	.	RPS13	RPS13	P21087	NM_001017.2	TSS48924	6207	-0.106488	8.57481	-2.18214	0.0312643	0.999044	-3.54389
chr1	BestRefSeq	exon	184791025	184796097	.	-	.	FAM129A	FAM129A	P35345	NM_052966.3	TSS47363	116496	-0.133577	5.90403	-2.18102	0.0313492	0.999044	-3.56094
chr12	BestRefSeq	exon	96000753	96001106	.	-	.	LTA4H	LTA4H	P47639	NM_001256644.1	TSS20838	4048	-0.0961297	6.87254	-2.17801	0.0315787	0.999044	-3.55497
chr8	BestRefSeq	exon	37695783	37696222	.	+	.	ZNF703	ZNF703	P31611	NM_025069.1	TSS19472	80139	0.466668	-0.853724	2.17355	0.031921	0.999044	-4.12168
chr11	BestRefSeq	exon	77616151	77616695	.	-	.	CLNS1A	CLNS1A	P54016	NM_001293.2	TSS32897	1207	-0.112323	6.69711	-2.1699	0.0322043	0.999044	-3.56944
chr12	BestRefSeq	exon	77021246	77024185	.	-	.	E2F7	E2F7	P54292	NM_203394.2	TSS39924	144455	0.260496	2.3664	2.16857	0.0323077	0.999044	-3.8444
chr8	BestRefSeq	exon	116874424	116874985	.	+	.	RAD21-AS1	RAD21-AS1		rna38022	TSS3885	644660	-0.486104	-1.6302	-2.16768	0.0323773	0.999044	-4.23191
chr20	Gnomon	exon	32443059	32447816	.	-	.	C20orf112	C20orf112	P38646	XM_005260284.2	TSS32664		0.16162	4.49257	2.16659	0.0324626	0.999044	-3.61687
chr14	Gnomon	exon	94023165	94023183	.	+	.	OTUB2	OTUB2	P47163	XM_005268055.1	TSS61674	78990	0.286312	0.315014	2.16453	0.0326242	0.999044	-4.14137
chr15	Gnomon	exon	65381484	65384419	.	-	.	IGDCC4	IGDCC4	P41235	XM_006720622.1	TSS9191	57722	0.242091	0.293448	2.16237	0.0327943	0.999044	-4.00156
chr8	BestRefSeq	exon	42152946	42153105	.	+	.	AP3M2	AP3M2	P51735	NM_001134296.1	TSS44541	10947	-0.0999745	4.10613	-2.16215	0.0328119	0.999044	-3.66613
chr3	BestRefSeq	exon	157259742	157261370	.	-	.	VEPH1	VEPH1	P29112	NM_001167911.1	TSS61385	79674	0.24545	0.929282	2.16182	0.032838	0.999044	-3.96955
chr7	Gnomon	exon	38259643	38260230	.	-	.	TARP	TARP	P35762	XM_006715732.1	TSS24658	445347	-0.302432	0.983759	-2.16095	0.0329065	0.999044	-4.03556
chr4	BestRefSeq	exon	8592660	8592921	.	+	.	CPZ	CPZ	P54195	NM_001014447.2	TSS45749	8532	0.664527	-2.67184	2.16095	0.0329071	0.999044	-4.29265
chr12	Gnomon	exon	25017183	25017292	.	+	.	LOC645177	LOC645177		rna52315	TSS39919	645177	-0.550487	-2.08912	-2.15902	0.0330598	0.999044	-4.22936
chr13	BestRefSeq	exon	40729296	40729601	.	-	.	MRPS31	MRPS31	P18496	NM_005830.3	TSS9121	10240	-0.114408	5.00666	-2.15893	0.0330674	0.999044	-3.61525
chr1	Gnomon	exon	62688263	62688320	.	+	.	RP11-230B22.1	RP11-230B22.1		rna3119	TSS18123		0.339285	-0.165296	2.15891	0.0330686	0.999044	-4.11368
chr7	BestRefSeq	exon	88276429	88279628	.	-	.	STEAP4	STEAP4	P21111	NM_001205316.1	TSS24871	79689	-0.29641	3.37505	-2.15458	0.0334148	0.999044	-3.75955
chr16	BestRefSeq	exon	74712955	74714269	.	-	.	FA2H	FA2H	P48749	NM_024306.4	TSS37353	79152	0.223073	1.47017	2.15308	0.033536	0.999044	-3.95547
chr8	BestRefSeq	exon	81440326	81443448	.	-	.	PMP2	PMP2	P12612	NM_002677.3	TSS6115	5375	-0.31557	0.915362	-2.15298	0.0335436	0.999044	-3.97177
chr1	BestRefSeq	exon	181088502	181090843	.	+	.	IER5	IER5	P50255	NM_016545.4	TSS23365	51278	0.159569	4.14617	2.15252	0.0335806	0.999044	-3.6964
chrX	BestRefSeq	exon	12906620	12906709	.	+	.	TLR8	TLR8	P45528	NM_138636.5	TSS14866	51311	-0.311957	3.68936	-2.15242	0.0335888	0.999044	-3.72104
chr6	BestRefSeq	exon	149400359	149401046	.	+	.	SUMO4	SUMO4	P17409	NM_001002255.1	TSS6592	387082	0.385515	-0.444447	2.15161	0.0336542	0.999044	-4.08595
chr1	BestRefSeq	exon	3652565	3652641	.	+	.	TP73	TP73	P25199	NM_001204187.1	TSS38957	7161	0.554391	-2.86281	2.149	0.0338655	0.999044	-4.30931
chr8	BestRefSeq	exon	81478497	81478915	.	-	.	FABP4	FABP4	P44265	NM_001442.2	TSS57873	2167	-0.274472	1.00832	-2.14859	0.0338992	0.999044	-4.03821
chr18	BestRefSeq	exon	50227193	50227609	.	-	.	CCDC11	CCDC11	P51180	NM_145020.3	TSS11043		0.373803	-1.45068	2.14793	0.0339527	0.999044	-4.20687
chr11	Gnomon	exon	2883218	2883910	.	-	.	CDKN1C	CDKN1C	P38156	XM_005252732.2	TSS2053	1028	-0.28161	0.889747	-2.14764	0.0339767	0.999044	-4.07708
chr11	Gnomon	exon	111874056	111876104	.	-	.	FDXACB1	FDXACB1	P7890	XM_006718944.1	TSS9837	91893	-0.154822	2.81714	-2.14558	0.034145	0.999044	-3.85231
chr17	BestRefSeq	exon	16217195	16217461	.	+	.	PIGL	PIGL	P36592	NM_004278.3	TSS41626	9487	0.173749	2.41584	2.14442	0.0342399	0.999044	-3.86331
chr14	Gnomon	exon	77717599	77718286	.	-	.	SNW1	SNW1	P540	XM_005267413.1	TSS41648	22938	-0.0897848	6.25341	-2.14292	0.0343625	0.999044	-3.61317
chr2	BestRefSeq	exon	28810834	28810947	.	+	.	SPDYA	SPDYA	P36176	NM_001142634.1	TSS15371	245711	0.60639	-1.67623	2.1429	0.0343645	0.999044	-4.26507
chr7	Gnomon	exon	66890377	66890411	.	+	.	LOC101929647	LOC101929647		rna33176	TSS34105		-0.460799	-1.99866	-2.13929	0.0346628	0.999044	-4.27257
chr11	Gnomon	exon	49146631	49146945	.	-	.	FOLH1	FOLH1	P43554	XM_005252839.2	TSS23689	2346	-0.3905	-1.09689	-2.13696	0.0348565	0.999044	-4.19534
chr18	Gnomon	exon	70336108	70336140	.	+	.	LOC101927481	LOC101927481		rna73118	TSS62020		-0.323495	-0.134251	-2.13396	0.0351068	0.999044	-4.13554
chr6	BestRefSeq	exon	111483472	111483665	.	+	.	TRAF3IP2-AS1	TRAF3IP2-AS1		rna30471	TSS18948	643749	-0.167365	2.37617	-2.1319	0.0352799	0.999044	-3.86558
chr16	BestRefSeq	exon	29074842	29075121	.	+	.	RRN3P2	RRN3P2		rna64807	TSS13028	653390	-0.176549	1.68215	-2.13188	0.0352815	0.999044	-3.9563
chr11	BestRefSeq	exon	104886691	104886812	.	-	.	CASP12	CASP12		rna50336	TSS60339	100506742	-0.440351	-1.61233	-2.13108	0.0353495	0.999044	-4.21371
chr8	BestRefSeq	exon	30578514	30579037	.	-	.	GTF2E2	GTF2E2	P5687	NM_002095.4	TSS42438	2961	-0.131956	5.20389	-2.13058	0.0353911	0.999044	-3.6555
chr14	BestRefSeq	exon	52004802	52005496	.	-	.	NID2	NID2	P11966	NM_007361.3	TSS18939	22795	0.141867	2.88902	2.13024	0.03542	0.999044	-3.79637
chr6	BestRefSeq	exon	36442767	36443111	.	+	.	KCTD20	KCTD20	P2908	NM_173562.4	TSS22768	222658	-0.0958083	6.9053	-2.12466	0.0358941	0.999044	-3.63419
chr6	BestRefSeq	exon	116280120	116280260	.	+	.	DSE	DSE	P32198	NM_001080976.1	TSS33096	29940	-0.162476	5.13979	-2.12356	0.0359881	0.999044	-3.66322
chr5	BestRefSeq	exon	138554882	138556114	.	-	.	HSPA9	HSPA9	P1532	NM_004134.6	TSS53175	3313	-0.108106	8.6964	-2.12065	0.036238	0.999044	-3.63608
chr2	BestRefSeq	exon	10122568	10122897	.	+	.	RRM2	RRM2	P27030	NM_001165931.1	TSS15108	6241	0.271135	6.17327	2.12008	0.0362873	0.999044	-3.64352
chr19	BestRefSeq	exon	51611503	51612422	.	-	.	SIGLEC5	SIGLEC5	P22034	NM_003830.3	TSS20774	8778	0.47696	-1.58505	2.11843	0.0364303	0.999044	-4.2661
chr6	BestRefSeq	exon	49499958	49500042	.	+	.	GLYATL3	GLYATL3	P6584	NM_001010904.1	TSS37284	389396	-0.258991	-0.0796397	-2.11782	0.0364833	0.999044	-4.06839
chr8	BestRefSeq	exon	123416725	123416856	.	+	.	WDYHV1	WDYHV1	P21064	NM_001283024.1	TSS27503	55093	-0.148167	2.73996	-2.1177	0.0364933	0.999044	-3.90191
chr2	BestRefSeq	exon	102418794	102418940	.	+	.	IL18RAP	IL18RAP	P38178	NM_003853.2	TSS17312	8807	-0.266519	1.75219	-2.11724	0.0365334	0.999044	-3.99858
chr10	Gnomon	exon	22554504	22555236	.	-	.	LOC101928970	LOC101928970	P3187	XM_005252652.1	TSS55659		0.57612	-2.97402	2.1166	0.0365888	0.999044	-4.32762
chr1	BestRefSeq	exon	115700003	115701426	.	-	.	CASQ2	CASQ2	P7324	NM_001232.3	TSS34921	845	-0.439198	1.18354	-2.11616	0.0366266	0.999044	-4.12346
chr1	BestRefSeq	exon	169722640	169724509	.	-	.	SELE	SELE	P24086	NM_000450.2	TSS13421	6401	-0.56772	-0.208736	-2.11477	0.0367482	0.999044	-4.08802
chr16	BestRefSeq	exon	2537964	2538136	.	+	.	PDPK1	PDPK1	P36289	NM_002613.4	TSS12187	5170	0.116862	4.64954	2.11405	0.0368108	0.999044	-3.68571
chr7	BestRefSeq	exon	148983755	148983856	.	+	.	RNY3	RNY3		rna35333	TSS8022	6085	-0.530753	0.501429	-2.1088	0.0372721	0.999044	-4.16923
chr4	BestRefSeq	exon	151099573	151099714	.	+	.	RPS3A	RPS3A	P31885	NM_001267699.1	TSS52095	6189	-0.144134	10.1892	-2.10867	0.0372836	0.999044	-3.65342
chr7	BestRefSeq	exon	30134936	30135298	.	+	.	MTURN	MTURN	P13350	NM_152793.2	TSS40706	222166	-0.138979	5.66392	-2.10735	0.0374001	0.999044	-3.67041
chr5	BestRefSeq	exon	33944616	33944872	.	-	.	SLC45A2	SLC45A2	P59338	NM_016180.3	TSS37638	51151	0.504152	-2.37444	2.10636	0.0374881	0.999044	-4.27183
chr8	BestRefSeq	exon	38163321	38163840	.	-	.	LSM1	LSM1	P53894	NM_014462.2	TSS23007	27257	-0.116296	5.14918	-2.10606	0.0375143	0.999044	-3.68983
chr2	Gnomon	exon	216107658	216107698	.	+	.	XRCC5	XRCC5	P39617	XM_005246836.1	TSS63295	7520	-0.106845	9.10565	-2.10537	0.0375754	0.999044	-3.65826
chr11	BestRefSeq	exon	18704305	18704538	.	-	.	IGSF22	IGSF22	P25007	NM_173588.3	TSS51546	283284	0.670631	-2.36263	2.1046	0.0376445	0.999044	-4.32467
chr21	BestRefSeq	exon	32601674	32601973	.	-	.	C21orf59	C21orf59		rna81245	TSS62644		-0.0973996	5.07978	-2.10425	0.0376752	0.999044	-3.69713
chr1	BestRefSeq	exon	100989623	100990628	.	-	.	DPH5	DPH5	P58537	NM_001077395.1	TSS40203	51611	-0.117138	4.24891	-2.10239	0.037841	0.999044	-3.74474
chr17	BestRefSeq	exon	41853547	41855321	.	-	.	KLHL11	KLHL11	P3516	NM_018143.1	TSS29455	55175	-0.0982206	4.34767	-2.10152	0.0379192	0.999044	-3.72545
chr14	BestRefSeq	exon	90870815	90872322	.	-	.	RPS6KA5	RPS6KA5	P54589	NM_004755.2	TSS13598	9252	-0.145255	5.16602	-2.10071	0.0379923	0.999044	-3.68883
chr1	BestRefSeq	exon	186828900	186829035	.	+	.	PLA2G4A	PLA2G4A	P14440	NM_024420.2	TSS22573	5321	-0.174118	4.92135	-2.10035	0.0380238	0.999044	-3.70316
chr11	BestRefSeq	exon	78435961	78436814	.	-	.	NARS2	NARS2	P54892	NM_024678.5	TSS24514	79731	-0.125461	4.97021	-2.09987	0.0380672	0.999044	-3.70271
chr5	BestRefSeq	exon	35856875	35857059	.	+	.	IL7R	IL7R	P58331	NM_002185.3	TSS11094	3575	-0.243298	6.53761	-2.09861	0.0381806	0.999044	-3.67494
chr20	BestRefSeq	exon	56392371	56392538	.	+	.	CSTF1	CSTF1	P36272	NM_001033521.1	TSS33163	1477	-0.0703322	4.90979	-2.09795	0.0382408	0.999044	-3.70854
chr14	BestRefSeq	exon	31025106	31025298	.	+	.	AP4S1	AP4S1	P9519	NM_001254729.1	TSS4735	11154	-0.160689	3.75629	-2.09538	0.0384725	0.999044	-3.79435
chr22	BestRefSeq	exon	49994513	49996860	.	-	.	IL17REL	IL17REL	P43385	NM_001001694.2	TSS43397	400935	0.738103	-3.00244	2.09485	0.0385207	0.999044	-4.34398
chr1	BestRefSeq	exon	116111755	116111810	.	+	.	MAB21L3	MAB21L3	P25265	NM_152367.2	TSS59879	126868	0.342938	1.94558	2.09453	0.0385502	0.999044	-3.96484
chr5	Gnomon	exon	76083172	76083512	.	+	.	SV2C	SV2C	P19640	XM_005248470.1	TSS8494	22987	-0.288411	-0.98087	-2.09417	0.0385828	0.999044	-4.17527
chr2	BestRefSeq	exon	240886048	240887162	.	-	.	C2orf54	C2orf54	P21997	NM_024861.3	TSS40790		0.569975	-0.845818	2.09385	0.038612	0.999044	-4.11083
chr2	Gnomon	exon	66435125	66435868	.	+	.	MEIS1	MEIS1	P9012	XM_005264323.1	TSS5523	4211	-0.161222	3.5011	-2.09268	0.038719	0.999044	-3.80638
chr21	BestRefSeq	exon	29056322	29056552	.	-	.	CCT8	CCT8	P12065	NM_001282908.1	TSS2017	10694	-0.157815	7.9357	-2.09233	0.0387502	0.999044	-3.67876
chr1	BestRefSeq	exon	1013467	1013576	.	+	.	ISG15	ISG15	P54009	NM_005101.3	TSS152	9636	1.48557	-0.114171	2.09167	0.0388103	0.999044	-4.15887
chr10	BestRefSeq	exon	122849094	122849439	.	-	.	FAM24B	FAM24B		rna46124	TSS35452	196792	0.35332	-0.623865	2.09117	0.0388569	0.999044	-4.18392
chr5	Gnomon	exon	116443555	116447811	.	-	.	SEMA6A	SEMA6A	P49566	XM_005272042.2	TSS52247	57556	0.152237	5.21751	2.0907	0.0388998	0.999044	-3.69634
chr17	BestRefSeq	exon	58331232	58331318	.	-	.	MIR142	MIR142		rna70333	TSS56368	406934	0.628204	-3.14386	2.08693	0.0392465	0.999044	-4.3552
chr19	Gnomon	exon	57849169	57850561	.	-	.	LOC102724559	LOC102724559		rna78444	TSS30775		-0.316821	-0.893491	-2.08516	0.0394096	0.999044	-4.20121
chr7	Gnomon	exon	37530609	37530725	.	+	.	GPR141	GPR141	P56391	XM_005249744.1	TSS54958	353345	-0.277312	0.307503	-2.08388	0.0395284	0.999044	-4.13642
chrM	RefSeq	exon	4263	4331	.	+	.	TRNI	TRNI		rna95563	TSS29405	4565	-0.316215	1.62503	-2.08174	0.0397281	0.999044	-3.93018
chr3	Gnomon	exon	57293699	57293971	.	-	.	DNAH12	DNAH12	P16225	XM_006713018.1	TSS59711	201625	-0.343522	-0.428248	-2.07911	0.0399735	0.999044	-4.16534
chr21	BestRefSeq	exon	13610177	13610749	.	+	.	POTED	POTED	P1246	NM_174981.3	TSS17153	317754	-0.573772	-3.49609	-2.07855	0.0400261	0.999044	-4.35851
chr19	BestRefSeq	exon	43912624	43915200	.	-	.	ZNF45	ZNF45	P17941	NM_003425.3	TSS2885	7596	-0.0835374	4.45169	-2.07771	0.0401053	0.999044	-3.75677
chrX	BestRefSeq	exon	39304956	39306167	.	-	.	RP11-265P11.2	RP11-265P11.2		rna84632	TSS50681		0.502722	-3.25219	2.07668	0.0402021	0.999044	-4.30608
chr18	Gnomon	exon	66501083	66505302	.	-	.	CDH19	CDH19	P3199	XM_006722440.1	TSS54335	28513	-0.24323	3.45033	-2.07607	0.0402599	0.999044	-3.8192
chr1	BestRefSeq	exon	235127803	235127937	.	-	.	SNORA14B	SNORA14B		rna8526	TSS34845	677802	-0.345607	0.277405	-2.07505	0.0403562	0.999044	-4.14835
chr5	BestRefSeq	exon	133051970	133052357	.	+	.	HSPA4	HSPA4	P15970	NM_002154.3	TSS31001	3308	-0.138177	7.95272	-2.07475	0.040384	0.999044	-3.70411
chr12	BestRefSeq	exon	119685790	119688255	.	-	.	CIT	CIT	P7794	NM_001206999.1	TSS30155	11113	0.327898	3.1724	2.07447	0.0404106	0.999044	-3.85809
chr10	BestRefSeq	exon	119726047	119726359	.	+	.	INPP5F	INPP5F	P31421	NM_001243195.1	TSS47278	22876	-0.105141	5.44258	-2.07303	0.0405468	0.999044	-3.71857
chr7	Gnomon	exon	148698654	148698763	.	+	.	CUL1	CUL1	P2877	XM_005250060.2	TSS61924	8454	-0.0750586	6.64461	-2.07241	0.0406065	0.999044	-3.7116
chr14	BestRefSeq	exon	38749339	38749654	.	-	.	LINC00639	LINC00639		rna58212	TSS63190	283547	0.324854	0.171712	2.07217	0.040629	0.999044	-4.15902
chr14	Gnomon	exon	72616185	72619367	.	-	.	DPF3	DPF3	P2559	XM_005268109.2	TSS26146	8110	0.202312	1.45621	2.07043	0.040795	0.999044	-3.98281
chr14	BestRefSeq	exon	51989510	51989700	.	+	.	C14orf166	C14orf166	P55351	NM_016039.2	TSS33834		-0.0977273	6.68252	-2.06933	0.0409001	0.999044	-3.7162
chr8	BestRefSeq	exon	39913809	39914009	.	+	.	IDO1	IDO1	P44367	NM_002164.5	TSS18907	3620	-0.447359	3.08831	-2.0687	0.0409605	0.999044	-3.8921
chr21	BestRefSeq	exon	44012325	44012560	.	+	.	TRAPPC10	TRAPPC10	P18564	NM_003274.4	TSS41954	7109	0.230355	5.68234	2.06716	0.0411076	0.999044	-3.72242
chr1	BestRefSeq	exon	89407679	89407758	.	+	.	GBP1P1	GBP1P1		rna3667	TSS16384	400759	-0.395949	-0.806875	-2.06556	0.0412618	0.999044	-4.24183
chr12	Gnomon	exon	112405190	112405376	.	-	.	RPL6	RPL6	P57622	XM_006719547.1	TSS30940	6128	-0.13857	9.54263	-2.06382	0.0414296	0.999044	-3.71893
chr12	BestRefSeq	exon	25959031	25959148	.	+	.	RASSF8	RASSF8	P19346	NM_001164748.1	TSS20190	11228	-0.208969	4.67284	-2.06144	0.0416606	0.999044	-3.75792
chr17	BestRefSeq	exon	17246624	17247151	.	-	.	COPS3	COPS3	P15264	NM_003653.3	TSS48496	8533	-0.107927	5.94208	-2.05946	0.0418527	0.999044	-3.73601
chr15	BestRefSeq	exon	89896532	89901803	.	-	.	C15orf38	C15orf38	P51917	NM_001282380.1	TSS34968		0.103134	5.69585	2.05771	0.0420244	0.999044	-3.74086
chr13	BestRefSeq	exon	59665583	59666846	.	-	.	DIAPH3	DIAPH3	P32585	NM_001258368.1	TSS52749	81624	0.266507	2.99001	2.05709	0.0420843	0.999044	-3.85606
chr6	BestRefSeq	exon	138435213	138435294	.	-	.	MIR3145	MIR3145		rna31024	TSS61900	100423001	0.443599	-1.20096	2.05686	0.0421071	0.999044	-4.18865
chr10	BestRefSeq	exon	111077032	111080907	.	+	.	ADRA2A	ADRA2A	P6581	NM_000681.3	TSS24266	150	0.225056	1.51298	2.05631	0.0421614	0.999044	-4.03498
chr16	BestRefSeq	exon	56961923	56962097	.	+	.	CETP	CETP	P40830	NM_001286085.1	TSS20499	1071	0.637432	-2.00321	2.05379	0.0424091	0.999044	-4.30788
chr10	BestRefSeq	exon	119829404	119831600	.	-	.	MCMBP	MCMBP	P10607	NM_001256378.1	TSS40200	79892	-0.108515	7.11268	-2.05293	0.0424938	0.999044	-3.73733
chr8	BestRefSeq	exon	8702156	8704107	.	+	.	CLDN23	CLDN23	P31933	NM_194284.2	TSS54921	137075	0.203938	5.89104	2.05138	0.0426472	0.999044	-3.7579
chr22	Gnomon	exon	28742023	28742331	.	+	.	HSCB	HSCB	P6533	XM_005261361.2	TSS3619	150274	-0.116668	2.98573	-2.05064	0.0427213	0.999044	-3.9253
chr3	Gnomon	exon	23892061	23893337	.	-	.	NKIRAS1	NKIRAS1	P40758	XM_005265078.1	TSS481	28512	-0.191264	3.14592	-2.04913	0.042871	0.999044	-3.88894
chr12	Gnomon	CDS	9516947	9516979	.	+	0	OVOS	OVOS	P49101	XM_006719176.1	TSS318	408186	0.242775	-0.754653	2.04871	0.0429125	0.999044	-4.05083
chr8	BestRefSeq	exon	73290639	73290705	.	-	.	RPL7	RPL7	P42679	NM_000971.3	TSS49372	6129	-0.153342	9.49156	-2.04689	0.0430944	0.999044	-3.74331
chr19	Gnomon	exon	9689513	9691269	.	-	.	ZNF812	ZNF812	P14390	XM_005260045.1	TSS33071		-0.549237	-2.77248	-2.04664	0.0431201	0.999044	-4.34886
chr19	BestRefSeq	exon	57825280	57826915	.	-	.	FKBP1AP1	FKBP1AP1		rna78442	TSS10455	2282	0.326385	-0.729175	2.04565	0.0432186	0.999044	-4.25412
chr6	Gnomon	exon	84687436	84687678	.	-	.	TBX18	TBX18	P46163	XM_006715602.1	TSS57431	9096	-0.470737	-0.751784	-2.04486	0.0432979	0.999044	-4.26246
chr8	BestRefSeq	exon	22440970	22441458	.	+	.	PPP3CC	PPP3CC	P22032	NM_001243974.1	TSS7341	5533	-0.121026	4.66254	-2.04415	0.0433693	0.999044	-3.78065
chr10	BestRefSeq	exon	115093365	115093636	.	+	.	ATRNL1	ATRNL1		rna45877	TSS24473	26033	-0.331738	2.88437	-2.04322	0.0434632	0.999044	-3.89844
chr14	BestRefSeq	exon	101730437	101730487	.	+	.	LINC00239	LINC00239		rna60007	TSS33169	145200	-0.354909	-0.847651	-2.04097	0.0436906	0.999044	-4.27821
chr2	BestRefSeq	exon	37105138	37107395	.	-	.	EIF2AK2	EIF2AK2	P25059	NM_002759.3	TSS59641	5610	0.213484	6.06572	2.04068	0.0437199	0.999044	-3.75763
chr2	BestRefSeq	exon	68467559	68467827	.	+	.	APLF	APLF	P27753	NM_173545.2	TSS17914	200558	-0.180675	4.12832	-2.03971	0.0438179	0.999044	-3.80478
chr16	BestRefSeq	exon	3500945	3501089	.	+	.	CLUAP1	CLUAP1	P36269	NM_015041.2	TSS7506	23059	-0.0947914	4.34965	-2.03626	0.0441693	0.999044	-3.81074
chr1	BestRefSeq	exon	145921556	145925927	.	-	.	RBM8A	RBM8A	P8457	NM_005105.4	TSS8543	9939	-0.0638242	6.92016	-2.0362	0.0441755	0.999044	-3.76212
chr2	BestRefSeq	exon	27628648	27628714	.	+	.	GPN1	GPN1	P43603	NM_001145049.1	TSS58053	11321	-0.118964	5.26103	-2.03411	0.0443889	0.999044	-3.78641
chr20	BestRefSeq	exon	58232777	58232922	.	-	.	PPP4R1L	PPP4R1L		rna80517	TSS38426	55370	0.178412	1.07754	2.03197	0.044609	0.999044	-4.03503
chr10	BestRefSeq	exon	25934073	25934328	.	+	.	MYO3A	MYO3A	P43327	NM_017433.4	TSS58733	53904	0.192992	2.3649	2.02947	0.0448671	0.999044	-3.91543
chr1	BestRefSeq	exon	114716913	114718216	.	-	.	CSDE1	CSDE1	P24725	NM_007158.5	TSS45342	7812	-0.0988378	10.2036	-2.0281	0.0450093	0.999044	-3.77028
chr11	BestRefSeq	exon	18278670	18279942	.	-	.	HPS5	HPS5	P48854	NM_181507.1	TSS12625	11234	-0.132679	5.45274	-2.02612	0.0452153	0.999044	-3.78538
chr9	BestRefSeq	exon	100302075	100302304	.	-	.	TEX10	TEX10	P50827	NM_001161584.1	TSS14565	54881	-0.148046	4.97043	-2.0253	0.0453005	0.999044	-3.79445
chr1	BestRefSeq	exon	209686180	209686285	.	+	.	HSD11B1	HSD11B1	P56429	NM_001206741.1	TSS3160	3290	-0.40834	0.241486	-2.0247	0.0453634	0.999044	-4.24254
chr16	Gnomon	exon	89267619	89268663	.	-	.	ANKRD11	ANKRD11	P44749	XM_006721181.1	TSS1284	29123	0.204166	4.42525	2.02447	0.0453874	0.999044	-3.81117
chr7	BestRefSeq	exon	96621657	96622643	.	-	.	RP11-682N22.1	RP11-682N22.1		rna33829	TSS10916		-0.403014	-1.3735	-2.02248	0.0455962	0.999044	-4.28529
chr5	BestRefSeq	exon	160485352	160485450	.	+	.	MIR146A	MIR146A		rna26595	TSS34801	406938	0.61953	-2.98331	2.02183	0.0456644	0.999044	-4.38536
chr3	Gnomon	exon	18526392	18526540	.	+	.	LOC101927777	LOC101927777		rna15500	TSS55934		-0.295431	-0.0880437	-2.0198	0.0458779	0.999044	-4.19804
chr17	BestRefSeq	exon	59155499	59155805	.	+	.	PRR11	PRR11	P14863	NM_018304.3	TSS60181	55771	0.218572	3.60262	2.01969	0.0458898	0.999044	-3.86526
chr15	BestRefSeq	exon	101653752	101654730	.	-	.	TARSL2	TARSL2	P47191	NM_152334.2	TSS920	123283	-0.113731	4.5274	-2.01942	0.0459187	0.999044	-3.81709
chr4	BestRefSeq	exon	2793023	2793138	.	+	.	SH3BP2	SH3BP2	P19395	NM_001122681.1	TSS59962	6452	0.134158	4.12025	2.01925	0.0459363	0.999044	-3.82811
chr6	BestRefSeq	exon	159679116	159679298	.	-	.	SOD2	SOD2	P41206	NM_001024466.1	TSS8838	6648	-0.213125	8.28684	-2.01838	0.0460285	0.999044	-3.78444
chr2	BestRefSeq	exon	88691658	88691983	.	+	.	RPIA	RPIA	P45162	NM_144563.2	TSS31404	22934	-0.0796382	4.78879	-2.01782	0.046087	0.999044	-3.81104
chr6	BestRefSeq	exon	87282979	87284939	.	-	.	GJB7	GJB7	P22481	NM_198568.2	TSS11729	375519	-0.639543	-3.58397	-2.01642	0.0462362	0.999044	-4.3819
chr7	Gnomon	exon	7566891	7567072	.	+	.	MIOS	MIOS	P8091	XM_005249780.1	TSS25777	54468	-0.149145	6.32095	-2.01637	0.0462408	0.999044	-3.79078
chr2	BestRefSeq	exon	19910263	19913708	.	-	.	WDR35	WDR35	P47971	NM_020779.3	TSS49345	57539	-0.149461	4.62652	-2.01619	0.0462603	0.999044	-3.82179
chr8	BestRefSeq	exon	109362477	109362653	.	+	.	PKHD1L1	PKHD1L1	P891	NM_177531.4	TSS63581	93035	-0.192572	3.58402	-2.01605	0.0462755	0.999044	-3.87368
chr3	BestRefSeq	exon	38138478	38139028	.	+	.	MYD88	MYD88	P46552	NM_001172569.1	TSS36513	4615	0.209292	4.46088	2.01444	0.0464461	0.999044	-3.85301
chr5	BestRefSeq	exon	53951504	53951599	.	-	.	MIR581	MIR581		rna24244	TSS26681	693166	-0.437937	-2.34746	-2.01392	0.0465022	0.999044	-4.26338
chr12	BestRefSeq	exon	97465021	97465071	.	+	.	RMST	RMST		rna54513	TSS28328	196475	-0.288628	-0.0797567	-2.01368	0.0465273	0.999044	-4.18775
chr1	BestRefSeq	exon	101025846	101026061	.	+	.	LOC102606465	LOC102606465		rna3964	TSS24992	102606465	-0.197987	1.89169	-2.01366	0.0465298	0.999044	-4.04264
chr13	BestRefSeq	exon	36301638	36304632	.	-	.	SPG20	SPG20	P31612	NM_001142294.1	TSS59122		-0.162908	5.27692	-2.0136	0.0465359	0.999044	-3.80286
chr7	Gnomon	exon	149764182	149766239	.	-	.	ZNF467	ZNF467	P10501	XM_005249961.2	TSS42017	168544	0.554575	-2.91117	2.01256	0.0466472	0.999044	-4.35311
chr11	Gnomon	exon	102047416	102047580	.	+	.	C11orf70	C11orf70	P37070	XM_005271713.1	TSS552		-0.285139	-0.616884	-2.01186	0.0467226	0.999044	-4.22939
chr9	Gnomon	exon	84668502	84668785	.	+	.	NTRK2	NTRK2	P55877	XM_005252007.1	TSS9727	4915	0.238867	5.30469	2.01116	0.0467974	0.999044	-3.79979
chr5	BestRefSeq	exon	138187648	138189148	.	-	.	CDC23	CDC23	P39818	NM_004661.3	TSS26876	8697	-0.0911777	5.88397	-2.01059	0.0468592	0.999044	-3.80154
chr21	BestRefSeq	exon	18027872	18027971	.	+	.	CHODL	CHODL	P52581	NM_001204176.1	TSS8762	140578	-0.270446	2.47525	-2.0103	0.0468896	0.999044	-3.97064
chr7	Gnomon	exon	155962638	155963275	.	+	.	LOC389602	LOC389602		rna35616	TSS38016	389602	0.466008	-0.216783	2.01012	0.0469096	0.999044	-4.28256
chrX	BestRefSeq	exon	46447189	46447346	.	+	.	KRBOX4	KRBOX4	P50951	NM_001129900.1	TSS53422	55634	-0.121898	3.21939	-2.01002	0.0469197	0.999044	-3.9202
chr21	BestRefSeq	exon	46458949	46459222	.	+	.	DIP2A	DIP2A	P30755	NM_001146116.1	TSS31762	23181	0.101854	4.67951	2.01001	0.0469208	0.999044	-3.82144
chr2	BestRefSeq	exon	203238441	203239134	.	+	.	CYP20A1	CYP20A1	P32529	NM_177538.2	TSS45251	57404	-0.0924597	6.38797	-2.00979	0.046945	0.999044	-3.79999
chr6	BestRefSeq	exon	160348373	160348848	.	+	.	SLC22A3	SLC22A3	P49788	NM_021977.3	TSS32615	6581	-0.275611	0.116693	-2.0069	0.0472562	0.999044	-4.07182
chr1	BestRefSeq	exon	151059675	151060553	.	+	.	MLLT11	MLLT11	P4119	NM_006818.3	TSS57124	10962	-0.344146	-0.0472728	-2.00563	0.0473939	0.999044	-4.23235
chr10	BestRefSeq	exon	93757809	93758359	.	+	.	LGI1	LGI1	P23392	NM_005097.2	TSS38953	9211	-0.302403	1.43204	-2.00557	0.0474003	0.999044	-4.0944
chr8	BestRefSeq	exon	30744165	30744277	.	+	.	UBXN8	UBXN8	P46874	NM_001282189.1	TSS47497	7993	-0.169882	3.93074	-2.00423	0.0475462	0.999044	-3.88887
chr2	Gnomon	exon	242165316	242166798	.	+	.	LOC101927407	LOC101927407		rna14941	TSS61720		0.586688	-1.45302	2.00403	0.0475685	0.999044	-4.18141
chr2	Gnomon	exon	40112146	40115629	.	-	.	SLC8A1	SLC8A1	P40406	XM_006712084.1	TSS32278	6546	-0.124287	5.41338	-2.00273	0.0477098	0.999044	-3.81834
chr17	BestRefSeq	exon	28755978	28759764	.	-	.	FAM222B	FAM222B	P39881	NM_001288637.1	TSS52135	55731	0.179065	1.53589	2.00258	0.0477257	0.999044	-4.04178
chr11	Gnomon	exon	83455012	83459924	.	-	.	DLG2	DLG2	P55671	XM_006718438.1	TSS52109	1740	-0.195189	1.25171	-2.00192	0.0477985	0.999044	-4.04729
chr8	BestRefSeq	exon	60966121	60966457	.	-	.	LOC100130298	LOC100130298		rna37096	TSS44428	100130298	0.527069	-2.94022	2.00181	0.0478098	0.999044	-4.36246
chr19	Gnomon	exon	34428359	34428570	.	+	.	UBA2	UBA2	P12942	XM_005258403.1	TSS13876	10054	-0.133281	7.26601	-2.00028	0.0479776	0.999044	-3.81094
chr5	Curated Genomic	exon	141240121	141244752	.	+	.	PCDHB19P	PCDHB19P		rna25976	TSS39245	84054	-0.346939	-1.74532	-2.00023	0.0479827	0.999044	-4.26527
chr5	Curated Genomic	exon	141430591	141433183	.	+	.	PCDHGA12	PCDHGA12	P16710	NM_003735.2	TSS47953	26025	-0.430513	-2.18963	-1.99979	0.0480311	0.999044	-4.32223
chr7	BestRefSeq	exon	130486175	130486395	.	+	.	MEST	MEST	P21608	NM_177524.2	TSS59407	4232	-0.105289	5.50376	-1.99903	0.0481144	0.999044	-3.8237
chr13	BestRefSeq	exon	28300346	28303368	.	-	.	FLT1	FLT1	P26563	NM_002019.4	TSS16360	2321	-0.126749	5.13507	-1.99786	0.0482436	0.999044	-3.82393
chr11	Gnomon	exon	125893485	125894286	.	-	.	PUS3	PUS3	P18068	XM_005271687.1	TSS5980	83480	-0.12014	4.13416	-1.99773	0.0482582	0.999044	-3.86526
chr17	BestRefSeq	exon	76557764	76557857	.	+	.	SNHG16	SNHG16		rna71254	TSS8023	100507246	-0.109312	6.60076	-1.99764	0.0482681	0.999044	-3.81652
chr21	Gnomon	exon	36156787	36156943	.	+	.	DOPEY2	DOPEY2	P22847	XM_006724068.1	TSS55013		0.115686	5.8701	1.99666	0.0483756	0.999044	-3.82149
chr14	Gnomon	exon	32934909	32935003	.	+	.	NPAS3	NPAS3	P48654	XM_005267991.1	TSS22307	64067	-0.24342	-0.06914	-1.9949	0.0485707	0.999044	-4.22322
chr5	BestRefSeq	exon	179955067	179955669	.	-	.	RNF130	RNF130	P6391	NM_001280801.1	TSS10826	55819	-0.101692	5.97406	-1.99432	0.0486353	0.999044	-3.82598
chr12	BestRefSeq	exon	120291763	120291903	.	-	.	RNU4-2	RNU4-2		rna55276	TSS15940	26834	-0.337692	7.33164	-1.99331	0.0487466	0.999044	-3.82043
chr5	Gnomon	exon	31639377	31639437	.	+	.	PDZD2	PDZD2	P26333	XM_005248270.2	TSS5913	23037	-0.167187	2.13254	-1.99318	0.0487618	0.999044	-3.99809
chr17	BestRefSeq	exon	3474110	3474174	.	+	.	ASPA	ASPA	P8529	NM_001128085.1	TSS43032	443	-0.198432	1.70698	-1.99295	0.0487873	0.999044	-4.03468
chrX	BestRefSeq	exon	53374149	53380186	.	-	.	SMC1A	SMC1A	P41794	NM_001281463.1	TSS3752	8243	0.132174	6.0839	1.99229	0.0488608	0.999044	-3.82613
chr19	BestRefSeq	exon	7069460	7069761	.	+	.	ZNF557	ZNF557	P58127	NM_001044387.1	TSS36427	79230	-0.09278	5.08326	-1.98761	0.049384	0.999044	-3.84689
chr20	Gnomon	exon	64080098	64080352	.	+	.	OPRL1	OPRL1	P38526	XM_005260206.1	TSS20665	4987	0.480479	-2.80576	1.98701	0.0494512	0.999044	-4.35639
chr15	Gnomon	CDS	21742248	21742252	.	-	2	LOC102724971	LOC102724971	P22610	XM_006720362.1	TSS29625	102724971	0.635819	-3.6093	1.98502	0.0496753	0.999044	-4.35576
chr10	Gnomon	exon	101825974	101827270	.	-	.	KCNIP2	KCNIP2	P40560	XM_005269729.1	TSS39540	30819	0.533413	-2.00777	1.98357	0.0498397	0.999044	-4.32711
chr6	BestRefSeq	exon	151239999	151240059	.	+	.	AKAP12	AKAP12	P17216	NM_005100.3	TSS8545	9590	-0.152194	5.49947	-1.98194	0.0500249	0.999044	-3.84512
chr6	Gnomon	exon	42879616	42879951	.	+	.	RPL7L1	RPL7L1	P10547	XM_005249026.1	TSS44706	285855	-0.0950806	7.04971	-1.98029	0.0502125	0.999044	-3.83953
chr3	BestRefSeq	exon	64684870	64685338	.	+	.	ADAMTS9-AS2	ADAMTS9-AS2		rna17285	TSS52118	100507098	-0.23054	0.93185	-1.97902	0.0503567	0.999044	-4.17182
chr1	Gnomon	exon	117025482	117026786	.	-	.	RP11-27K13.3	RP11-27K13.3		rna4469	TSS33564		0.307762	-0.793999	1.97875	0.0503883	0.999044	-4.25052
chr12	BestRefSeq	exon	11649854	11650160	.	+	.	ETV6	ETV6	P32546	NM_001987.4	TSS17023	2120	0.11556	4.97021	1.97772	0.0505055	0.999044	-3.85347
chr17	BestRefSeq	exon	44924711	44926186	.	-	.	KIF18B	KIF18B	P42504	NM_001265577.1	TSS25328	146909	0.451934	-0.345979	1.97393	0.0509411	0.999044	-4.23463
chr6	BestRefSeq	exon	29826979	29827044	.	+	.	HLA-G	HLA-G	P588	NM_002127.5	TSS60317	3135	0.421714	2.17427	1.97266	0.0510883	0.999044	-3.97776
chr19	BestRefSeq	exon	44385646	44388102	.	-	.	ZNF285	ZNF285	P40511	NM_152354.4	TSS44382	26974	-0.195602	1.90785	-1.97172	0.0511968	0.999044	-4.10486
chr8	BestRefSeq	exon	37858947	37863113	.	-	.	RAB11FIP1	RAB11FIP1	P22377	NM_025151.4	TSS10858	80223	0.0898583	8.06192	1.97105	0.0512745	0.999044	-3.85073
chr10	BestRefSeq	exon	104031288	104032290	.	-	.	COL17A1	COL17A1	P8397	NM_000494.3	TSS50624	1308	0.19989	6.17237	1.97086	0.0512963	0.999044	-3.85614
chr12	BestRefSeq	exon	95516560	95518353	.	-	.	USP44	USP44	P5346	NM_032147.3	TSS61176	84101	-0.319301	0.66534	-1.97083	0.0512999	0.999044	-4.12573
chr7	BestRefSeq	exon	56051685	56051985	.	+	.	CCT6A	CCT6A	P50895	NM_001009186.1	TSS12178	908	-0.141827	7.96036	-1.96735	0.0517052	0.999044	-3.85594
chr18	BestRefSeq	exon	39206924	39208789	.	-	.	LINC00669	LINC00669		rna72578	TSS47675		0.252573	0.580312	1.96364	0.0521405	0.999044	-4.15748
chr12	BestRefSeq	exon	8180209	8180752	.	+	.	FAM66C	FAM66C		rna51835	TSS61985	440078	0.279603	-0.542993	1.96345	0.0521622	0.999044	-4.23986
chr10	BestRefSeq	exon	18140677	18140856	.	+	.	CACNB2	CACNB2	P28957	NM_201596.2	TSS28731	783	0.174447	2.64963	1.96341	0.0521667	0.999044	-3.9968
chr11	BestRefSeq	exon	134152442	134153052	.	-	.	NCAPD3	NCAPD3	P9756	NM_015261.2	TSS48233	23310	0.137827	4.84943	1.96315	0.0521976	0.999044	-3.88074
chr2	BestRefSeq	exon	214931542	214932741	.	-	.	ABCA12	ABCA12	P41595	NM_173076.2	TSS61043	26154	0.486215	0.76603	1.96306	0.0522081	0.999044	-4.1756
chr5	BestRefSeq	exon	160009100	160009190	.	+	.	TTC1	TTC1	P54826	NM_001282500.1	TSS49835	7265	-0.0842595	6.0304	-1.96298	0.0522176	0.999044	-3.86575
chr6	BestRefSeq	exon	32180968	32181141	.	-	.	AGER	AGER	P49216	NM_001206966.1	TSS52057	177	0.504907	-1.33231	1.96242	0.0522841	0.999044	-4.29128
chr10	BestRefSeq	exon	89327845	89328078	.	+	.	IFIT3	IFIT3	P3454	NM_001549.4	TSS53103	3437	0.463408	4.68708	1.96099	0.0524525	0.999044	-3.91637
chr1	BestRefSeq	exon	37692401	37692578	.	+	.	CDCA8	CDCA8	P38547	NM_018101.3	TSS16582	55143	0.231566	2.53601	1.96089	0.0524646	0.999044	-4.00811
chr2	BestRefSeq	exon	55865962	55867234	.	-	.	EFEMP1	EFEMP1	P2125	NM_001039348.2	TSS37930	2202	-0.155383	5.82708	-1.96065	0.0524925	0.999044	-3.86888
chr12	BestRefSeq	exon	132031224	132031360	.	+	.	SNORA49	SNORA49		rna55708	TSS20755	677829	-0.257286	4.08442	-1.96035	0.0525287	0.999044	-3.92749
chr7	BestRefSeq	exon	76980822	76981260	.	+	.	DTX2P1-UPK3BP1-PMS2P11	DTX2P1-UPK3BP1-PMS2P11		rna33460	TSS57165	441263	0.612637	-2.32532	1.95937	0.0526448	0.999044	-4.35828
chr3	BestRefSeq	exon	143265222	143266929	.	-	.	SLC9A9	SLC9A9	P15642	NM_173653.3	TSS62223	285195	-0.127823	4.48351	-1.95796	0.0528121	0.999044	-3.8974
chr19	Gnomon	exon	44113375	44113569	.	+	.	ZNF225	ZNF225	P48762	XM_005259222.1	TSS56530	7768	-0.129214	3.38677	-1.95779	0.0528324	0.999044	-3.95435
chr20	BestRefSeq	exon	3146519	3149260	.	-	.	FASTKD5	FASTKD5	P35807	NM_021826.4	TSS15004	60493	-0.0991781	5.06851	-1.95771	0.0528421	0.999044	-3.88633
chr4	BestRefSeq	exon	15604384	15605799	.	-	.	FBXL5	FBXL5		rna20632	TSS15408	26234	-0.167201	7.77426	-1.95756	0.0528592	0.999044	-3.86943
chr8	BestRefSeq	exon	112222928	112224930	.	-	.	CSMD3	CSMD3	P51825	NM_198124.1	TSS9824	114788	-0.258155	0.68218	-1.95713	0.0529105	0.999044	-4.12626
chr5	BestRefSeq	exon	168486458	168486543	.	+	.	RARS	RARS	P48874	NM_002887.3	TSS55459	5917	-0.151503	7.4565	-1.95658	0.052976	0.999044	-3.87109
chr6	BestRefSeq	exon	127438406	127444282	.	-	.	SOGA3	SOGA3	P23890	NM_001012279.2	TSS26619	387104	-0.232523	0.355205	-1.95515	0.0531471	0.999044	-4.17824
chr3	BestRefSeq	exon	10285750	10285894	.	-	.	GHRL	GHRL		rna15213	TSS40605	51738	0.599682	-2.84757	1.95504	0.0531602	0.999044	-4.38889
chr15	BestRefSeq	exon	73926448	73927885	.	+	.	LOXL1	LOXL1	P26956	NM_005576.2	TSS62712	4016	0.429506	-0.792223	1.95339	0.0533574	0.999044	-4.25747
chr2	BestRefSeq	exon	43227211	43228855	.	+	.	LINC01126	LINC01126		rna9906	TSS21518	100129726	0.30975	-0.767889	1.95314	0.0533875	0.999044	-4.25873
chr3	Gnomon	exon	15381275	15384187	.	-	.	METTL6	METTL6	P17230	XM_005264867.2	TSS25151	131965	-0.111288	3.80707	-1.9507	0.0536818	0.999044	-3.94
chrX	BestRefSeq	exon	46573687	46575423	.	+	.	CHST7	CHST7	P32520	NM_019886.3	TSS2060	56548	-0.232602	0.531049	-1.95053	0.0537016	0.999044	-4.23719
chr18	BestRefSeq	exon	75210755	75211243	.	+	.	TSHZ1	TSHZ1	P51109	NM_005786.5	TSS36459	10194	0.13046	4.28653	1.9503	0.0537303	0.999044	-3.90449
chr10	BestRefSeq	exon	69180237	69180562	.	+	.	SUPV3L1	SUPV3L1	P52699	NM_003171.3	TSS33687	6832	-0.0765561	5.11558	-1.94977	0.0537943	0.999044	-3.89475
chr22	BestRefSeq	exon	40044817	40044998	.	+	.	TNRC6B	TNRC6B	P34918	NM_001024843.1	TSS369	23112	0.118167	6.73505	1.94969	0.0538038	0.999044	-3.88069
chr7	BestRefSeq	exon	98106885	98107280	.	+	.	LMTK2	LMTK2	P34141	NM_014916.3	TSS29605	22853	0.116188	6.08269	1.94956	0.0538197	0.999044	-3.88297
chr2	BestRefSeq	exon	10570766	10572190	.	-	.	NOL10	NOL10	P41893	NM_024894.3	TSS62992	79954	-0.11492	5.71881	-1.94882	0.0539091	0.999044	-3.88557
chr5	BestRefSeq	exon	612290	612443	.	+	.	CEP72	CEP72	P54499	NM_018140.3	TSS62372	55722	0.288395	0.518457	1.94871	0.0539226	0.999044	-4.20299
chr2	BestRefSeq	exon	233275726	233276003	.	+	.	SCARNA5	SCARNA5		rna14524	TSS61692	677775	-0.320861	6.57573	-1.94821	0.0539824	0.999044	-3.88496
chr1	BestRefSeq	exon	101234873	101235881	.	-	.	LOC101928370	LOC101928370		rna3970	TSS49366	101928370	-0.551849	-2.43221	-1.94783	0.0540286	0.999044	-4.36539
chr6	Gnomon	exon	18277539	18277539	.	+	.	RNF144B	RNF144B	P5033	XM_005248984.2	TSS17410	255488	-0.186107	4.43753	-1.94762	0.0540539	0.999044	-3.89991
chr16	BestRefSeq	exon	27402162	27402618	.	+	.	IL21R	IL21R	P23140	NM_181078.2	TSS7929	50615	0.491954	0.751874	1.94566	0.0542921	0.999044	-4.14042
chr20	Gnomon	exon	49368409	49374992	.	-	.	KCNB1	KCNB1	P32129	XM_006723784.1	TSS1524	3745	0.355846	-0.813078	1.94511	0.0543598	0.999044	-4.25986
chr10	Gnomon	exon	74824927	74825360	.	+	.	KAT6B	KAT6B	P55787	XM_005269664.1	TSS5840	23522	0.102819	5.42588	1.94503	0.0543692	0.999044	-3.892
chr5	Gnomon	exon	44304902	44305192	.	-	.	FGF10	FGF10	P29082	XM_005248264.1	TSS16454	2255	0.513813	-1.97796	1.94329	0.054581	0.999044	-4.37229
chr1	BestRefSeq	exon	196225779	196228335	.	-	.	KCNT2	KCNT2	P59349	NM_001287820.1	TSS45255	343450	-0.253443	2.15489	-1.94283	0.0546373	0.999044	-4.03623
chr12	BestRefSeq	exon	40692442	40692592	.	+	.	CNTN1	CNTN1	P9452	NM_001843.3	TSS24583	1272	-0.182828	4.32305	-1.94228	0.0547052	0.999044	-3.91149
chr5	BestRefSeq	exon	82273320	82276255	.	-	.	RPS23	RPS23	P55533	NM_001025.4	TSS15851	6228	-0.108991	9.42684	-1.94188	0.0547548	0.999044	-3.89071
chr17	BestRefSeq	exon	48548870	48551181	.	-	.	HOXB3	HOXB3	P44822	NM_002146.4	TSS24300	3213	0.1673	2.64551	1.94156	0.0547931	0.999044	-4.01192
chr2	BestRefSeq	exon	169733846	169734087	.	+	.	KLHL23	KLHL23	P32195	NM_144711.5	TSS16138	151230	0.520695	-3.3453	1.94148	0.0548038	0.999044	-4.3811
chr2	Gnomon	exon	54051018	54051050	.	+	.	LOC101927144	LOC101927144		rna10108	TSS32152		-0.192176	1.21476	-1.94127	0.0548285	0.999044	-4.14216
chr1	Gnomon	CDS	224434104	224434406	.	+	0	LOC101928291	LOC101928291	P47788	XM_005273367.2	TSS44038		-0.438268	-2.27512	-1.94104	0.0548575	0.999044	-4.34053
chr1	Gnomon	exon	165768929	165769375	.	+	.	RP11-466F5.8	RP11-466F5.8		rna6476	TSS24767		-0.24552	-0.274058	-1.94063	0.0549075	0.999044	-4.18783
chr19	Gnomon	exon	6528562	6528584	.	+	.	TNFSF9	TNFSF9	P58701	XM_006722931.1	TSS57825	8744	0.524428	-1.932	1.93947	0.055051	0.999044	-4.36334
chr14	BestRefSeq	exon	88005124	88005222	.	+	.	GPR65	GPR65	P59122	NM_003608.3	TSS54496	8477	-0.255648	3.89838	-1.93929	0.0550725	0.999044	-3.94243
chr5	BestRefSeq	exon	44744328	44745404	.	-	.	RP11-53O19.1	RP11-53O19.1		rna24206	TSS22782		-0.303175	-0.348623	-1.93923	0.0550806	0.999044	-4.23896
chr5	BestRefSeq	exon	10971840	10973713	.	-	.	CTNND2	CTNND2	P17590	NM_001288715.1	TSS18666	1501	0.294332	-0.627606	1.93865	0.055151	0.999044	-4.30368
chr1	BestRefSeq	exon	20112650	20114259	.	-	.	PLA2G2D	PLA2G2D	P5799	NM_012400.3	TSS17966	26279	0.61591	-0.511626	1.93816	0.0552118	0.999044	-4.21678
chr3	BestRefSeq	exon	197889075	197889714	.	-	.	IQCG	IQCG	P16768	NM_032263.3	TSS12071	84223	-0.13209	2.94481	-1.93771	0.0552678	0.999044	-4.04785
chr12	Gnomon	exon	31111657	31111809	.	-	.	OVOS2	OVOS2	P3622	XM_006719174.1	TSS49394	144203	-0.222784	0.683146	-1.93735	0.0553121	0.999044	-4.11119
chr6	Gnomon	exon	36196631	36196970	.	+	.	BRPF3	BRPF3	P46340	XM_006715059.1	TSS62031	27154	0.179095	4.20865	1.93502	0.0556015	0.999044	-3.93895
chr6	BestRefSeq	exon	32390510	32390753	.	+	.	HCG23	HCG23		rna28652	TSS11185	414764	0.436378	-2.4475	1.93423	0.0556994	0.999044	-4.34809
chr1	BestRefSeq	exon	160739057	160739138	.	+	.	SLAMF7	SLAMF7	P13428	NM_001282595.1	TSS58954	57823	-0.129162	5.99953	-1.93367	0.055769	0.999044	-3.90714
chr20	BestRefSeq	exon	46709640	46709740	.	+	.	SLC2A10	SLC2A10	P34920	NM_030777.3	TSS34875	81031	0.13648	4.42833	1.93296	0.0558574	0.999044	-3.93268
chr5	BestRefSeq	exon	10250170	10250445	.	+	.	CCT5	CCT5	P28956	NM_012073.3	TSS12731	22948	-0.103301	7.91191	-1.93238	0.0559296	0.999044	-3.90384
chr2	BestRefSeq	exon	169645425	169646182	.	-	.	CCDC173	CCDC173	P48655	NM_001085447.1	TSS5587	129881	-0.501722	-2.0871	-1.93226	0.0559449	0.999044	-4.3637
chr17	BestRefSeq	exon	49710325	49711555	.	-	.	FAM117A	FAM117A	P58956	NM_030802.3	TSS39857	81558	0.24358	1.25857	1.93204	0.0559727	0.999044	-4.14864
chr14	BestRefSeq	exon	20365667	20368559	.	-	.	TEP1	TEP1	P3023	NM_007110.4	TSS28850	7011	0.122029	6.07347	1.93176	0.0560076	0.999044	-3.90604
chr6	BestRefSeq	exon	170535116	170535405	.	-	.	PSMB1	PSMB1	P13108	NM_002793.3	TSS62441	5689	-0.107604	6.89105	-1.93109	0.0560906	0.999044	-3.90638
chr7	Gnomon	exon	140023744	140024885	.	-	.	PARP12	PARP12		rna35109	TSS19115	64761	0.169729	5.26782	1.93067	0.0561437	0.999044	-3.92009
chr2	BestRefSeq	exon	37084451	37084570	.	+	.	GPATCH11	GPATCH11	P32525	NM_174931.3	TSS34419	253635	-0.154604	5.2178	-1.93006	0.0562202	0.999044	-3.91327
chr19	Gnomon	exon	52269542	52269631	.	+	.	ZNF766	ZNF766	P24846	XM_006723458.1	TSS34994	90321	-0.114904	5.17721	-1.92919	0.0563296	0.999044	-3.9172
chr3	Gnomon	exon	36826817	36828375	.	-	.	TRANK1	TRANK1	P41613	XM_006713432.1	TSS53478	9881	0.192772	6.53435	1.9285	0.0564163	0.999044	-3.91042
chr2	BestRefSeq	exon	200305881	200306160	.	+	.	SPATS2L	SPATS2L	P42544	NM_015535.2	TSS7828	26010	0.1033	7.25015	1.92846	0.056421	0.999044	-3.90943
chr18	Gnomon	CDS	8705661	8706713	.	+	0	SOGA2	SOGA2	P11654	XM_005258099.2	TSS31903		0.232076	2.09987	1.92823	0.05645	0.999044	-4.11246
chr7	BestRefSeq	exon	108147626	108150147	.	-	.	NRCAM	NRCAM	P15610	NM_001193583.1	TSS40378	4897	-0.193851	1.92346	-1.92538	0.0568098	0.999044	-4.07133
chrX	BestRefSeq	exon	70290029	70290150	.	+	.	KIF4A	KIF4A	P41080	NM_012310.4	TSS25047	24137	0.2323	3.43948	1.92469	0.0568968	0.999044	-3.98661
chr1	BestRefSeq	exon	145289900	145291769	.	-	.	NBPF20	NBPF20	P42697	NM_001278267.1	TSS15623	100288142	-0.17227	0.96513	-1.92461	0.0569071	0.999044	-4.1752
chr4	BestRefSeq	exon	100395341	100398373	.	-	.	EMCN	EMCN	P29274	NM_016242.3	TSS1587	51705	-0.191758	4.0879	-1.92453	0.0569178	0.999044	-3.93674
chr7	BestRefSeq	exon	23299321	23299608	.	+	.	MALSU1	MALSU1	P45359	NM_138446.1	TSS11285	115416	-0.112434	3.91876	-1.92214	0.0572207	0.999044	-3.96843
chr19	BestRefSeq	exon	53365715	53365759	.	+	.	ZNF525	ZNF525		rna77770	TSS20284	170958	-0.166093	5.75911	-1.92168	0.0572799	0.999044	-3.92186
chr2	Gnomon	exon	56174740	56176150	.	-	.	AC007743.1	AC007743.1		rna10189	TSS10800		-0.349018	0.157908	-1.92147	0.0573058	0.999044	-4.25281
chr6	BestRefSeq	exon	161347558	161350211	.	-	.	PARK2	PARK2	P57094	NM_013987.2	TSS40329		-0.235069	1.13069	-1.92143	0.0573112	0.999044	-4.194
chr22	BestRefSeq	exon	17777290	17779481	.	+	.	LINC00528	LINC00528		rna82029	TSS9655	200298	0.58533	-2.19938	1.92133	0.0573239	0.999044	-4.36952
chr17	BestRefSeq	exon	43025241	43025449	.	+	.	RND2	RND2	P15636	NM_005440.4	TSS31929	8153	-0.509788	-2.54815	-1.92117	0.057344	0.999044	-4.36719
chr7	Gnomon	exon	83958343	83961826	.	-	.	SEMA3A	SEMA3A	P55830	XM_006715839.1	TSS30863	10371	-0.194537	4.39948	-1.92117	0.0573442	0.999044	-3.94028
chr1	BestRefSeq	exon	192716328	192716390	.	+	.	MIR4426	MIR4426		rna7073	TSS36217	100616345	-0.152143	4.75723	-1.92115	0.0573471	0.999044	-3.94135
chr8	BestRefSeq	exon	109240919	109243301	.	-	.	NUDCD1	NUDCD1	P40674	NM_032869.3	TSS36504	84955	-0.194795	5.63705	-1.91981	0.0575183	0.999044	-3.92322
chr4	BestRefSeq	exon	154562980	154563132	.	+	.	FGB	FGB	P3478	NM_001184741.1	TSS10093	2244	-0.483922	-4.27063	-1.91842	0.0576954	0.999044	-4.42289
chr2	Gnomon	exon	178112422	178112846	.	+	.	RBM45	RBM45	P21959	XM_006712261.1	TSS10088	129831	-0.151997	4.3904	-1.91773	0.0577848	0.999044	-3.94943
chr4	Gnomon	exon	705748	705970	.	+	.	PCGF3	PCGF3	P52790	XM_005272250.1	TSS4995	10336	0.0806272	5.1125	1.9172	0.0578523	0.999044	-3.93243
chr18	BestRefSeq	exon	72536680	72538373	.	-	.	CBLN2	CBLN2	P41980	NM_182511.3	TSS30244	147381	-0.210716	2.12355	-1.91685	0.057897	0.999044	-4.0995
chr10	BestRefSeq	exon	43606407	43606546	.	+	.	ZNF485	ZNF485	P30115	NM_145312.3	TSS25669	220992	-0.171819	2.70355	-1.91571	0.0580441	0.999044	-4.05276
chr4	BestRefSeq	exon	87473335	87473803	.	-	.	SPARCL1	SPARCL1	P31930	NM_004684.4	TSS10669	8404	-0.124542	7.79385	-1.91543	0.0580808	0.999044	-3.9267
chr9	BestRefSeq	exon	99216425	99218836	.	-	.	ALG2	ALG2		rna40730	TSS55360	85365	-0.106548	5.92833	-1.91542	0.0580814	0.999044	-3.92855
chr9	BestRefSeq	exon	122849453	122849822	.	-	.	RC3H2	RC3H2	P8394	NM_001100588.1	TSS26552	54542	-0.0817104	5.9337	-1.91528	0.0580999	0.999044	-3.92823
chr11	BestRefSeq	exon	35251205	35260965	.	-	.	SLC1A2	SLC1A2	P35156	NM_001195728.2	TSS37210	6506	-0.382134	1.68253	-1.91513	0.0581187	0.999044	-4.01844
chrX	Gnomon	exon	17375234	17376322	.	+	.	NHS	NHS	P22344	XM_005274539.2	TSS28767	4810	0.176433	3.33457	1.91497	0.0581397	0.999044	-3.97758
chr10	BestRefSeq	exon	62193086	62198443	.	-	.	RTKN2	RTKN2	P53227	NM_145307.3	TSS22634	219790	0.247566	4.02758	1.91314	0.0583763	0.999044	-3.96034
chr1	BestRefSeq	exon	45493926	45495166	.	-	.	CCDC163P	CCDC163P		rna2602	TSS50724		0.418294	-1.64055	1.91151	0.0585875	0.999044	-4.3289
chr19	BestRefSeq	exon	44072144	44072291	.	+	.	ZNF284	ZNF284	P7079	NM_001037813.2	TSS24807	342909	-0.145152	2.16122	-1.91102	0.0586512	0.999044	-4.0676
chr6	BestRefSeq	exon	39335100	39336548	.	-	.	KIF6	KIF6	P47773	NM_145027.4	TSS55161	221458	-0.318663	-0.659869	-1.90784	0.0590657	0.999044	-4.28973
chr2	BestRefSeq	exon	112773915	112775267	.	-	.	IL1A	IL1A	P14043	NM_000575.3	TSS57293	3552	-0.430089	-0.39982	-1.90771	0.0590826	0.999044	-4.26467
chr6	BestRefSeq	exon	149447630	149451479	.	-	.	ZC3H12D	ZC3H12D	P12948	NM_207360.2	TSS20663	340152	0.229787	2.52835	1.90763	0.059093	0.999044	-4.07571
chr5	Gnomon	exon	140164679	140164715	.	+	.	LOC101929719	LOC101929719		rna25853	TSS51304	101929719	0.415954	-1.54244	1.90741	0.0591216	0.999044	-4.32138
chr19	BestRefSeq	exon	41755490	41755702	.	+	.	CEACAM6	CEACAM6	P22457	NM_002483.5	TSS60521	4680	0.231546	8.33394	1.90702	0.0591733	0.999044	-3.93799
chr12	Gnomon	exon	66347398	66349246	.	-	.	GRIP1	GRIP1	P30847	XM_005268754.2	TSS56564	23426	-0.152196	2.40024	-1.90652	0.0592382	0.999044	-4.07664
chrX	BestRefSeq	exon	110673856	110676361	.	-	.	CHRDL1	CHRDL1	P39248	NM_145234.3	TSS48269	91851	-0.266812	4.44379	-1.90616	0.059286	0.999044	-3.97714
chr1	BestRefSeq	exon	158254137	158254727	.	+	.	CD1A	CD1A	P42693	NM_001763.2	TSS60214	909	0.465321	-1.24294	1.90553	0.0593674	0.999044	-4.29911
chr16	BestRefSeq	exon	30192935	30193074	.	-	.	BOLA2B	BOLA2B	P43363	NM_001039182.1	TSS52947	654483	0.705879	-3.88508	1.90551	0.0593703	0.999044	-4.41343
chr2	BestRefSeq	exon	240560054	240561077	.	+	.	DUSP28	DUSP28	P52313	NM_001033575.1	TSS19539	285193	-0.11584	2.15301	-1.90519	0.0594131	0.999044	-4.10492
chr1	Gnomon	exon	145214738	145215770	.	+	.	LOC100996740	LOC100996740	P42178	XM_003846501.3	TSS21014	100996740	0.577472	-3.58344	1.90509	0.0594254	0.999044	-4.38684
chr6	Gnomon	exon	144150440	144150703	.	+	.	STX11	STX11	P58427	XM_006715588.1	TSS43257	8676	-0.243371	2.20242	-1.90492	0.0594481	0.999044	-4.09234
chr4	BestRefSeq	exon	118279190	118279320	.	+	.	SNORA24	SNORA24		rna22403	TSS39687	677809	-0.266796	2.16448	-1.90327	0.0596651	0.999044	-4.11721
chr8	BestRefSeq	exon	116644816	116645103	.	-	.	EIF3H	EIF3H	P35421	NM_003756.2	TSS1627	8667	-0.063341	7.6663	-1.90313	0.0596832	0.999044	-3.94317
chrX	BestRefSeq	exon	155276207	155278064	.	-	.	CLIC2	CLIC2	P16723	NM_001289.5	TSS10250	1193	-0.205844	5.0648	-1.90264	0.0597481	0.999044	-3.95187
chr17	BestRefSeq	exon	64749662	64750008	.	-	.	LOC146880	LOC146880		rna70685	TSS22042		0.116714	3.60864	1.90233	0.05979	0.999044	-3.9832
chr13	BestRefSeq	exon	113815610	113815691	.	+	.	GAS6-AS1	GAS6-AS1		rna57454	TSS46996	650669	0.476084	-3.20259	1.90116	0.0599435	0.999044	-4.39633
chr4	BestRefSeq	exon	78645994	78646263	.	+	.	LINC01094	LINC01094		rna21680	TSS10080	100505702	-0.2631	1.02869	-1.89944	0.0601721	0.999044	-4.18164
chr17	BestRefSeq	exon	40360652	40364693	.	-	.	GJD3	GJD3	P28970	NM_152219.3	TSS60823	125111	0.522291	-2.46675	1.89915	0.0602105	0.999044	-4.36569
chr2	BestRefSeq	exon	238320544	238320785	.	+	.	TRAF3IP1	TRAF3IP1	P24491	NM_015650.3	TSS36490	26146	0.11006	4.10365	1.898	0.0603633	0.999044	-3.97889
chr8	BestRefSeq	exon	68330722	68331339	.	+	.	C8orf34	C8orf34	P27772	NM_052958.2	TSS57900	116328	-0.393126	-1.17135	-1.89783	0.0603866	0.999044	-4.3267
chr4	BestRefSeq	exon	83035086	83035298	.	+	.	COPS4	COPS4	P9742	NM_001258006.1	TSS53307	51138	-0.134303	5.98634	-1.89775	0.0603965	0.999044	-3.9514
chr20	Gnomon	exon	19757610	19757939	.	+	.	RIN2	RIN2	P34485	XM_005260731.1	TSS53528	54453	0.0909927	5.19354	1.89623	0.0606	0.999044	-3.9566
chr3	BestRefSeq	exon	134157134	134158264	.	-	.	RYK	RYK	P32879	NM_002958.3	TSS44334	6259	-0.1089	6.68034	-1.89535	0.0607175	0.999044	-3.95355
chr16	BestRefSeq	exon	71626153	71626533	.	+	.	MARVELD3	MARVELD3	P10735	NM_001271329.1	TSS14990	91862	0.17972	5.2313	1.89497	0.0607685	0.999044	-3.96475
chr9	BestRefSeq	exon	121455041	121455841	.	-	.	GGTA1P	GGTA1P		rna41251	TSS45901	2681	-0.205033	4.11055	-1.89449	0.0608324	0.999044	-3.9893
chr8	Gnomon	exon	102864183	102864623	.	+	.	LOC100506753	LOC100506753		rna37883	TSS51018		-0.365663	-1.64549	-1.89357	0.0609558	0.999044	-4.33576
chr15	Gnomon	exon	45251560	45252072	.	-	.	LOC101928414	LOC101928414		rna61220	TSS49277	101928414	-0.447175	-2.77145	-1.89315	0.0610124	0.999044	-4.37264
chr8	BestRefSeq	exon	85438827	85438943	.	+	.	CA3	CA3	P53548	NM_005181.3	TSS5973	761	0.279582	0.168053	1.89295	0.0610389	0.999044	-4.2615
chr12	Gnomon	exon	12357033	12357118	.	+	.	LOH12CR1	LOH12CR1	P33566	XM_005253296.1	TSS592		0.130629	1.67857	1.89253	0.0610958	0.999044	-4.14968
chr7	BestRefSeq	exon	128027071	128030740	.	-	.	LRRC4	LRRC4	P49840	NM_022143.4	TSS60348	64101	-0.345583	-0.921335	-1.89113	0.0612839	0.999044	-4.28221
chr17	Gnomon	exon	76726056	76726287	.	+	.	METTL23	METTL23	P16284	XM_006721674.1	TSS11197	124512	-0.11941	4.4474	-1.89016	0.0614151	0.999044	-3.97819
chr3	BestRefSeq	exon	136819019	136819214	.	+	.	SLC35G2	SLC35G2	P38705	NM_001097600.1	TSS37537	80723	-0.249949	0.36918	-1.88879	0.0616001	0.999044	-4.23119
chr3	BestRefSeq	exon	99833144	99833261	.	-	.	FILIP1L	FILIP1L	P9335	NM_001282793.1	TSS13627	11259	-0.225176	5.92381	-1.88687	0.0618612	0.999044	-3.96499
chr2	BestRefSeq	exon	68157873	68158141	.	+	.	PNO1	PNO1	P34180	NM_020143.2	TSS5661	56902	-0.188026	4.82439	-1.88611	0.0619638	0.999044	-3.98082
chr3	Gnomon	exon	129647792	129651795	.	-	.	TMCC1	TMCC1	P15507	XM_006713554.1	TSS26912	23023	-0.0618618	5.13408	-1.886	0.0619789	0.999044	-3.97159
chr16	Gnomon	exon	72044265	72044357	.	-	.	TXNL4B	TXNL4B	P50312	XM_006721212.1	TSS42320	54957	-0.103385	3.39798	-1.88586	0.0619985	0.999044	-4.03205
chr16	Gnomon	exon	15060022	15061905	.	-	.	RRN3	RRN3	P42652	XM_005255376.1	TSS19427	54700	-0.120166	6.76374	-1.88543	0.0620565	0.999044	-3.96661
chr1	BestRefSeq	exon	205976740	205978928	.	-	.	RAB7B	RAB7B	P57489	NM_001164522.1	TSS5071	338382	0.422483	0.221206	1.88406	0.0622436	0.999044	-4.28737
chr7	BestRefSeq	exon	71779491	71787902	.	-	.	CALN1	CALN1	P4410	NM_001017440.2	TSS54520	83698	-0.379275	0.172033	-1.88404	0.062247	0.999044	-4.28603
chr17	BestRefSeq	exon	16440036	16440106	.	+	.	SNORD49A	SNORD49A		rna67923	TSS39065	26800	-0.236978	1.77286	-1.88383	0.062275	0.999044	-4.17043
chr2	BestRefSeq	exon	115144048	115144368	.	-	.	DPP10-AS1	DPP10-AS1		rna11782	TSS15503	389023	-0.189873	1.76433	-1.88316	0.0623673	0.999044	-4.18743
chrX	BestRefSeq	exon	102153707	102154302	.	-	.	BEX5	BEX5	P3170	NM_001012978.2	TSS5975	340542	-0.164987	1.64798	-1.88308	0.0623776	0.999044	-4.17704
chr4	BestRefSeq	exon	17632073	17632625	.	-	.	FAM184B	FAM184B	P7370	NM_015688.1	TSS3499	27146	0.384186	-1.7632	1.88191	0.0625378	0.999044	-4.3253
chr10	BestRefSeq	exon	72367326	72368355	.	-	.	MICU1	MICU1	P31979	NM_006077.3	TSS44831	10367	0.0776228	4.39503	1.88181	0.0625524	0.999044	-3.99022
chrUn_GL000219v1	BestRefSeq	exon	56349	58989	.	-	.	LOC283788	LOC283788		rna87641	TSS9964	283788	0.0925585	4.06048	1.88171	0.0625661	0.999044	-3.98599
chr5	BestRefSeq	exon	159157409	159159035	.	-	.	RNF145	RNF145	P44166	NM_001199382.1	TSS16037	153830	-0.116641	7.03947	-1.88056	0.0627232	0.999044	-3.97299
chr11	BestRefSeq	exon	1572741	1573068	.	+	.	KRTAP5-AS1	KRTAP5-AS1		rna46652	TSS33836	338651	0.320361	-0.0766236	1.88015	0.0627804	0.999044	-4.28741
chr7	BestRefSeq	exon	128476729	128476875	.	+	.	METTL2B	METTL2B	P43644	NM_018396.2	TSS40589	55798	-0.0855689	4.99135	-1.87991	0.0628126	0.999044	-3.98663
chr5	Gnomon	exon	139410203	139414272	.	-	.	DNAJC18	DNAJC18	P42161	XM_006714567.1	TSS28221	202052	-0.127477	3.02065	-1.87902	0.0629353	0.999044	-4.08458
chr18	BestRefSeq	exon	23503470	23503720	.	+	.	C18orf8	C18orf8	P20971	NM_013326.4	TSS60983		-0.117628	5.05139	-1.87794	0.0630847	0.999044	-3.98607
chr2	BestRefSeq	exon	70087453	70089203	.	+	.	PCBP1	PCBP1	P32102	NM_006196.3	TSS24785	5093	0.160285	5.90986	1.87711	0.0631993	0.999044	-3.97833
chr2	Gnomon	exon	16549459	16552999	.	-	.	FAM49A	FAM49A	P44593	XM_006712108.1	TSS7754	81553	-0.172614	4.21933	-1.87706	0.0632056	0.999044	-3.99412
chr17	BestRefSeq	exon	74584918	74584989	.	+	.	C17orf77	C17orf77	P4451	NM_152460.2	TSS44903	146723	0.431637	-2.72583	1.87633	0.0633075	0.999044	-4.41606
chr13	BestRefSeq	exon	52617470	52617682	.	+	.	HNRNPA1L2	HNRNPA1L2	P58890	NM_001011725.1	TSS17910	144983	-0.201501	4.95103	-1.87578	0.0633834	0.999044	-3.98375
chr10	BestRefSeq	exon	45727200	45727320	.	+	.	FAM21C	FAM21C	P29562	NM_001169107.1	TSS61299		0.100562	4.78511	1.87551	0.0634208	0.999044	-3.99183
chr1	Gnomon	exon	219218542	219218712	.	+	.	LOC101929666	LOC101929666		rna7964	TSS19037		-0.279537	0.233173	-1.87549	0.0634239	0.999044	-4.26674
chr9	BestRefSeq	exon	84275850	84278344	.	-	.	SLC28A3	SLC28A3	P10376	NM_001199633.1	TSS61063	64078	0.214444	1.68367	1.87536	0.0634421	0.999044	-4.15731
chr4	BestRefSeq	exon	164956948	164959121	.	+	.	FAM218A	FAM218A	P17049	NM_153027.1	TSS24986	152756	-0.285564	0.683084	-1.87499	0.0634937	0.999044	-4.21091
chr15	BestRefSeq	exon	79960890	79961174	.	-	.	BCL2A1	BCL2A1	P9903	NM_004049.3	TSS44315	597	-0.342065	2.72704	-1.87407	0.0636218	0.999044	-4.07217
chr15	BestRefSeq	exon	79432516	79432540	.	+	.	KIAA1024	KIAA1024	P31620	NM_015206.2	TSS45663		0.203625	0.242158	1.87381	0.0636574	0.999044	-4.2787
chr2	BestRefSeq	exon	200889327	200889391	.	+	.	NIF3L1	NIF3L1	P50867	NM_001142355.1	TSS31619	60491	-0.0849326	4.73777	-1.8737	0.0636728	0.999044	-3.99162
chr19	Gnomon	exon	4045218	4048244	.	-	.	ZBTB7A	ZBTB7A	P25099	XM_005259570.2	TSS7052	51341	0.138837	3.31873	1.87364	0.0636806	0.999044	-4.02988
chr1	BestRefSeq	exon	220117853	220117962	.	-	.	MIR215	MIR215		rna7987	TSS647	406997	0.463411	0.430067	1.87294	0.0637784	0.999044	-4.23268
chr2	BestRefSeq	exon	189031915	189034216	.	-	.	COL5A2	COL5A2	P40867	NM_000393.3	TSS62202	1290	0.136939	6.25036	1.87287	0.0637889	0.999044	-3.98302
chr2	BestRefSeq	exon	102356283	102356400	.	+	.	IL18R1	IL18R1	P15116	NM_003855.3	TSS60024	8809	-0.220908	3.19048	-1.87181	0.0639369	0.999044	-4.05161
chr4	BestRefSeq	exon	88457117	88457534	.	+	.	HERC5	HERC5	P41528	NM_016323.3	TSS30238	51191	0.267208	4.25004	1.86981	0.0642157	0.999044	-4.0197
chr14	Gnomon	exon	85530067	85530556	.	+	.	FLRT2	FLRT2	P15131	XM_005267490.1	TSS19122	23768	-0.176532	3.83586	-1.86962	0.0642431	0.999044	-4.01181
chr8	Gnomon	exon	105318690	105318981	.	+	.	ZFPM2	ZFPM2	P8326	XM_005250850.2	TSS28017	23414	0.164646	1.33205	1.86939	0.0642758	0.999044	-4.1565
chr11	BestRefSeq	exon	123058909	123058995	.	-	.	SNORD14D	SNORD14D		rna51019	TSS32256	85390	-0.33859	-0.406207	-1.86861	0.0643849	0.999044	-4.31708
chr20	BestRefSeq	exon	34088309	34089905	.	-	.	EIF2S2	EIF2S2	P8369	NM_003908.3	TSS24590	8894	-0.112303	7.17038	-1.8685	0.0643997	0.999044	-3.98875
chr7	Gnomon	exon	116672357	116672577	.	+	.	MET	MET	P38398	XM_006715991.1	TSS38974	4233	-0.128923	6.98409	-1.86844	0.0644085	0.999044	-3.98883
chr12	BestRefSeq	exon	56712427	56712552	.	-	.	NACA	NACA	P45027	NM_001113203.2	TSS13558	4666	-0.0888706	9.22336	-1.86794	0.0644794	0.999044	-3.9902
chr5	Curated Genomic	exon	141187127	141191538	.	+	.	PCDHB9	PCDHB9	P3157	NM_019119.4	TSS63489	56127	-0.378874	-1.97185	-1.86758	0.0645291	0.999044	-4.34841
chr12	BestRefSeq	exon	57745001	57745217	.	+	.	TSPAN31	TSPAN31	P14117	NM_005981.3	TSS9473	6302	-0.090163	5.40323	-1.86659	0.064669	0.999044	-3.99566
chr7	BestRefSeq	exon	22419444	22419836	.	-	.	STEAP1B	STEAP1B	P20729	NM_207342.2	TSS52782	256227	-0.383177	-1.51505	-1.86619	0.0647256	0.999044	-4.32549
chr2	BestRefSeq	exon	191245381	191245626	.	+	.	MYO1B	MYO1B	P57463	NM_001130158.1	TSS1536	4430	-0.145218	7.74738	-1.8657	0.0647941	0.999044	-3.99272
chrX	BestRefSeq	exon	107628424	107628750	.	+	.	PRPS1	PRPS1	P29733	NM_002764.3	TSS9475	5631	-0.132128	4.24007	-1.86543	0.0648325	0.999044	-4.01901
chr1	BestRefSeq	exon	65264694	65264932	.	+	.	DNAJC6	DNAJC6	P9598	NM_014787.3	TSS54129	9829	0.182309	2.4153	1.86523	0.0648611	0.999044	-4.13936
chr22	Gnomon	exon	41092302	41093098	.	+	.	EP300	EP300	P41197	XM_006724165.1	TSS11555	2033	0.120166	5.65651	1.86347	0.065111	0.999044	-3.99528
chr16	BestRefSeq	exon	89737551	89738708	.	-	.	FANCA	FANCA	P4413	NM_001286167.1	TSS35415	2175	0.331462	1.65558	1.86308	0.0651662	0.999044	-4.17087
chrX	BestRefSeq	exon	75053172	75053585	.	-	.	ABCB7	ABCB7	P42102	NM_004299.4	TSS33358	22	-0.0818226	5.57314	-1.86285	0.0651989	0.999044	-3.99661
chr1	Gnomon	exon	172393133	172394410	.	-	.	LOC102724528	LOC102724528		rna6706	TSS40552	102724528	-0.195964	1.89893	-1.86243	0.0652586	0.999044	-4.18102
chr8	BestRefSeq	exon	94249253	94250587	.	-	.	GEM	GEM	P28074	NM_005261.3	TSS54700	2669	-0.221732	3.86287	-1.86242	0.0652595	0.999044	-4.02295
chr18	BestRefSeq	exon	2916994	2920437	.	-	.	LPIN2	LPIN2	P46325	NM_014646.2	TSS50083	9663	0.103874	5.65818	1.86222	0.0652875	0.999044	-3.99735
chrX	Gnomon	exon	80228489	80234590	.	-	.	CHMP1B2P	CHMP1B2P		rna85635	TSS42031	101060146	-0.305264	1.65364	-1.86204	0.065313	0.999044	-4.18999
chr1	BestRefSeq	exon	54225431	54227160	.	-	.	SSBP3	SSBP3	P19089	NM_018070.4	TSS30615	23648	0.148169	3.64361	1.86088	0.065479	0.999044	-4.03924
chr3	BestRefSeq	exon	108160812	108162655	.	-	.	IFT57	IFT57	P39581	NM_018010.3	TSS62780	55081	-0.107265	6.65178	-1.85879	0.0657769	0.999044	-4.0013
chr12	BestRefSeq	exon	122714756	122716892	.	-	.	HCAR3	HCAR3	P48576	NM_006018.2	TSS60844	8843	-0.638184	-3.57863	-1.85849	0.0658199	0.999044	-4.42489
chr9	BestRefSeq	exon	114611426	114611564	.	+	.	C9orf91	C9orf91	P53302	NM_153045.3	TSS40884		0.115933	3.02694	1.85829	0.0658489	0.999044	-4.07602
chr19	BestRefSeq	exon	12576106	12581724	.	-	.	ZNF490	ZNF490	P55204	NM_020714.2	TSS44557	57474	0.117821	3.5265	1.85804	0.0658848	0.999044	-4.04187
chr17	BestRefSeq	exon	68867287	68868183	.	-	.	ABCA8	ABCA8	P24090	NM_001288985.1	TSS6401	10351	-0.15714	6.91695	-1.8577	0.0659338	0.999044	-4.00283
chr1	BestRefSeq	exon	162561506	162561777	.	+	.	UAP1	UAP1	P20831	NM_003115.4	TSS17104	6675	-0.123397	8.12549	-1.8564	0.06612	0.999044	-4.00508
chr1	Gnomon	exon	27891524	27892247	.	-	.	RPA2	RPA2	P15447	XM_005245965.1	TSS35141	6118	-0.117176	5.08779	-1.8554	0.0662639	0.999044	-4.01212
chrX	Gnomon	exon	66595637	66598093	.	-	.	EDA2R	EDA2R	P23135	XM_006724675.1	TSS41356	60401	0.18563	1.5298	1.85432	0.0664189	0.999044	-4.1767
chr1	Gnomon	exon	202193810	202194201	.	+	.	LGR6	LGR6	P48830	XM_006711480.1	TSS45998	59352	-0.492431	-1.69771	-1.85388	0.0664831	0.999044	-4.36458
chr7	BestRefSeq	exon	107656516	107660206	.	-	.	SLC26A4-AS1	SLC26A4-AS1		rna34429	TSS11345	286002	-0.478722	-1.07224	-1.85365	0.0665159	0.999044	-4.35795
chr3	Gnomon	exon	121835183	121835391	.	+	.	EAF2	EAF2	P40930	XM_005247620.1	TSS31470	55840	-0.206023	4.57015	-1.85287	0.0666296	0.999044	-4.01634
chr4	BestRefSeq	exon	122451470	122451862	.	-	.	IL2	IL2	P57430	NM_000586.3	TSS3295	3558	-0.43072	-1.39238	-1.85253	0.066678	0.999044	-4.3343
chr5	BestRefSeq	exon	148268307	148269004	.	-	.	LOC102546294	LOC102546294		rna26232	TSS19975	102546294	-0.449134	-1.78196	-1.85177	0.0667881	0.999044	-4.3729
chr9	Gnomon	exon	6215149	6215202	.	+	.	IL33	IL33	P4801	XM_005251627.1	TSS20688	90865	-0.238322	4.94326	-1.84966	0.067095	0.999044	-4.01481
chr9	BestRefSeq	exon	122370530	122370842	.	+	.	PTGS1	PTGS1	P10873	NM_001271166.1	TSS29279	5742	0.169671	4.02163	1.84917	0.0671662	0.999044	-4.04023
chr6	Gnomon	exon	132296055	132297317	.	-	.	MOXD1	MOXD1	P8182	XM_006715456.1	TSS63556	26002	-0.139972	3.44429	-1.84762	0.0673912	0.999044	-4.04806
chr6	BestRefSeq	exon	25754699	25754781	.	+	.	SLC17A4	SLC17A4	P1144	NM_005495.2	TSS31414	10050	0.16631	5.33163	1.84704	0.0674771	0.999044	-4.01773
chr17	BestRefSeq	exon	57838926	57839935	.	-	.	MRPS23	MRPS23	P25325	NM_016070.3	TSS21430	51649	-0.103872	4.81531	-1.84693	0.0674927	0.999044	-4.02737
chr10	BestRefSeq	exon	121478330	121479670	.	-	.	FGFR2	FGFR2	P76	NM_001144915.1	TSS24403	2263	0.120464	5.34232	1.84655	0.0675476	0.999044	-4.01947
chr2	BestRefSeq	exon	17540540	17540918	.	+	.	VSNL1	VSNL1	P1029	NM_003385.4	TSS48656	7447	0.201228	2.21589	1.84525	0.0677382	0.999044	-4.16032
chr4	BestRefSeq	exon	24527464	24528041	.	-	.	DHX15	DHX15	P56162	NM_001358.2	TSS5618	1665	-0.117019	8.27813	-1.84469	0.067821	0.999044	-4.02051
chr2	BestRefSeq	exon	117814679	117814862	.	+	.	DDX18	DDX18	P32636	NM_006773.3	TSS45352	8886	-0.130142	7.48195	-1.84459	0.0678355	0.999044	-4.02004
chr13	Gnomon	exon	20728931	20729216	.	-	.	N6AMT2	N6AMT2	P15802	XM_005266287.2	TSS8736		-0.137036	2.05961	-1.8444	0.0678628	0.999044	-4.18213
chr9	Gnomon	exon	127224471	127224691	.	+	.	GARNL3	GARNL3	P48300	XM_005252268.1	TSS41860	84253	-0.190603	1.46701	-1.84421	0.0678907	0.999044	-4.21673
chr19	BestRefSeq	exon	36182060	36183733	.	-	.	ZNF565	ZNF565	P56801	NM_001042474.2	TSS3028	147929	-0.132901	2.31077	-1.84346	0.0680008	0.999044	-4.157
chr7	BestRefSeq	exon	65755526	65755659	.	+	.	SNORA22	SNORA22		rna33132	TSS13452	677807	-0.328044	0.630581	-1.84303	0.0680653	0.999044	-4.26263
chr1	BestRefSeq	exon	175968397	175968540	.	-	.	SCARNA3	SCARNA3		rna6806	TSS40522	677679	-0.359077	-0.779238	-1.84263	0.0681237	0.999044	-4.32753
chr19	BestRefSeq	exon	56404014	56404089	.	+	.	ZNF583	ZNF583	P4728	NM_001159860.1	TSS20651	147949	-0.18123	2.84868	-1.83975	0.0685488	0.999044	-4.10641
chr15	BestRefSeq	exon	57300365	57300924	.	+	.	LINC00926	LINC00926		rna61542	TSS16470	283663	0.389541	0.730441	1.83947	0.0685909	0.999044	-4.21264
chr2	BestRefSeq	exon	46542728	46543188	.	+	.	RHOQ	RHOQ	P13589	NM_012249.3	TSS34231	23433	-0.209258	5.75847	-1.83937	0.0686058	0.999044	-4.02577
chr15	BestRefSeq	exon	50277192	50278784	.	-	.	GABPB1	GABPB1	P16758	NM_016654.4	TSS53479	2553	-0.150154	5.52373	-1.83892	0.0686726	0.999044	-4.02646
chr6	BestRefSeq	exon	32821833	32822318	.	-	.	TAP2	TAP2	P47573	NM_018833.2	TSS38648	6891	0.231618	5.16097	1.83798	0.0688118	0.999044	-4.03214
chr1	BestRefSeq	exon	145746082	145746997	.	-	.	RNF115	RNF115	P3464	NM_014455.3	TSS39092	27246	-0.0746213	4.44464	-1.8366	0.0690173	0.999044	-4.04597
chr9	Gnomon	exon	5450399	5450596	.	+	.	CD274	CD274	P18435	XM_006716759.1	TSS45313	29126	-0.362575	3.0564	-1.83632	0.0690592	0.999044	-4.10488
chr1	BestRefSeq	exon	164559360	164560013	.	+	.	PBX1	PBX1	P20248	NM_002585.3	TSS57490	5087	0.128223	5.05474	1.83618	0.0690798	0.999044	-4.03012
chr1	BestRefSeq	exon	50441263	50441523	.	-	.	FAF1	FAF1	P30064	NM_007051.2	TSS26282	11124	-0.0735597	5.75611	-1.83358	0.069468	0.999044	-4.03306
chr5	Curated Genomic	exon	141426286	141428258	.	+	.	PCDHGB8P	PCDHGB8P		rna26018	TSS36527	56120	0.334531	-1.66348	1.83356	0.069471	0.999044	-4.35089
chr18	BestRefSeq	exon	48919853	48921910	.	-	.	SMAD7	SMAD7	P26681	NM_001190821.1	TSS37552	4092	0.148965	2.94667	1.83219	0.069677	0.999044	-4.10741
chr12	BestRefSeq	exon	29500813	29506986	.	-	.	TMTC1	TMTC1	P59212	NM_001193451.1	TSS47598	83857	-0.165529	3.98579	-1.83201	0.0697035	0.999044	-4.04992
chr11	BestRefSeq	exon	62853663	62853732	.	-	.	SNORD30	SNORD30		rna48659	TSS45556	9299	-0.330024	-0.461405	-1.83117	0.0698299	0.999044	-4.32791
chr2	Gnomon	CDS	6849389	6849537	.	+	0	LOC102724141	LOC102724141	P7194	XM_006711912.1	TSS1117		0.337535	-0.548027	1.83111	0.069839	0.999044	-4.32799
chr9	BestRefSeq	exon	121338988	121339641	.	-	.	STOM	STOM	P47124	NM_001270527.1	TSS44251	2040	-0.169042	6.64209	-1.83032	0.0699569	0.999044	-4.03748
chr17	BestRefSeq	exon	48544351	48544412	.	+	.	HOXB-AS1	HOXB-AS1		rna69923	TSS4803	100874362	0.39374	-2.40893	1.82955	0.0700742	0.999044	-4.37946
chr15	BestRefSeq	CDS	89575587	89576240	.	+	0	TICRR	TICRR	P15282	NM_152259.3	TSS3460	90381	0.219106	1.47022	1.82933	0.0701068	0.999044	-4.18936
chr4	BestRefSeq	exon	185399540	185400478	.	-	.	UFSP2	UFSP2		rna23413	TSS30497	55325	-0.106034	5.45232	-1.82891	0.0701702	0.999044	-4.03937
chr3	BestRefSeq	exon	197960200	197960319	.	+	.	LMLN	LMLN		rna20043	TSS56388	89782	0.137907	2.36224	1.82841	0.0702459	0.999044	-4.13895
chr8	Gnomon	exon	25458759	25458862	.	+	.	CDCA2	CDCA2	P20949	XM_006716296.1	TSS57842	157313	0.20224	4.09985	1.8283	0.0702621	0.999044	-4.05341
chr3	BestRefSeq	exon	122564338	122564613	.	+	.	DTX3L	DTX3L	P28542	NM_138287.3	TSS59185	151636	0.157555	6.68672	1.82808	0.0702958	0.999044	-4.04062
chr15	BestRefSeq	exon	41387349	41387593	.	-	.	NDUFAF1	NDUFAF1		rna60947	TSS49912	51103	-0.109614	3.92526	-1.82798	0.070311	0.999044	-4.07262
chr9	BestRefSeq	exon	92618050	92620533	.	+	.	LOC100128361	LOC100128361		rna40453	TSS15066	100128361	0.388388	-1.59558	1.82779	0.0703395	0.999044	-4.35923
chr1	BestRefSeq	exon	212856604	212856918	.	-	.	FLVCR1-AS1	FLVCR1-AS1		rna7858	TSS36770		0.362124	-0.810238	1.82684	0.0704829	0.999044	-4.3397
chr8	BestRefSeq	exon	64595972	64596929	.	-	.	CYP7B1	CYP7B1	P32837	NM_004820.3	TSS22104	9420	-0.222729	3.09612	-1.8256	0.0706712	0.999044	-4.08525
chr7	Gnomon	exon	94585224	94585515	.	-	.	SGCE	SGCE	P25159	XM_005250679.2	TSS16145	8910	-0.117732	4.09108	-1.8255	0.0706862	0.999044	-4.06365
chr4	BestRefSeq	exon	73986439	73987374	.	-	.	PPBP	PPBP	P48613	NM_002704.3	TSS22131	5473	-0.453629	-1.97063	-1.82488	0.0707816	0.999044	-4.3979
chr6	BestRefSeq	exon	33299694	33301771	.	-	.	TAPBP	TAPBP	P52308	NM_003190.4	TSS32260	6892	0.214562	4.6362	1.82377	0.0709504	0.999044	-4.05173
chr4	BestRefSeq	exon	15339936	15340207	.	+	.	C1QTNF7	C1QTNF7	P259	NM_001135170.1	TSS36877	114905	-0.229495	2.53206	-1.82377	0.0709506	0.999044	-4.19299
chr7	BestRefSeq	exon	28953358	28958413	.	-	.	TRIL	TRIL	P31487	NM_014817.3	TSS4721	9865	0.14031	2.56782	1.8235	0.0709911	0.999044	-4.12137
chr2	BestRefSeq	exon	36696690	36696973	.	+	.	VIT	VIT	P24251	NM_053276.3	TSS27927	5212	-0.331985	-0.606172	-1.82267	0.071118	0.999044	-4.34162
chr11	Gnomon	exon	60088261	60088661	.	+	.	MS4A2	MS4A2	P11576	XM_005273846.2	TSS22241	2206	-0.216811	4.23439	-1.82121	0.0713404	0.999044	-4.06228
chr14	BestRefSeq	exon	70583221	70584130	.	-	.	MED6	MED6	P12396	NM_001284211.1	TSS4122	10001	-0.111013	4.86038	-1.82064	0.0714284	0.999044	-4.05135
chr2	BestRefSeq	exon	111120914	111121188	.	+	.	BCL2L11	BCL2L11	P22412	NM_138623.3	TSS13569	10018	0.119703	5.4922	1.82038	0.0714677	0.999044	-4.04937
chr9	BestRefSeq	exon	92210207	92210889	.	-	.	IARS	IARS		rna40421	TSS20250	3376	-0.0977735	7.65404	-1.81928	0.0716375	0.999044	-4.05272
chr5	BestRefSeq	exon	151661096	151663599	.	-	.	SPARC	SPARC	P33193	NM_003118.3	TSS5699	6678	0.114165	6.65127	1.81894	0.0716892	0.999044	-4.05247
chr17	BestRefSeq	exon	46512710	46515321	.	+	.	LRRC37A2	LRRC37A2	P39967	NM_001006607.2	TSS16359	474170	-0.194026	2.05368	-1.81888	0.0716978	0.999044	-4.19792
chr14	Gnomon	exon	89348086	89348398	.	-	.	LOC102724423	LOC102724423		rna59414	TSS31450		0.237659	0.119401	1.8188	0.07171	0.999044	-4.26149
chr3_GL000221v1_random	Gnomon	exon	7785	7871	.	+	.	LOC101059949	LOC101059949		rna20060	TSS56941	101059949	-0.56576	-1.52577	-1.81774	0.0718741	0.999044	-4.3954
chr16	BestRefSeq	exon	10944488	10944797	.	+	.	CLEC16A	CLEC16A	P23550	NM_015226.2	TSS4266	23274	0.188863	3.35953	1.8174	0.0719258	0.999044	-4.09246
chr12	BestRefSeq	exon	50979783	50980058	.	-	.	SLC11A2	SLC11A2		rna53042	TSS291	4891	-0.0811587	6.13724	-1.8174	0.0719259	0.999044	-4.05366
chr13	BestRefSeq	exon	27251555	27251585	.	+	.	RPL21	RPL21	P45069	NM_000982.3	TSS11100	6144	-0.13509	8.31813	-1.81627	0.0721006	0.999044	-4.05722
chr6	BestRefSeq	exon	157981856	157982088	.	+	.	SYNJ2	SYNJ2	P38689	NM_003898.3	TSS931	8871	0.0799297	5.39933	1.81578	0.0721765	0.999044	-4.05508
chr2	Gnomon	exon	65307442	65308387	.	-	.	SPRED2	SPRED2	P52169	XM_005264202.2	TSS20276	200734	0.119971	4.67882	1.8157	0.0721891	0.999044	-4.05826
chr11	Gnomon	exon	695155	695846	.	+	.	TMEM80	TMEM80	P47885	XM_006718206.1	TSS57808	283232	0.227967	2.56525	1.81528	0.0722536	0.999044	-4.16613
chr2	BestRefSeq	exon	202880600	202880937	.	-	.	WDR12	WDR12	P42406	NM_018256.3	TSS36087	55759	-0.125391	5.07718	-1.81528	0.0722543	0.999044	-4.05846
chr12	BestRefSeq	exon	40225011	40225282	.	+	.	LRRK2	LRRK2	P47593	NM_198578.3	TSS43066	120892	-0.206862	5.30997	-1.81415	0.0724278	0.999044	-4.05703
chr9	BestRefSeq	exon	136428615	136429807	.	-	.	INPP5E	INPP5E	P41342	NM_019892.4	TSS55685	56623	0.347821	0.394338	1.81353	0.0725251	0.999044	-4.2768
chr3	Gnomon	exon	27080151	27080169	.	-	.	NEK10	NEK10		rna15615	TSS37508	152110	-0.192153	0.858959	-1.81343	0.07254	0.999044	-4.26394
chr17	BestRefSeq	exon	3440011	3440338	.	-	.	SPATA22	SPATA22	P17987	NM_032598.4	TSS2072	84690	-0.615422	-2.89384	-1.81239	0.0727012	0.999044	-4.43199
chr17	BestRefSeq	exon	43125583	43125770	.	+	.	NBR2	NBR2		rna69440	TSS11663	10230	0.205533	0.757712	1.80922	0.0731965	0.999044	-4.25468
chr4	BestRefSeq	exon	99276366	99276648	.	-	.	ADH1A	ADH1A	P54618	NM_000667.3	TSS14012	124	-0.455706	-1.90218	-1.80908	0.0732187	0.999044	-4.39257
chr8	Gnomon	exon	108778936	108785137	.	-	.	TMEM74	TMEM74	P28268	XM_005250805.1	TSS28353	157753	-0.275505	0.304942	-1.80789	0.073405	0.999044	-4.28804
chr19	BestRefSeq	exon	49490617	49490699	.	+	.	SNORD33	SNORD33		rna77207	TSS13475	26818	-0.285403	1.1099	-1.80769	0.0734363	0.999044	-4.26835
chr9	BestRefSeq	exon	2804152	2804463	.	-	.	KIAA0020	KIAA0020	P55609	NM_014878.4	TSS47687		-0.143574	5.95077	-1.80713	0.0735235	0.999044	-4.06592
chr1	Gnomon	exon	97077743	97079146	.	-	.	DPYD	DPYD	P42438	XM_005270562.2	TSS14435	1806	-0.113726	6.00588	-1.80679	0.0735768	0.999044	-4.06641
chr12	BestRefSeq	CDS	128267403	128267487	.	+	0	TMEM132C	TMEM132C	P4170	NM_001136103.2	TSS5780	92293	-0.399359	-1.02364	-1.80644	0.0736325	0.999044	-4.37127
chr8	BestRefSeq	exon	96645227	96645402	.	+	.	CPQ	CPQ	P50085	NM_016134.3	TSS57978	10404	-0.0841209	4.87791	-1.80638	0.0736412	0.999044	-4.06724
chr7	BestRefSeq	exon	155297776	155297959	.	+	.	INSIG1	INSIG1	P42542	NM_198336.2	TSS56910	3638	0.242881	6.74349	1.80537	0.0738001	0.999044	-4.06836
chr18	BestRefSeq	exon	50795120	50799390	.	-	.	MRO	MRO	P24556	NM_031939.3	TSS62927	83876	-0.308854	-0.88203	-1.80431	0.0739668	0.999044	-4.35561
chrX	BestRefSeq	exon	22032444	22033123	.	+	.	PHEX	PHEX	P3698	NM_001282754.1	TSS57934	5251	0.343646	-0.55493	1.80427	0.0739733	0.999044	-4.28874
chr19	BestRefSeq	exon	54803612	54803691	.	+	.	KIR2DL4	KIR2DL4	P56405	NM_001080772.1	TSS40306	3805	0.459505	-2.62973	1.8041	0.074	0.999044	-4.42735
chr6	BestRefSeq	exon	28281537	28281918	.	+	.	PGBD1	PGBD1	P12197	NM_001184743.1	TSS44875	84547	-0.133151	1.85316	-1.804	0.0740162	0.999044	-4.1943
chr1	BestRefSeq	exon	173866879	173866938	.	-	.	SNORD75	SNORD75		rna6754	TSS32527	692195	-0.504646	-1.78121	-1.80299	0.0741764	0.999044	-4.39453
chr3	BestRefSeq	exon	122055362	122055503	.	+	.	CD86	CD86	P38789	NM_001206925.1	TSS62200	942	-0.174711	4.36342	-1.80116	0.0744658	0.999044	-4.08855
chr2	BestRefSeq	exon	108288639	108289070	.	+	.	SULT1C2	SULT1C2	P58915	NM_001056.3	TSS27999	6819	0.194434	2.90545	1.80097	0.0744959	0.999044	-4.11645
chr13	BestRefSeq	exon	97953675	97953716	.	+	.	IPO5	IPO5	P51974	NM_002271.4	TSS9522	3843	-0.0964034	7.58162	-1.80096	0.0744981	0.999044	-4.07619
chr12	BestRefSeq	exon	53157663	53158684	.	-	.	CSAD	CSAD	P15888	NM_001244706.1	TSS13989	51380	0.178316	1.55939	1.80049	0.0745724	0.999044	-4.19027
chr11	BestRefSeq	exon	33703010	33710343	.	-	.	CD59	CD59	P46550	NM_203331.2	TSS37827	966	-0.102538	8.58947	-1.80013	0.0746292	0.999044	-4.07798
chr8	BestRefSeq	exon	124998478	124999694	.	+	.	SQLE	SQLE	P57263	NM_003129.3	TSS45095	6713	0.24427	6.17054	1.80004	0.0746433	0.999044	-4.07449
chr1	BestRefSeq	exon	174999435	174999689	.	+	.	CACYBP	CACYBP	P16333	NM_001007214.1	TSS61987	27101	-0.178021	6.71132	-1.79967	0.0747029	0.999044	-4.07667
chr7	BestRefSeq	exon	142111749	142111807	.	+	.	LOC93432	LOC93432		rna35174	TSS41404		0.244405	2.76715	1.79955	0.0747217	0.999044	-4.14244
chr2	Gnomon	exon	109995510	109996074	.	+	.	LOC102724860	LOC102724860		rna11554	TSS59648		0.630195	-3.36994	1.79944	0.0747386	0.999044	-4.43887
chr12	BestRefSeq	exon	121918557	121918695	.	+	.	WDR66	WDR66	P20931	NM_144668.5	TSS28102	144406	0.286329	-0.920291	1.79802	0.0749656	0.999044	-4.33625
chr14	Gnomon	exon	50329404	50330181	.	-	.	CDKL1	CDKL1	P51278	XM_005268158.1	TSS13559	8814	-0.093177	4.70101	-1.79797	0.0749731	0.999044	-4.07934
chr19	BestRefSeq	exon	47220822	47221918	.	-	.	BBC3	BBC3	P22309	NM_014417.4	TSS58154	27113	0.359954	1.09169	1.79644	0.0752172	0.999044	-4.24562
chr1	Gnomon	exon	121167646	121168835	.	-	.	FAM72B	FAM72B	P36983	XM_006710841.1	TSS61400	653820	-0.392354	0.447298	-1.79589	0.0753061	0.999044	-4.25399
chr17	BestRefSeq	exon	59976024	59976132	.	-	.	TBC1D3P1-DHX40P1	TBC1D3P1-DHX40P1		rna70448	TSS34019	653645	-0.273268	-0.735648	-1.79484	0.0754736	0.999044	-4.29786
chr9	Gnomon	exon	138248392	138248431	.	+	.	LOC102724409	LOC102724409		rna42517	TSS34778		-0.423967	-4.24648	-1.79483	0.0754759	0.999044	-4.44956
chrX	BestRefSeq	exon	51743385	51746232	.	+	.	GSPT2	GSPT2	P44212	NM_018094.4	TSS35727	23708	-0.118354	3.61305	-1.79464	0.0755067	0.999044	-4.1124
chr13	BestRefSeq	exon	36949770	36950057	.	-	.	ALG5	ALG5	P29540	NM_001142364.1	TSS2036	29880	-0.10709	6.01687	-1.7946	0.0755127	0.999044	-4.08132
chr1	BestRefSeq	exon	165400922	165401410	.	-	.	RXRG	RXRG	P13891	NM_001256570.1	TSS36081	6258	0.385264	-2.23875	1.7943	0.0755607	0.999044	-4.38508
chr1	BestRefSeq	exon	47250139	47251922	.	-	.	STIL	STIL	P44713	NM_001282936.1	TSS36325	6491	0.135483	4.98869	1.79236	0.0758724	0.999044	-4.08417
chr12	BestRefSeq	exon	190077	191211	.	-	.	SLC6A12	SLC6A12	P6277	NM_001206931.1	TSS8092	6539	0.522937	-0.506995	1.79135	0.0760355	0.999044	-4.2896
chr10	BestRefSeq	exon	102673727	102676941	.	-	.	ARL3	ARL3	P18841	NM_004311.3	TSS58169	403	-0.108139	3.4958	-1.79023	0.0762169	0.999044	-4.1285
chr2	BestRefSeq	exon	230416156	230416328	.	+	.	SP100	SP100	P51182	NM_001206702.1	TSS31930	6672	0.111513	7.05086	1.79015	0.0762295	0.999044	-4.08909
chr8	Gnomon	exon	89724873	89724966	.	-	.	LOC101929758	LOC101929758	P27859	XM_005251123.2	TSS33965		-0.180311	0.872337	-1.78892	0.0764292	0.999044	-4.26061
chr4	BestRefSeq	exon	189940819	189941071	.	+	.	FRG1	FRG1	P7547	NM_004477.2	TSS62211	2483	-0.104391	5.00456	-1.78786	0.0765999	0.999044	-4.08938
chr9	BestRefSeq	exon	101420560	101421904	.	-	.	ALDOB	ALDOB	P21739	NM_000035.3	TSS425	229	0.397555	0.505794	1.78771	0.0766246	0.999044	-4.27812
chr11	BestRefSeq	exon	117285686	117289807	.	-	.	BACE1	BACE1	P25382	NM_138972.3	TSS60007	23621	0.116537	2.96631	1.78664	0.0767983	0.999044	-4.15101
chr2	BestRefSeq	exon	170712439	170714567	.	-	.	LINC01124	LINC01124		rna12748	TSS62855	440925	0.480584	-2.28973	1.78659	0.076807	0.999044	-4.41621
chr10	Gnomon	exon	29465757	29465859	.	+	.	LOC102724316	LOC102724316		rna43302	TSS53259		-0.281205	-1.03146	-1.78606	0.0768931	0.999044	-4.34819
chr12	BestRefSeq	exon	2857681	2859663	.	-	.	FOXM1	FOXM1	P32714	NM_021953.3	TSS24355	2305	0.447892	0.953277	1.78584	0.0769291	0.999044	-4.28705
chr7	BestRefSeq	exon	128641241	128641379	.	+	.	LINC01000	LINC01000		rna34784	TSS44201	402483	0.138196	3.45677	1.78544	0.0769938	0.999044	-4.11518
chr10	BestRefSeq	exon	114239254	114239569	.	+	.	VWA2	VWA2	P20342	NM_001272046.1	TSS2332	340706	0.211603	2.80598	1.78544	0.0769948	0.999044	-4.18467
chr5	BestRefSeq	exon	149730252	149730420	.	+	.	PPARGC1B	PPARGC1B	P25566	NM_133263.3	TSS25562	133522	0.138069	5.05716	1.78527	0.0770216	0.999044	-4.09192
chr6	BestRefSeq	exon	28571630	28573827	.	-	.	SCAND3	SCAND3	P7902	NM_052923.1	TSS8211		-0.206311	2.58055	-1.78464	0.0771253	0.999044	-4.17183
chr11	BestRefSeq	exon	60396014	60396716	.	+	.	MS4A14	MS4A14	P14244	NM_001261828.1	TSS58662	84689	-0.235756	0.0218169	-1.78388	0.0772495	0.999044	-4.32118
chr1	BestRefSeq	exon	143955364	143956481	.	-	.	FAM72C	FAM72C	P4717	NM_001287385.1	TSS57106	554282	0.55278	-1.89962	1.78317	0.0773651	0.999044	-4.34377
chr5	BestRefSeq	exon	95813849	95814389	.	-	.	GLRX	GLRX	P33680	NM_001243659.1	TSS44001	2745	-0.171809	5.68573	-1.78171	0.0776047	0.999044	-4.09633
chr1	Gnomon	exon	220798047	220798275	.	+	.	LOC101930644	LOC101930644		rna8012	TSS42505		0.333987	-1.53421	1.78108	0.0777082	0.999044	-4.37918
chr1	Gnomon	exon	9680845	9681135	.	-	.	LOC101929074	LOC101929074		rna592	TSS52750		0.536591	-2.99178	1.77958	0.0779552	0.999044	-4.43119
chr6	BestRefSeq	exon	18120487	18122620	.	-	.	NHLRC1	NHLRC1	P6737	NM_198586.2	TSS20110	378884	-0.147719	1.77007	-1.77913	0.0780286	0.999044	-4.23514
chr2	BestRefSeq	exon	85318018	85322741	.	-	.	TGOLN2	TGOLN2	P16164	NM_001206844.1	TSS63089	10618	0.0816547	7.61907	1.77764	0.0782747	0.999044	-4.1058
chr3	BestRefSeq	exon	178536298	178536711	.	+	.	KCNMB2	KCNMB2	P15254	NM_181361.2	TSS29024	10242	-0.233989	1.10865	-1.77737	0.0783207	0.999044	-4.27518
chr7	Gnomon	exon	22854198	22854280	.	+	.	LOC101927841	LOC101927841		rna32189	TSS43574		-0.205502	0.867116	-1.77711	0.0783636	0.999044	-4.27019
chr1	BestRefSeq	exon	42817105	42817253	.	+	.	ERMAP	ERMAP	P25643	NM_001017922.1	TSS1261	114625	0.139004	3.55462	1.77681	0.0784125	0.999044	-4.13389
chrX	BestRefSeq	exon	13569575	13569935	.	+	.	EGFL6	EGFL6	P36822	NM_015507.3	TSS6207	25975	0.385806	-1.72734	1.77567	0.0786017	0.999044	-4.40165
chr4	BestRefSeq	exon	76033682	76034816	.	-	.	CXCL11	CXCL11	P10292	NM_005409.4	TSS19889	6373	-0.666867	1.34925	-1.77498	0.0787163	0.999044	-4.26254
chr19	Gnomon	exon	27793353	27794122	.	+	.	LOC101927151	LOC101927151		rna75332	TSS30679	101927151	0.134475	2.15251	1.77449	0.0787968	0.999044	-4.20693
chr15	Gnomon	exon	41621229	41621298	.	+	.	MGA	MGA	P1647	XM_006720445.1	TSS50082	23269	-0.0915563	7.40894	-1.77413	0.0788572	0.999044	-4.10978
chr14	Gnomon	exon	71400800	71400918	.	+	.	LOC102724024	LOC102724024		rna58937	TSS6671		-0.206027	2.01288	-1.77398	0.0788819	0.999044	-4.22365
chr4	BestRefSeq	exon	56170195	56170250	.	+	.	KIAA1211	KIAA1211	P20121	NM_020722.1	TSS21843	57482	0.114849	5.99054	1.77349	0.0789635	0.999044	-4.10708
chr2	Gnomon	exon	166403468	166406646	.	-	.	SCN7A	SCN7A	P19719	XM_006712682.1	TSS14498	6332	-0.201678	5.61524	-1.77335	0.0789867	0.999044	-4.10684
chr5	BestRefSeq	exon	1253167	1253831	.	-	.	TERT	TERT	P2051	NM_198253.2	TSS9207	7015	0.470279	-3.13715	1.77331	0.0789935	0.999044	-4.43246
chrX	BestRefSeq	exon	38352483	38352773	.	+	.	OTC	OTC	P27073	NM_000531.5	TSS146	5009	0.276073	1.40428	1.77268	0.0790983	0.999044	-4.25685
chr3	BestRefSeq	exon	111045315	111045909	.	-	.	PVRL3-AS1	PVRL3-AS1		rna17807	TSS8703		-0.391486	-2.2497	-1.77264	0.0791051	0.999044	-4.38142
chr4	BestRefSeq	exon	112275626	112278434	.	-	.	TIFA	TIFA	P57050	NM_052864.2	TSS28127	92610	-0.204927	4.89775	-1.77193	0.0792247	0.999044	-4.10806
chr8	BestRefSeq	exon	56073839	56073901	.	-	.	SNORD54	SNORD54		rna37032	TSS61121	26795	-0.432667	-1.6679	-1.7712	0.0793453	0.999044	-4.39597
chr15	BestRefSeq	exon	32765544	32774354	.	-	.	FMN1	FMN1	P12526	NM_001277313.1	TSS11885	342184	0.121722	5.87769	1.77083	0.0794078	0.999044	-4.11101
chr7	BestRefSeq	exon	2631969	2632278	.	+	.	TTYH3	TTYH3	P26473	NM_025250.2	TSS16943	80727	0.358204	1.39326	1.77013	0.0795253	0.999044	-4.23451
chr12	BestRefSeq	exon	9752486	9753589	.	-	.	CD69	CD69	P14220	NM_001781.2	TSS28340	969	-0.301192	4.0447	-1.7701	0.0795297	0.999044	-4.11947
chr6	BestRefSeq	exon	27357823	27360221	.	-	.	ZNF204P	ZNF204P		rna27977	TSS24243	7754	-0.197952	3.83661	-1.76991	0.0795621	0.999044	-4.11826
chr20	BestRefSeq	exon	57168753	57171108	.	-	.	BMP7	BMP7	P25149	NM_001719.2	TSS8829	655	0.276415	1.83813	1.76935	0.0796559	0.999044	-4.2395
chr20	BestRefSeq	exon	47209214	47210897	.	-	.	ZMYND8	ZMYND8	P47771	NM_001281777.2	TSS3717	23613	0.136682	5.60414	1.76911	0.0796961	0.999044	-4.11134
chr12	Gnomon	exon	53006158	53006496	.	+	.	EIF4B	EIF4B	P28201	XM_005268709.1	TSS59821	1975	-0.065954	9.48342	-1.76872	0.0797616	0.999044	-4.11818
chr8	BestRefSeq	exon	12721897	12723254	.	-	.	LONRF1	LONRF1	P35934	NM_152271.3	TSS5198	91694	-0.170634	4.89185	-1.76781	0.0799147	0.999044	-4.11253
chr19	BestRefSeq	exon	39196964	39197319	.	+	.	NCCRP1	NCCRP1	P4145	NM_001001414.1	TSS58861	342897	0.486719	-2.14689	1.76724	0.0800098	0.999044	-4.40108
chr7	BestRefSeq	exon	156437789	156438995	.	-	.	AC073133.1	AC073133.1		rna35617	TSS45401		0.26733	-0.264038	1.76654	0.0801278	0.999044	-4.28692
chr3	Gnomon	exon	183825741	183826732	.	-	.	PARL	PARL	P27536	XM_005247586.2	TSS11541	55486	-0.0747493	5.31555	-1.7662	0.0801855	0.999044	-4.1145
chr12	BestRefSeq	exon	95943293	95943535	.	+	.	AMDHD1	AMDHD1	P19296	NM_152435.2	TSS42789	144193	-0.413997	-1.40058	-1.76537	0.080326	0.999044	-4.4376
chr1	Gnomon	exon	19210373	19210559	.	+	.	LOC101927895	LOC101927895		rna1022	TSS63154		-0.452468	-2.04974	-1.76521	0.0803521	0.999044	-4.41839
chr8	BestRefSeq	exon	90958478	90959030	.	-	.	C8orf88	C8orf88	P19942	NM_001190972.1	TSS28346	100127983	-0.229422	1.89071	-1.76471	0.0804375	0.999044	-4.22422
chr9	BestRefSeq	exon	75890644	75891373	.	+	.	PCSK5	PCSK5	P54630	NM_001190482.1	TSS50384	5125	0.118318	5.73073	1.76394	0.0805672	0.999044	-4.11782
chrX	BestRefSeq	exon	75368427	75372945	.	-	.	ZDHHC15	ZDHHC15	P30164	NM_144969.2	TSS22402	158866	-0.203257	0.965923	-1.76322	0.0806897	0.999044	-4.2671
chr15	BestRefSeq	exon	70853239	70853469	.	+	.	LRRC49	LRRC49	P15478	NM_001284357.1	TSS16863	54839	-0.163025	3.16407	-1.76309	0.0807107	0.999044	-4.17033
chr11	Gnomon	exon	78100942	78101195	.	-	.	ALG8	ALG8	P36495	XM_005274247.1	TSS32257	79053	-0.10437	5.04396	-1.76298	0.0807307	0.999044	-4.11826
chr5	BestRefSeq	exon	75068297	75068664	.	-	.	ANKRD31	ANKRD31	P53410	NM_001164443.1	TSS10974	256006	-0.286192	-0.707137	-1.76267	0.0807835	0.999044	-4.34186
chr19	BestRefSeq	exon	52013324	52017359	.	-	.	ZNF614	ZNF614	P57146	NM_025040.3	TSS1015	80110	-0.155961	4.90072	-1.76194	0.0809068	0.999044	-4.11954
chr2	BestRefSeq	exon	197486584	197487198	.	-	.	HSPD1	HSPD1	P44033	NM_002156.4	TSS18707	3329	-0.154148	8.48595	-1.7608	0.0810998	0.999044	-4.12768
chr3	BestRefSeq	exon	190387872	190388443	.	+	.	CLDN16	CLDN16	P42189	NM_006580.3	TSS48699	10686	-0.435875	-2.22194	-1.76033	0.0811803	0.999044	-4.36398
chr8	BestRefSeq	exon	28345585	28348830	.	-	.	ZNF395	ZNF395	P15113	NM_018660.2	TSS6205	55893	0.134091	3.95439	1.76016	0.08121	0.999044	-4.12645
chr1	BestRefSeq	exon	115641953	115642086	.	+	.	VANGL1	VANGL1	P19804	NM_001172411.1	TSS9347	81839	0.0953696	5.32552	1.75954	0.0813151	0.999044	-4.12232
chr1	Gnomon	exon	149606607	149607625	.	-	.	LOC642441	LOC642441	P1667	XM_006711713.1	TSS33100		0.495633	-2.4271	1.75901	0.0814061	0.999044	-4.39877
chr1	BestRefSeq	exon	93869458	93869944	.	-	.	DNTTIP2	DNTTIP2	P39135	NM_014597.4	TSS14090	30836	-0.159623	6.81413	-1.75897	0.0814127	0.999044	-4.12732
chr4	BestRefSeq	exon	155829729	155830046	.	-	.	ASIC5	ASIC5	P31616	NM_017419.2	TSS40933	51802	-0.470525	-1.65063	-1.75889	0.0814263	0.999044	-4.4206
chr13	BestRefSeq	exon	49247911	49248119	.	+	.	CDADC1	CDADC1	P22356	NM_030911.3	TSS24401	81602	-0.131174	3.77247	-1.75775	0.0816211	0.999044	-4.13956
chr5	BestRefSeq	exon	146113026	146114311	.	-	.	LARS	LARS	P17783	NM_020117.9	TSS19091	51520	-0.0899036	7.65846	-1.75517	0.0820635	0.999044	-4.13364
chr5	BestRefSeq	exon	33440696	33440791	.	+	.	TARS	TARS	P31252	NM_001258437.1	TSS49720	6897	-0.114687	7.43903	-1.75487	0.0821146	0.999044	-4.13333
chr2	BestRefSeq	exon	31234014	31234848	.	+	.	EHD3	EHD3	P6522	NM_014600.2	TSS58666	30845	0.342652	0.570571	1.75443	0.0821901	0.999044	-4.30891
chr2	BestRefSeq	exon	112541915	112542671	.	+	.	POLR1B	POLR1B	P39195	NM_001282774.1	TSS13092	84172	-0.105588	5.55473	-1.75409	0.08225	0.999044	-4.12865
chr18	BestRefSeq	exon	214520	214921	.	-	.	THOC1	THOC1	P21527	NM_005131.2	TSS55610	9984	-0.153521	5.42605	-1.75397	0.0822696	0.999044	-4.12974
chr3	BestRefSeq	exon	186783572	186783639	.	+	.	EIF4A2	EIF4A2	P4661	NM_001967.3	TSS44085	1974	-0.121773	9.08089	-1.7537	0.0823158	0.999044	-4.13692
chr2	Gnomon	exon	218216347	218216851	.	-	.	LOC101928487	LOC101928487		rna13954	TSS54289	101928487	0.510357	-2.19817	1.75167	0.0826674	0.999044	-4.44128
chr17	BestRefSeq	CDS	35474923	35475485	.	-	2	SLFN12L	SLFN12L	P22246	NM_001195790.1	TSS26461	100506736	-0.222663	1.54497	-1.75161	0.0826774	0.999044	-4.26704
chr14	BestRefSeq	exon	24051997	24052193	.	+	.	LRRC16B	LRRC16B	P17222	NM_138360.3	TSS19827		0.548954	-2.53246	1.75127	0.0827369	0.999044	-4.42605
chr7	BestRefSeq	exon	150567370	150567437	.	+	.	GIMAP4	GIMAP4	P8312	NM_018326.2	TSS42786	55303	-0.167279	5.4756	-1.75117	0.0827539	0.999044	-4.1322
chr3	BestRefSeq	exon	124730366	124730627	.	+	.	UMPS	UMPS		rna18241	TSS33382	7372	-0.0913349	5.32036	-1.75079	0.0828199	0.999044	-4.13221
chr17	BestRefSeq	exon	59151136	59151221	.	-	.	MIR301A	MIR301A		rna70404	TSS15226	407027	0.41087	-1.89715	1.75044	0.0828794	0.999044	-4.40385
chr12	Gnomon	exon	68332773	68333664	.	-	.	LOC100507195	LOC100507195		rna53987	TSS21670		-0.332712	-0.521804	-1.75036	0.0828935	0.999044	-4.35674
chr4	Gnomon	exon	89894856	89895594	.	+	.	MMRN1	MMRN1	P44624	XM_005262856.1	TSS34490	22915	-0.210194	4.78421	-1.74876	0.0831706	0.999044	-4.13455
chr6	BestRefSeq	exon	41189749	41192506	.	-	.	TREML2	TREML2	P58381	NM_024807.3	TSS20056	79865	0.40664	-0.813117	1.7485	0.0832167	0.999044	-4.35896
chr1	BestRefSeq	exon	220118157	220118241	.	-	.	MIR194-1	MIR194-1		rna7990	TSS22715	406969	0.403904	-0.180284	1.7482	0.0832686	0.999044	-4.31516
chr11	Gnomon	exon	83190920	83191168	.	-	.	LOC100506282	LOC100506282		rna49945	TSS37771	100506282	-0.187995	0.797889	-1.74776	0.0833462	0.999044	-4.27423
chr3	BestRefSeq	exon	185959969	185960078	.	+	.	LOC344887	LOC344887		rna19668	TSS28843		0.192771	2.17898	1.74712	0.0834568	0.999044	-4.22818
chr17	BestRefSeq	exon	39962973	39963085	.	+	.	GSDMA	GSDMA	P43908	NM_178171.4	TSS3401	284110	0.433611	-2.43989	1.74633	0.0835946	0.999044	-4.41293
chr16	BestRefSeq	exon	2817163	2817332	.	+	.	PRSS21	PRSS21	P31093	NM_144956.2	TSS39045	10942	0.500534	-2.65799	1.74623	0.0836128	0.999044	-4.40437
chr1	BestRefSeq	exon	83869374	83870082	.	-	.	TTLL7	TTLL7	P58384	NM_024686.4	TSS29926	79739	-0.157713	3.73076	-1.7459	0.0836694	0.999044	-4.16015
chr19	BestRefSeq	exon	21966095	21974807	.	-	.	ZNF208	ZNF208	P32848	NM_007153.3	TSS9851	7757	-0.215875	2.0166	-1.74588	0.0836739	0.999044	-4.18788
chr12	BestRefSeq	exon	15911252	15911414	.	+	.	DERA	DERA	P14243	NM_015954.2	TSS23186	51071	-0.090956	6.32758	-1.74442	0.0839289	0.999044	-4.14327
chr1	BestRefSeq	exon	100719640	100719924	.	+	.	VCAM1	VCAM1	P35590	NM_001199834.1	TSS57734	7412	-0.190929	6.66553	-1.74281	0.0842113	0.999044	-4.14744
chr3	BestRefSeq	exon	100334718	100334798	.	+	.	NIT2	NIT2	P12854	NM_020202.4	TSS17405	56954	-0.0787959	4.48912	-1.74227	0.0843057	0.999044	-4.14533
chr9	Gnomon	exon	122469090	122469185	.	+	.	OR1J2	OR1J2	P7813	XM_005251920.1	TSS42266	26740	0.325042	-3.09908	1.74208	0.0843383	0.999044	-4.38365
chr2	BestRefSeq	exon	142877626	142877736	.	+	.	KYNU	KYNU	P42144	NM_003937.2	TSS35885	8942	-0.280393	3.14206	-1.74177	0.0843932	0.999044	-4.19513
chr8	BestRefSeq	exon	103414714	103415516	.	+	.	DCAF13	DCAF13	P3191	NM_015420.6	TSS34923	25879	-0.156451	6.04263	-1.74128	0.0844801	0.999044	-4.14583
chr17	BestRefSeq	exon	72121020	72121822	.	+	.	SOX9	SOX9	P41300	NM_000346.3	TSS54864	6662	0.187876	4.84355	1.74115	0.0845034	0.999044	-4.14416
chr15	BestRefSeq	exon	64963021	64963736	.	-	.	SPG21	SPG21	P15348	NM_016630.5	TSS55329	51324	-0.0704397	5.97303	-1.74024	0.0846623	0.999044	-4.14705
chr6	Gnomon	exon	136557040	136557818	.	-	.	MAP3K5	MAP3K5	P21614	XM_006715482.1	TSS52744	4217	-0.0853759	6.59853	-1.73936	0.0848175	0.999044	-4.1506
chr19	BestRefSeq	exon	9527991	9529636	.	-	.	ZNF426	ZNF426	P30256	NM_024106.1	TSS54840	79088	-0.102181	4.20872	-1.73881	0.0849156	0.999044	-4.15185
chr11	BestRefSeq	exon	32583767	32583929	.	+	.	EIF3M	EIF3M	P47169	NM_006360.4	TSS23010	10480	-0.120017	7.65049	-1.73846	0.084977	0.999044	-4.15421
chr9	BestRefSeq	exon	113876282	113876413	.	+	.	ZNF618	ZNF618	P1316	NM_133374.2	TSS52330	114991	0.300312	0.82303	1.73747	0.0851525	0.999044	-4.2951
chr6	BestRefSeq	exon	4995046	4995276	.	-	.	RPP40	RPP40	P34410	NM_001286132.1	TSS25506	10799	-0.19011	2.56955	-1.73641	0.0853407	0.999044	-4.22666
chr19	BestRefSeq	exon	44141557	44141615	.	+	.	ZNF234	ZNF234	P54922	NM_001144824.1	TSS59101	10780	-0.100769	4.09318	-1.73625	0.0853684	0.999044	-4.15417
chr19	BestRefSeq	exon	50432903	50432972	.	+	.	MYBPC2	MYBPC2	P3246	NM_004533.3	TSS34498	4606	0.497412	-2.62436	1.73612	0.0853919	0.999044	-4.43187
chr12	Gnomon	exon	21797389	21801181	.	-	.	ABCC9	ABCC9	P54071	XM_005253284.2	TSS26511	10060	-0.17864	2.08658	-1.73501	0.0855885	0.999044	-4.23466
chr8	Gnomon	exon	100303344	100303365	.	-	.	LOC102724867	LOC102724867	P19894	XM_006716709.1	TSS40789		0.392163	-2.24346	1.73499	0.085593	0.999044	-4.40706
chr6	BestRefSeq	exon	113904387	113904744	.	+	.	FLJ34503	FLJ34503		rna30522	TSS19666	285759	0.322919	-2.46799	1.7336	0.0858399	0.999044	-4.36058
chr4	BestRefSeq	exon	56978943	56979004	.	+	.	POLR2B	POLR2B	P47954	NM_000938.1	TSS5954	5431	-0.102294	8.07353	-1.73224	0.0860841	0.999044	-4.1626
chr4	Gnomon	exon	39458989	39459162	.	+	.	LIAS	LIAS	P22815	XM_006713990.1	TSS50422	11019	-0.101615	4.23761	-1.73208	0.0861119	0.999044	-4.159
chr12	Gnomon	exon	68746130	68746779	.	+	.	SLC35E3	SLC35E3	P1277	XM_006719475.1	TSS41366	55508	0.10763	2.92541	1.73207	0.0861131	0.999044	-4.20392
chr1	BestRefSeq	exon	161663115	161663353	.	+	.	FCGR2B	FCGR2B	P54756	NM_001190828.1	TSS2984	2213	-0.173533	2.76527	-1.73083	0.0863362	0.999044	-4.21363
chr20	BestRefSeq	exon	2794069	2794431	.	-	.	CPXM1	CPXM1	P31901	NM_019609.4	TSS61432	56265	0.682834	-1.95216	1.73069	0.0863607	0.999044	-4.43168
chr3	BestRefSeq	exon	122359589	122359919	.	-	.	CCDC58	CCDC58	P23512	NM_001017928.2	TSS60536	131076	-0.123407	4.37985	-1.73066	0.0863661	0.999044	-4.15904
chr2	Gnomon	exon	64228431	64228629	.	+	.	AC074289.1	AC074289.1		rna10319	TSS2909		0.359835	-1.65822	1.73042	0.0864091	0.999044	-4.38182
chr7	BestRefSeq	exon	22727147	22727281	.	+	.	IL6	IL6	P56268	NM_000600.3	TSS13041	3569	-0.514921	-2.75651	-1.72996	0.086492	0.999044	-4.42201
chr2	BestRefSeq	exon	28981298	28981538	.	+	.	FAM179A	FAM179A	P16813	NM_199280.2	TSS8650		0.440687	-2.38024	1.72982	0.0865176	0.999044	-4.42793
chr19	BestRefSeq	exon	11597420	11597630	.	+	.	ZNF627	ZNF627	P45274	NM_145295.3	TSS8531	199692	-0.126683	5.06117	-1.7298	0.0865207	0.999044	-4.15602
chr1	BestRefSeq	exon	151050971	151053327	.	-	.	CDC42SE1	CDC42SE1	P38423	NM_001038707.1	TSS14348	56882	-0.111744	6.15982	-1.72942	0.0865882	0.999044	-4.15984
chr12	BestRefSeq	exon	98512973	98515897	.	-	.	TMPO-AS1	TMPO-AS1		rna54530	TSS18207	100128191	0.172743	1.23116	1.72916	0.0866355	0.999044	-4.27705
chr12	BestRefSeq	exon	130872072	130872126	.	+	.	RAN	RAN	P54913	NM_006325.3	TSS7652	5901	-0.0948943	7.91672	-1.72879	0.086701	0.999044	-4.1662
chr5	BestRefSeq	exon	154887416	154888377	.	-	.	GEMIN5	GEMIN5	P14924	NM_015465.4	TSS46433	25929	-0.099465	4.96305	-1.72834	0.0867838	0.999044	-4.15788
chr1	Gnomon	exon	74733143	74733418	.	+	.	TYW3	TYW3	P34871	XM_006710347.1	TSS45937	127253	-0.140543	5.67896	-1.72802	0.0868399	0.999044	-4.16077
chr5	BestRefSeq	exon	79373824	79376197	.	-	.	HOMER1	HOMER1	P35140	NM_004272.4	TSS25150	9456	-0.193376	3.04942	-1.72721	0.0869858	0.999044	-4.20968
chr17	BestRefSeq	exon	65528563	65530102	.	-	.	AXIN2	AXIN2	P44098	NM_004655.3	TSS51198	8313	0.130059	4.6714	1.7271	0.087006	0.999044	-4.16011
chr7	Gnomon	exon	88216648	88216757	.	+	.	LOC102723885	LOC102723885		rna33620	TSS29275	102723885	0.211866	-0.0250524	1.72618	0.0871725	0.999044	-4.33636
chr6	Gnomon	exon	136822220	136822795	.	+	.	PEX7	PEX7	P46876	XM_006715503.1	TSS49265	5191	-0.100101	4.18773	-1.72465	0.0874497	0.999044	-4.16784
chr2	BestRefSeq	exon	44361904	44362145	.	+	.	CAMKMT	CAMKMT	P28628	NM_024766.4	TSS34509	79823	-0.126923	1.92374	-1.72434	0.0875047	0.999044	-4.2465
chr7	Gnomon	exon	105456501	105457926	.	-	.	PUS7	PUS7	P55168	XM_005250463.1	TSS13972	54517	-0.16903	4.68304	-1.72276	0.0877924	0.999044	-4.16457
chr12	Gnomon	exon	71439154	71439319	.	+	.	LGR5	LGR5	P47916	XM_005269204.2	TSS3968	8549	0.155858	3.75064	1.72259	0.0878232	0.999044	-4.16829
chr19	BestRefSeq	exon	19710472	19713089	.	-	.	ZNF14	ZNF14	P14595	NM_021030.2	TSS4775	7561	-0.141376	4.54058	-1.72197	0.0879363	0.999044	-4.16532
chr12	BestRefSeq	exon	54362445	54363859	.	-	.	GPR84	GPR84	P20429	NM_020370.2	TSS18917	53831	-0.493884	-2.89392	-1.72162	0.0879987	0.999044	-4.4561
chr16	BestRefSeq	exon	69976297	69976732	.	-	.	PDXDC2P	PDXDC2P		rna65965	TSS36863	109731405	0.154368	4.25387	1.72111	0.088092	0.999044	-4.16642
chr8	Gnomon	exon	96370896	96372230	.	-	.	LOC102724804	LOC102724804		rna37725	TSS63385	102724804	-0.402429	-1.17025	-1.72096	0.0881195	0.999044	-4.41324
chr6	Gnomon	exon	117287932	117288802	.	-	.	ROS1	ROS1	P29684	XM_006715548.1	TSS53356	6098	0.2251	1.02896	1.72048	0.0882072	0.999044	-4.30092
chr17	Gnomon	exon	19020656	19022144	.	-	.	GRAP	GRAP	P8285	XM_005256425.1	TSS32038	10750	0.747845	-0.527996	1.71904	0.08847	0.999044	-4.35146
chr20	BestRefSeq	exon	25407687	25407895	.	+	.	GINS1	GINS1	P31511	NM_021067.3	TSS23736	9837	0.189937	3.22275	1.71872	0.0885275	0.999044	-4.19958
chr17	BestRefSeq	exon	35350305	35353139	.	-	.	SLFN11	SLFN11	P13159	NM_001104589.1	TSS46125	91607	-0.126366	5.01565	-1.71837	0.0885924	0.999044	-4.1688
chr6	Gnomon	exon	11249177	11249214	.	-	.	LOC102724361	LOC102724361		rna27531	TSS54472		0.453159	-2.9202	1.71818	0.0886267	0.999044	-4.41768
chr5	BestRefSeq	exon	176905005	176905492	.	-	.	UIMC1	UIMC1	P6818	NM_001199298.1	TSS1289	51720	-0.0989061	4.36358	-1.71796	0.0886681	0.999044	-4.17102
chr2	BestRefSeq	exon	15166908	15167323	.	-	.	NBAS	NBAS	P1683	NM_015909.3	TSS2062	51594	-0.0722958	6.86284	-1.71722	0.0888032	0.999044	-4.17811
chr3	BestRefSeq	exon	142817860	142818465	.	-	.	PCOLCE2	PCOLCE2	P46777	NM_013363.3	TSS28729	26577	-0.328959	0.45585	-1.71605	0.0890185	0.999044	-4.3343
chr13	BestRefSeq	exon	31199975	31200154	.	+	.	B3GALTL	B3GALTL	P41132	NM_194318.3	TSS60552		-0.141434	4.10768	-1.71601	0.0890249	0.999044	-4.17216
chr19	BestRefSeq	exon	54662819	54663067	.	+	.	LILRB4	LILRB4	P34856	NM_001278430.2	TSS57891	11006	0.240746	1.35634	1.71579	0.0890647	0.999044	-4.28993
chr9	BestRefSeq	exon	33041852	33047391	.	-	.	SMU1	SMU1	P5295	NM_018225.2	TSS16917	55234	-0.0727806	6.88033	-1.71501	0.0892083	0.999044	-4.18069
chr1	BestRefSeq	exon	39841031	39841913	.	-	.	TRIT1	TRIT1	P50103	NM_017646.4	TSS26742	54802	-0.0736151	4.62379	-1.7142	0.0893581	0.999044	-4.17425
chr10	BestRefSeq	exon	806914	813213	.	-	.	LARP4B	LARP4B	P15150	NM_015155.2	TSS17508	23185	0.090501	6.09262	1.71298	0.0895824	0.999044	-4.18162
chr8	BestRefSeq	exon	140511298	140511646	.	+	.	CHRAC1	CHRAC1	P35861	NM_017444.5	TSS40530	54108	0.119522	3.94761	1.71195	0.0897737	0.999044	-4.18077
chr6	Gnomon	exon	70394685	70395043	.	+	.	RP11-462G2.1	RP11-462G2.1		rna29809	TSS28312		0.367405	-0.0907682	1.71102	0.089946	0.999044	-4.38251
chr7	BestRefSeq	exon	95583497	95585781	.	-	.	PDK4	PDK4	P33669	NM_002612.3	TSS3248	5166	-0.241831	5.87021	-1.71033	0.090073	0.999044	-4.1829
chr8	BestRefSeq	exon	47736914	47738164	.	-	.	CEBPD	CEBPD	P19398	NM_005195.3	TSS57534	1052	-0.196049	3.94549	-1.70802	0.090503	0.999044	-4.18599
chr20	BestRefSeq	exon	4686151	4686508	.	+	.	PRNP	PRNP	P16222	NM_183079.2	TSS27742	5621	-0.104629	6.68195	-1.70771	0.0905601	0.999044	-4.18918
chr11	BestRefSeq	CDS	130448974	130449930	.	+	0	ADAMTS15	ADAMTS15	P10236	NM_139055.2	TSS27572	170689	0.492102	0.336633	1.7075	0.0906004	0.999044	-4.36026
chr16	BestRefSeq	exon	71644924	71650044	.	-	.	PHLPP2	PHLPP2	P5448	NM_001289003.1	TSS1049	23035	0.144096	6.88682	1.70728	0.0906416	0.999044	-4.19021
chr15	BestRefSeq	exon	80404350	80404546	.	+	.	ARNT2	ARNT2	P43768	NM_014862.3	TSS19328	9915	0.213081	1.33323	1.70723	0.0906507	0.999044	-4.27155
chr6	BestRefSeq	exon	159790460	159790639	.	+	.	MRPL18	MRPL18	P57176	NM_014161.3	TSS11994	29074	-0.0907505	5.27738	-1.70658	0.0907717	0.999044	-4.18267
chr2	BestRefSeq	exon	241106099	241106723	.	-	.	PASK	PASK	P3300	NM_001252122.1	TSS23923	23178	0.194962	2.77062	1.70626	0.0908318	0.999044	-4.21046
chrX	BestRefSeq	exon	8528874	8533053	.	-	.	KAL1	KAL1	P39137	NM_000216.2	TSS37331		-0.18361	2.4026	-1.70609	0.0908632	0.999044	-4.21748
chr11	BestRefSeq	exon	10450321	10450515	.	+	.	AMPD3	AMPD3	P50399	NM_001172431.1	TSS44971	272	0.0914965	3.4177	1.70481	0.0911022	0.999044	-4.19512
chr16	Gnomon	exon	1363205	1364255	.	-	.	UNKL	UNKL		rna63470	TSS55983	64718	0.200401	1.47201	1.70471	0.0911217	0.999044	-4.27031
chrX	BestRefSeq	exon	19533965	19536458	.	-	.	SH3KBP1	SH3KBP1	P41267	NM_001184960.1	TSS31215	30011	0.0761948	6.02159	1.70424	0.0912097	0.999044	-4.18947
chr2	Gnomon	exon	18987231	18987868	.	-	.	FLJ41481	FLJ41481		rna9244	TSS3104		0.324543	-1.71138	1.70338	0.0913698	0.999044	-4.39951
chr3	BestRefSeq	exon	129167815	129170570	.	-	.	CNBP	CNBP	P53873	NM_001127194.1	TSS30879	7555	-0.0996272	8.6877	-1.70271	0.0914965	0.999044	-4.19937
chr5	BestRefSeq	exon	6599239	6600232	.	-	.	NSUN2	NSUN2	P19832	NM_017755.5	TSS27851	54888	-0.0738275	6.46764	-1.7025	0.0915363	0.999044	-4.19392
chr19	BestRefSeq	exon	57769652	57769878	.	+	.	ZNF586	ZNF586	P44707	NM_001077426.2	TSS46954	54807	-0.0974874	4.46973	-1.70178	0.0916712	0.999044	-4.18839
chrX	BestRefSeq	exon	18239313	18239953	.	-	.	SCML2	SCML2		rna84365	TSS32299	10389	-0.156952	2.20206	-1.70062	0.0918892	0.999044	-4.25442
chr12	BestRefSeq	exon	51186936	51190592	.	-	.	POU6F1	POU6F1	P18412	NM_002702.3	TSS49826	5463	0.266372	-0.0840328	1.70039	0.0919339	0.999044	-4.36194
chr14	BestRefSeq	exon	61762357	61762588	.	+	.	SNAPC1	SNAPC1	P42948	NM_003082.3	TSS60454	6617	-0.18244	3.67944	-1.70037	0.0919366	0.999044	-4.19541
chr6	BestRefSeq	exon	159726998	159727333	.	+	.	WTAP	WTAP	P36163	NM_152858.2	TSS50137	9589	-0.0899511	7.26475	-1.6972	0.0925357	0.999044	-4.20351
chr7	BestRefSeq	exon	520391	523316	.	+	.	FLJ44511	FLJ44511		rna31721	TSS48326		0.477552	-2.40413	1.69675	0.0926215	0.999044	-4.44481
chr6	Gnomon	exon	109236614	109236780	.	+	.	LOC100996634	LOC100996634	P36604	XM_005266792.1	TSS54039		0.41691	-1.98735	1.69663	0.0926441	0.999044	-4.42464
chr5	BestRefSeq	exon	148063972	148064099	.	+	.	SPINK5	SPINK5	P22253	NM_006846.3	TSS52470	11005	0.158671	6.5369	1.69643	0.0926831	0.999044	-4.19735
chr1	BestRefSeq	exon	84479237	84479509	.	+	.	RPF1	RPF1	P974	NM_025065.6	TSS6364	80135	-0.126328	6.05943	-1.69619	0.0927284	0.999044	-4.20002
chr2	BestRefSeq	exon	183117490	183117626	.	+	.	NUP35	NUP35	P17679	NM_001287584.1	TSS52736	129401	-0.138871	4.72134	-1.69609	0.0927465	0.999044	-4.19306
chr7	BestRefSeq	exon	74027789	74028269	.	+	.	ELN	ELN	P547	NM_001278917.1	TSS57847	2006	0.453838	0.366535	1.69563	0.0928349	0.999044	-4.35009
chrX	BestRefSeq	exon	111511662	111511834	.	+	.	LINC00890	LINC00890		rna86108	TSS10411		-0.456658	-2.07591	-1.69536	0.0928856	0.999044	-4.44199
chr1	BestRefSeq	exon	212051486	212052051	.	-	.	RPL21P28	RPL21P28		rna7825	TSS45116	100131205	-0.282223	4.96638	-1.69344	0.0932515	0.999044	-4.19596
chr1	Gnomon	exon	37956975	37958263	.	-	.	SF3A3	SF3A3	P2226	XM_005270390.2	TSS3231	10946	-0.10679	6.30241	-1.69221	0.0934865	0.999044	-4.2044
chr15	BestRefSeq	exon	33866227	33866728	.	-	.	AVEN	AVEN	P4341	NM_020371.2	TSS63354	57099	-0.137971	3.22576	-1.69167	0.0935893	0.999044	-4.23957
chr11	Gnomon	exon	90134604	90134840	.	+	.	NAALAD2	NAALAD2	P53009	XM_005273702.1	TSS12704	10003	-0.202954	1.6297	-1.69143	0.0936361	0.999044	-4.26618
chr10	BestRefSeq	exon	100232298	100233371	.	-	.	CWF19L1	CWF19L1	P44238	NM_018294.4	TSS56954	55280	-0.104615	4.56976	-1.69128	0.0936656	0.999044	-4.1987
chr9	BestRefSeq	exon	126914774	126914975	.	+	.	RALGPS1	RALGPS1	P39120	NM_014636.2	TSS31402	9649	0.110037	4.53663	1.69093	0.0937311	0.999044	-4.19869
chr10	BestRefSeq	exon	96191699	96192092	.	-	.	BLNK	BLNK	P29309	NM_013314.3	TSS2360	29760	0.131888	3.80467	1.6895	0.0940056	0.999044	-4.2021
chr19	BestRefSeq	exon	41708611	41708795	.	+	.	CEACAM5	CEACAM5	P21240	NM_004363.3	TSS22615	1048	0.165935	9.92006	1.68914	0.094075	0.999044	-4.216
chr12	BestRefSeq	exon	110372900	110374333	.	-	.	ANAPC7	ANAPC7	P20168	NM_016238.2	TSS45970	51434	-0.0816234	5.37638	-1.68882	0.0941377	0.999044	-4.20169
chr7	BestRefSeq	exon	2728105	2731750	.	-	.	GNA12	GNA12	P19528	NM_001282440.1	TSS54547	2768	0.171141	3.06754	1.68865	0.0941702	0.999044	-4.22656
chr5	BestRefSeq	exon	147235016	147235199	.	+	.	STK32A	STK32A	P16276	NM_001287740.1	TSS5007	202374	-0.290217	-0.971419	-1.68864	0.0941714	0.999044	-4.40389
chr22	BestRefSeq	exon	19846138	19852486	.	-	.	C22orf29	C22orf29	P42118	NM_024627.5	TSS32986		0.175037	2.76972	1.68792	0.0943104	0.999044	-4.24039
chr6	BestRefSeq	exon	132743870	132744491	.	-	.	VNN2	VNN2	P44144	NM_001242350.2	TSS38968	8875	-0.252589	3.09753	-1.68543	0.0947897	0.999044	-4.21468
chr5	BestRefSeq	exon	70481043	70481538	.	-	.	SMA5	SMA5		rna24578	TSS48206	11042	0.537333	-1.64453	1.68524	0.0948267	0.999044	-4.45363
chr12	BestRefSeq	exon	106063347	106067955	.	-	.	NUAK1	NUAK1	P31433	NM_014840.2	TSS32263	9891	0.133164	2.05357	1.68448	0.0949753	0.999044	-4.27981
chr10	BestRefSeq	exon	12195962	12196319	.	+	.	CDC123	CDC123	P15493	NM_006023.2	TSS25395	8872	-0.0676989	6.17407	-1.6833	0.0952036	0.999044	-4.21451
chr6	BestRefSeq	exon	31114831	31114891	.	+	.	PSORS1C1	PSORS1C1	P30801	NM_014068.2	TSS38784	170679	0.501053	-1.53964	1.68253	0.095353	0.999044	-4.43522
chr17	Gnomon	exon	50184096	50185648	.	-	.	COL1A1	COL1A1	P230	XM_005257058.2	TSS28936	1277	0.418356	1.80852	1.68223	0.0954116	0.999044	-4.26282
chr2	BestRefSeq	exon	162267079	162267379	.	-	.	IFIH1	IFIH1	P30426	NM_022168.3	TSS47203	64135	0.148589	5.74984	1.68184	0.0954871	0.999044	-4.215
chr2	BestRefSeq	exon	149329985	149330202	.	+	.	LYPD6	LYPD6	P43472	NM_001195685.1	TSS38809	130574	0.122444	3.39439	1.68011	0.0958234	0.999044	-4.22318
chr7	BestRefSeq	exon	106656765	106661188	.	-	.	CCDC71L	CCDC71L	P5981	NM_175884.4	TSS31142	168455	-0.184455	5.33124	-1.67996	0.0958524	0.999044	-4.21478
chr16	BestRefSeq	exon	56657943	56658086	.	+	.	MT1F	MT1F	P30777	NM_005949.3	TSS60439	4494	-0.366601	3.02369	-1.6797	0.0959031	0.999044	-4.24972
chr3	BestRefSeq	exon	49422333	49424874	.	-	.	NICN1	NICN1	P2198	NM_032316.3	TSS5755	84276	0.277282	1.14496	1.67929	0.095984	0.999044	-4.33044
chr10	Gnomon	exon	99929436	99930996	.	-	.	LOC101927371	LOC101927371	P56299	XM_005270308.1	TSS21961		0.111624	4.25436	1.67892	0.0960567	0.999044	-4.21199
chr17	Gnomon	exon	47844908	47848486	.	-	.	SP6	SP6	P19634	XM_006722115.1	TSS22083	80320	0.330611	-0.0221346	1.67884	0.0960716	0.999044	-4.36763
chr9	BestRefSeq	exon	114893343	114894164	.	-	.	TNFSF8	TNFSF8	P48445	NM_001252290.1	TSS19499	944	-0.210034	2.26056	-1.67874	0.0960915	0.999044	-4.25804
chr11	BestRefSeq	exon	74949247	74949399	.	+	.	SPCS2	SPCS2	P21112	NM_014752.2	TSS10482	9789	0.17062	5.92391	1.6787	0.0960989	0.999044	-4.21823
chr2	BestRefSeq	exon	174431571	174436416	.	-	.	GPR155	GPR155	P30201	NM_152529.6	TSS33797	151556	-0.139384	4.61615	-1.67836	0.0961663	0.999044	-4.21212
chr12	BestRefSeq	exon	68686951	68687073	.	+	.	NUP107	NUP107	P50770	NM_020401.2	TSS51345	57122	-0.108421	6.10046	-1.67823	0.0961906	0.999044	-4.22187
chr14	BestRefSeq	exon	102080738	102081821	.	-	.	HSP90AA1	HSP90AA1	P7828	NM_001017963.2	TSS19389	3320	-0.144719	9.7116	-1.67713	0.0964059	0.999044	-4.23052
chr8	BestRefSeq	exon	98064522	98064727	.	+	.	C8orf47	C8orf47	P34305	NM_001170806.1	TSS48649		-0.133677	2.0232	-1.67649	0.0965322	0.999044	-4.28061
chr8	BestRefSeq	exon	47260878	47260991	.	+	.	SPIDR	SPIDR	P20473	NM_001282919.1	TSS15519	23514	-0.0480146	5.39018	-1.67635	0.0965599	0.999044	-4.21931
chr3	Gnomon	exon	44648616	44648811	.	+	.	ZNF35	ZNF35	P55953	XM_005265444.1	TSS18879	7584	-0.125585	3.73893	-1.67601	0.0966262	0.999044	-4.22795
chr5	Gnomon	exon	153990148	153993110	.	-	.	FAM114A2	FAM114A2	P19722	XM_005268361.2	TSS31098	10827	-0.0954377	5.28915	-1.67514	0.0967982	0.999044	-4.21856
chr17	Gnomon	exon	39868164	39868406	.	+	.	ZPBP2	ZPBP2	P52424	XM_005257031.1	TSS40426	124626	-0.459496	-2.68871	-1.67504	0.0968164	0.999044	-4.4329
chr4	BestRefSeq	exon	88684848	88684954	.	-	.	RNU6-33P	RNU6-33P		rna21948	TSS18509	100873748	-0.34661	-1.29098	-1.67492	0.09684	0.999044	-4.43356
chr6	BestRefSeq	exon	134169246	134170435	.	-	.	SGK1	SGK1	P26475	NM_001143678.1	TSS38915	6446	-0.28484	6.87281	-1.67461	0.0969017	0.999044	-4.22863
chr20	BestRefSeq	exon	20034361	20036362	.	-	.	CRNKL1	CRNKL1	P15765	NM_016652.5	TSS57284	51340	-0.107327	6.75174	-1.67217	0.0973824	0.999044	-4.23136
chr14	BestRefSeq	exon	69380123	69380640	.	-	.	ERH	ERH	P43056	NM_004450.2	TSS22005	2079	-0.0857901	6.25044	-1.67169	0.0974776	0.999044	-4.2288
chr12	BestRefSeq	exon	101280127	101280327	.	+	.	UTP20	UTP20	P56540	NM_014503.2	TSS12592	27340	-0.115153	6.22295	-1.67045	0.097724	0.999044	-4.23074
chr17	BestRefSeq	exon	16030094	16032483	.	-	.	NCOR1	NCOR1	P33318	NM_006311.3	TSS59319	9611	0.0602763	7.6809	1.66982	0.0978479	0.999044	-4.23729
chr2	BestRefSeq	exon	28894667	28894923	.	+	.	WDR43	WDR43	P32497	NM_015131.1	TSS17080	23160	-0.143015	6.85216	-1.66935	0.0979427	0.999044	-4.23482
chr16	BestRefSeq	exon	68737292	68737463	.	+	.	CDH1	CDH1	P1273	NM_004360.3	TSS42435	999	0.106857	8.66803	1.66895	0.0980209	0.999044	-4.23976
chr7	BestRefSeq	exon	148941488	148941571	.	+	.	RNY5	RNY5		rna35331	TSS58934	6090	-0.40011	-1.31007	-1.66825	0.0981597	0.999044	-4.44155
chr6	BestRefSeq	exon	65301418	65301650	.	+	.	LOC441155	LOC441155	P4978	NM_001271675.1	TSS49994	441155	-0.20251	1.49657	-1.66805	0.0982013	0.999044	-4.30892
chr16	BestRefSeq	exon	20900235	20900535	.	+	.	LYRM1	LYRM1	P49309	NM_020424.3	TSS39559	57149	-0.118441	4.83385	-1.66786	0.0982385	0.999044	-4.22341
chr2	BestRefSeq	exon	55231903	55232108	.	+	.	RPS27A	RPS27A	P23955	NM_001135592.2	TSS43988	6233	-0.087272	9.20869	-1.66748	0.0983138	0.999044	-4.24197
chr16	BestRefSeq	exon	21349363	21349430	.	+	.	SNX29P1	SNX29P1		rna64487	TSS49656	100652781	-0.423824	-1.35067	-1.66674	0.0984606	0.999044	-4.36431
chr10	BestRefSeq	exon	988409	988527	.	+	.	GTPBP4	GTPBP4	P30621	NM_012341.2	TSS30565	23560	-0.111265	6.00186	-1.66584	0.0986413	0.999044	-4.23366
chr1	BestRefSeq	exon	175012958	175014851	.	-	.	MRPS14	MRPS14	P24439	NM_022100.2	TSS18014	63931	-0.101073	5.41405	-1.66579	0.098651	0.999044	-4.22949
chr13	BestRefSeq	exon	113208193	113208607	.	+	.	CUL4A	CUL4A	P48070	NM_001278513.1	TSS18416	8451	-0.0537288	6.95866	-1.66532	0.0987441	0.999044	-4.23947
chr12	BestRefSeq	exon	64404373	64404804	.	+	.	XPOT	XPOT	P1136	NM_007235.4	TSS22427	11260	-0.128179	6.78296	-1.66522	0.0987656	0.999044	-4.23974
chr7	Gnomon	exon	28995631	28995882	.	-	.	CPVL	CPVL	P451	XM_005249786.1	TSS42384	54504	-0.129094	5.78345	-1.66415	0.0989788	0.999044	-4.23187
chr16	Gnomon	exon	66751752	66752900	.	+	.	LOC101927792	LOC101927792		rna65654	TSS25264		-0.390015	-1.38288	-1.66394	0.0990207	0.999044	-4.43864
chr3	BestRefSeq	exon	32106511	32106758	.	+	.	GPD1L	GPD1L	P3636	NM_015141.3	TSS43054	23171	-0.09976	7.9321	-1.66297	0.0992153	0.999044	-4.24557
chr6	BestRefSeq	CDS	17102258	17102338	.	+	0	STMND1	STMND1	P29957	NM_001190766.1	TSS5765	401236	0.212684	0.426449	1.66236	0.0993387	0.999044	-4.35595
chr1	BestRefSeq	exon	56645317	56645481	.	+	.	PRKAA2	PRKAA2	P26484	NM_006252.3	TSS46179	5563	-0.189647	5.58076	-1.66145	0.0995208	0.999044	-4.23882
chr6	BestRefSeq	exon	41905354	41907287	.	-	.	MED20	MED20	P25855	NM_004275.3	TSS30116	9477	-0.0649758	4.6254	-1.66103	0.0996049	0.999044	-4.23007
chr6	Gnomon	exon	126130692	126130858	.	+	.	LOC101928096	LOC101928096		rna30726	TSS14746	101928096	-0.230875	-0.218623	-1.6609	0.0996322	0.999044	-4.37756
chr15	Gnomon	exon	49858238	49860475	.	-	.	ATP8B4	ATP8B4	P7099	XM_006720694.1	TSS45868	79895	-0.153478	4.45091	-1.65958	0.0998973	0.999044	-4.23158
chr12	BestRefSeq	exon	7919228	7921631	.	-	.	SLC2A3	SLC2A3	P51629	NM_006931.2	TSS19876	6515	-0.199711	4.06833	-1.65849	0.100117	0.999044	-4.23418
chr13	BestRefSeq	exon	53028741	53029040	.	+	.	OLFM4	OLFM4	P36572	NM_006418.4	TSS2242	10562	0.399559	7.86064	1.65839	0.100138	0.999044	-4.25203
chr2	BestRefSeq	exon	99181079	99181249	.	+	.	MRPL30	MRPL30		rna11275	TSS49578	51263	-0.0862473	6.27929	-1.65749	0.100321	0.999044	-4.24599
chr2	BestRefSeq	exon	106801600	106806949	.	-	.	ST6GAL2	ST6GAL2	P26537	NM_001142351.1	TSS10444	84620	0.253138	5.73473	1.65739	0.10034	0.999044	-4.23742
chr1	BestRefSeq	exon	160400574	160400869	.	+	.	VANGL2	VANGL2	P47013	NM_020335.2	TSS31584	57216	0.231734	2.16224	1.65714	0.10039	0.999044	-4.26924
chr2	BestRefSeq	exon	42350502	42351359	.	-	.	COX7A2L	COX7A2L	P30729	NM_004718.2	TSS5069	9167	-0.076948	6.948	-1.65682	0.100456	0.999044	-4.24986
chr11	Gnomon	exon	47214465	47214674	.	+	.	DDB2	DDB2	P58326	XM_006718161.1	TSS18724	1643	0.338475	2.14485	1.6562	0.100581	0.999044	-4.30171
chr10	BestRefSeq	exon	68956123	68956312	.	+	.	DDX21	DDX21	P31909	NM_004728.3	TSS34650	9188	-0.176672	8.11514	-1.65619	0.100584	0.999044	-4.25395
chr5	BestRefSeq	exon	96390336	96393378	.	-	.	PCSK1	PCSK1	P14285	NM_001177875.1	TSS2285	5122	0.124324	4.87417	1.65591	0.100641	0.999044	-4.23969
chr2	BestRefSeq	exon	37344610	37344851	.	+	.	QPCT	QPCT	P14737	NM_012413.3	TSS44642	25797	-0.122403	4.74172	-1.65577	0.10067	0.999044	-4.23754
chr20	BestRefSeq	exon	17941596	17942407	.	-	.	SNX5	SNX5	P50975	NM_014426.3	TSS34633	27131	-0.0909716	7.51154	-1.65529	0.100766	0.999044	-4.25399
chr1	BestRefSeq	exon	75796871	75797229	.	+	.	MSH4	MSH4	P34047	NM_002440.3	TSS21783	4438	-0.34177	-0.911509	-1.6549	0.100845	0.999044	-4.39421
chr4	Gnomon	exon	122923070	122923305	.	+	.	SPATA5	SPATA5	P4831	XM_005262783.2	TSS25345	166378	-0.112576	5.40024	-1.65488	0.100849	0.999044	-4.24421
chr9	BestRefSeq	exon	37588413	37588932	.	-	.	TOMM5	TOMM5	P44881	NM_001134484.1	TSS644	401505	-0.119942	5.84834	-1.65488	0.100849	0.999044	-4.24569
chr1	Gnomon	exon	149385053	149385073	.	+	.	LOC100996717	LOC100996717		rna4898	TSS53863		0.454402	-0.50503	1.65326	0.10118	0.999044	-4.36303
chr2	BestRefSeq	exon	6917392	6917622	.	+	.	RNF144A	RNF144A	P20004	NM_014746.4	TSS37303	9781	0.100475	4.8552	1.65264	0.101307	0.999044	-4.24091
chr9	Gnomon	exon	42949091	42949907	.	+	.	LOC101928261	LOC101928261		rna39806	TSS26088		0.457831	-3.20106	1.65261	0.101312	0.999044	-4.47553
chrX	BestRefSeq	exon	23833348	23833510	.	-	.	APOO	APOO		rna84484	TSS6918	79135	-0.102103	4.01942	-1.65254	0.101326	0.999044	-4.24059
chr20	BestRefSeq	exon	50267486	50267663	.	+	.	RP11-290F20.3	RP11-290F20.3	P38334	NM_001278655.1	TSS5126		0.462639	-3.19516	1.65232	0.101372	0.999044	-4.46885
chr12	Gnomon	exon	103746624	103746639	.	-	.	LOC101930305	LOC101930305		rna54696	TSS40526		0.348994	-1.49295	1.65204	0.101428	0.999044	-4.43324
chr6	BestRefSeq	exon	113868013	113870343	.	-	.	RP1-249H1.4	RP1-249H1.4		rna30521	TSS9817		0.201779	2.67078	1.6514	0.10156	0.999044	-4.26455
chr3	Gnomon	exon	120628168	120628529	.	-	.	HGD	HGD	P31726	XM_005247412.1	TSS61982	3081	-0.146982	4.57014	-1.65091	0.10166	0.999044	-4.24045
chr1	BestRefSeq	exon	205862079	205862598	.	+	.	LOC284581	LOC284581		rna7599	TSS51630	284581	-0.291351	-1.96723	-1.64998	0.101851	0.999044	-4.30258
chr20	BestRefSeq	exon	46008908	46009064	.	+	.	MMP9	MMP9	P46966	NM_004994.2	TSS43259	4318	0.800517	0.555973	1.6495	0.101948	0.999044	-4.36781
chr16	BestRefSeq	exon	3222325	3224610	.	-	.	ZNF200	ZNF200	P42081	NM_001145446.1	TSS42961	7752	-0.0995978	3.54321	-1.64889	0.102074	0.999044	-4.24988
chr7	Gnomon	exon	29920103	29924115	.	-	.	SCRN1	SCRN1	P46168	XM_005249918.2	TSS34507	9805	-0.0914989	5.35706	-1.64761	0.102337	0.999044	-4.24807
chr5	Curated Genomic	exon	141213919	141217421	.	+	.	PCDHB13	PCDHB13	P552	NM_018933.3	TSS16636	56123	0.215613	-0.35261	1.6472	0.102421	0.999044	-4.36224
chr11	BestRefSeq	exon	102520508	102520804	.	-	.	MMP7	MMP7	P29175	NM_002423.3	TSS26386	4316	0.493023	-0.675522	1.64688	0.102487	0.999044	-4.43214
chr4	Gnomon	exon	166733384	166735090	.	-	.	SPOCK3	SPOCK3	P45604	XM_005263041.1	TSS22060	50859	-0.411713	-2.03872	-1.64645	0.102575	0.999044	-4.42938
chr4	Gnomon	exon	152768685	152771542	.	-	.	TIGD4	TIGD4	P30039	XM_005262807.2	TSS57792	201798	-0.250476	0.478383	-1.64586	0.102697	0.999044	-4.35834
chr4	Gnomon	exon	70655541	70656539	.	-	.	IGJ	IGJ	P3256	XM_006714211.1	TSS47648		-0.185311	13.6084	-1.6455	0.102771	0.999044	-4.26365
chr19	Gnomon	exon	44025342	44025478	.	+	.	ZNF222	ZNF222	P52787	XM_005259208.1	TSS60332	7673	-0.133556	2.23755	-1.64521	0.102832	0.999044	-4.29752
chr19	Gnomon	exon	3224676	3224998	.	+	.	CELF5	CELF5		rna73605	TSS54931	60680	-0.457203	-2.46165	-1.64498	0.102879	0.999044	-4.4689
chr16	BestRefSeq	exon	22206271	22206679	.	+	.	EEF2K	EEF2K	P39792	NM_013302.3	TSS39644	29904	0.128377	4.53126	1.64452	0.102974	0.999044	-4.24798
chr16	BestRefSeq	exon	53369362	53370295	.	-	.	LOC643802	LOC643802	P58358	NM_001207030.1	TSS8917	643802	-0.35519	-2.0163	-1.64447	0.102985	0.999044	-4.43144
chr1	BestRefSeq	exon	176463171	176463418	.	+	.	PAPPA2	PAPPA2	P6057	NM_020318.2	TSS41355	60676	0.159829	3.97162	1.64385	0.103112	0.999044	-4.25004
chr9	BestRefSeq	exon	105694525	105694772	.	+	.	TMEM38B	TMEM38B	P27441	NM_018112.2	TSS6728	55151	-0.198084	5.75356	-1.64382	0.103119	0.999044	-4.25944
chr8	BestRefSeq	exon	72021251	72023116	.	-	.	TRPA1	TRPA1	P48517	NM_007332.2	TSS23032	8989	-0.204519	5.95645	-1.64371	0.103143	0.999044	-4.25625
chr4	BestRefSeq	exon	15968226	15969368	.	-	.	PROM1	PROM1	P23317	NM_001145847.1	TSS16176	8842	0.132725	6.83713	1.64303	0.103282	0.999044	-4.2676
chr15	Gnomon	exon	30360566	30362811	.	-	.	CHRFAM7A	CHRFAM7A	P49740	XM_005254750.1	TSS12621	89832	-0.443396	-2.86538	-1.64287	0.103317	0.999044	-4.47061
chr6	BestRefSeq	exon	42206801	42208372	.	-	.	MRPS10	MRPS10	P42101	NM_018141.3	TSS54934	55173	-0.126784	6.28565	-1.64286	0.103319	0.999044	-4.26275
chr5	BestRefSeq	exon	55307748	55308147	.	+	.	SKIV2L2	SKIV2L2	P4873	NM_015360.4	TSS42546		-0.135446	7.5842	-1.64268	0.103356	0.999044	-4.2689
chr12	Gnomon	exon	63142287	63147645	.	-	.	AVPR1A	AVPR1A	P6883	XM_005269002.2	TSS1842	552	-0.220543	2.25422	-1.6417	0.10356	0.999044	-4.28756
chr3	BestRefSeq	exon	132317367	132317576	.	+	.	ACPP	ACPP	P11125	NM_001134194.1	TSS20614	55	0.155292	3.04315	1.64132	0.103638	0.999044	-4.28
chr7	BestRefSeq	exon	135557914	135557972	.	+	.	NUP205	NUP205	P25883	NM_015135.2	TSS26232	23165	-0.0792038	6.84241	-1.64112	0.10368	0.999044	-4.26755
chr20	BestRefSeq	exon	49278178	49278397	.	+	.	ZFAS1	ZFAS1		rna80277	TSS40219	441951	-0.10051	5.44409	-1.63972	0.103972	0.999044	-4.2595
chr6	tRNAscan-SE	exon	27791356	27791427	.	-	.	TRNAQ17	TRNAQ17		rna28022	TSS8450		-0.456286	-1.96336	-1.63951	0.104014	0.999044	-4.44857
chr16	BestRefSeq	exon	21300849	21301335	.	+	.	CRYM-AS1	CRYM-AS1		rna64486	TSS50022	400508	-0.175542	1.09138	-1.63925	0.104068	0.999044	-4.33592
chr4	BestRefSeq	exon	46918900	46928755	.	-	.	GABRA4	GABRA4	P16655	NM_000809.3	TSS55648	2557	0.264452	-0.283951	1.63909	0.104102	0.999044	-4.34221
chr17	BestRefSeq	exon	10822475	10825783	.	-	.	PIRT	PIRT	P844	NM_001101387.1	TSS46930	644139	-0.409479	-2.29337	-1.6388	0.104163	0.999044	-4.44713
chr1	Gnomon	exon	244965208	244969979	.	-	.	LOC101928068	LOC101928068		rna8710	TSS33891	101928068	0.21006	0.837451	1.63859	0.104206	0.999044	-4.32774
chr15	BestRefSeq	exon	73917468	73919383	.	-	.	LOXL1-AS1	LOXL1-AS1		rna62160	TSS43855	100287616	0.307926	-1.3436	1.6382	0.104287	0.999044	-4.41297
chr12	BestRefSeq	exon	49389174	49392335	.	+	.	LOC100335030	LOC100335030		rna52926	TSS44123	100335030	0.238336	0.629728	1.6376	0.104414	0.999044	-4.34188
chr5	Gnomon	exon	97178287	97178334	.	-	.	LOC101926909	LOC101926909		rna25090	TSS16057		0.274297	-0.923613	1.63721	0.104496	0.999044	-4.41435
chr2	BestRefSeq	exon	10721649	10721731	.	+	.	ATP6V1C2	ATP6V1C2	P41204	NM_144583.3	TSS17718	245973	0.190841	0.471637	1.63707	0.104524	0.999044	-4.34456
chr1	BestRefSeq	exon	50968695	50969899	.	+	.	CDKN2C	CDKN2C	P29709	NM_001262.2	TSS39969	1031	0.179621	2.87306	1.6365	0.104644	0.999044	-4.28554
chr3	BestRefSeq	exon	23916804	23917173	.	+	.	RPL15	RPL15	P43344	NM_002948.3	TSS13488	6138	-0.0511269	9.77588	-1.63612	0.104724	0.999044	-4.27899
chr19	BestRefSeq	exon	57487711	57487983	.	+	.	ZNF419	ZNF419	P18079	NM_024691.3	TSS46378	79744	-0.123352	2.32682	-1.63596	0.104757	0.999044	-4.29333
chr18	BestRefSeq	exon	80147924	80148254	.	+	.	PARD6G-AS1	PARD6G-AS1		rna73262	TSS29013	100130522	0.367624	-2.38062	1.63515	0.104926	0.999044	-4.45908
chr10	BestRefSeq	exon	90740818	90742528	.	-	.	HTR7	HTR7	P17880	NM_019859.3	TSS11550	3363	-0.177881	1.42139	-1.63443	0.105077	0.999044	-4.34574
chr11	BestRefSeq	exon	73400478	73406744	.	-	.	FAM168A	FAM168A	P12166	NM_001286051.1	TSS46339	23201	0.120227	4.2922	1.63428	0.105109	0.999044	-4.25725
chr15	Gnomon	exon	82262811	82262932	.	+	.	FAM154B	FAM154B	P20904	XM_005254319.2	TSS30181		-0.315553	-0.10274	-1.63413	0.105142	0.999044	-4.42273
chr10	Gnomon	exon	6349589	6352762	.	+	.	DKFZp667F0711	DKFZp667F0711		rna42701	TSS19856		-0.372939	-1.76731	-1.63386	0.105197	0.999044	-4.43298
chr3	BestRefSeq	CDS	72888234	72888508	.	+	0	GXYLT2	GXYLT2	P56667	NM_001080393.1	TSS61594	727936	-0.162853	2.41084	-1.63333	0.105309	0.999044	-4.30311
chr1	BestRefSeq	exon	201829160	201829372	.	+	.	IPO9	IPO9	P40538	NM_018085.4	TSS15662	55705	0.0780049	5.14483	1.63246	0.105492	0.999044	-4.265
chr4	BestRefSeq	exon	140388453	140389304	.	-	.	CLGN	CLGN	P2447	NM_004362.2	TSS7971	1047	-0.217991	2.26588	-1.63233	0.10552	0.999044	-4.28127
chr15	BestRefSeq	exon	67065857	67066360	.	+	.	SMAD3	SMAD3	P13523	NM_005902.3	TSS50975	4088	0.113527	4.38626	1.63204	0.105581	0.999044	-4.25981
chr7	BestRefSeq	exon	36324150	36326918	.	-	.	KIAA0895	KIAA0895	P54369	NM_001199707.1	TSS54098	23366	-0.184407	2.27903	-1.631	0.1058	0.999044	-4.30213
chr11	BestRefSeq	exon	45094013	45094194	.	+	.	PRDM11	PRDM11		rna47845	TSS9616	56981	0.219573	1.43614	1.63041	0.105925	0.999044	-4.32744
chr11	BestRefSeq	CDS	122838547	122838592	.	+	0	CRTAM	CRTAM	P39481	NM_019604.2	TSS12808	56253	-0.225002	1.37075	-1.63034	0.105941	0.999044	-4.35726
chr15	Gnomon	exon	101633226	101633728	.	-	.	TM2D3	TM2D3	P17917	XM_005254980.2	TSS8411	80213	-0.0871374	5.1422	-1.63028	0.105953	0.999044	-4.26527
chrX	BestRefSeq	exon	149938548	149938786	.	+	.	LINC00894	LINC00894		rna86876	TSS13532	100272228	0.185513	1.24022	1.63007	0.105998	0.999044	-4.33074
chr7	BestRefSeq	exon	105010542	105014141	.	-	.	KMT2E-AS1	KMT2E-AS1		rna34355	TSS50434	100216545	0.141758	3.08613	1.63003	0.106006	0.999044	-4.26817
chr2	BestRefSeq	exon	237324012	237324814	.	-	.	COL6A3	COL6A3	P25107	NM_004369.3	TSS44905	1293	0.274856	6.36506	1.62958	0.106101	0.999044	-4.27538
chr5	BestRefSeq	exon	135444214	135447348	.	-	.	C5orf20	C5orf20	P12139	NM_130848.2	TSS48558		0.349615	0.1947	1.62939	0.106142	0.999044	-4.3663
chr14	BestRefSeq	exon	70044217	70046323	.	-	.	SLC8A3	SLC8A3	P6377	NM_058240.3	TSS31141	6547	-0.294972	-0.691974	-1.62934	0.106153	0.999044	-4.41836
chr18	BestRefSeq	exon	14337423	14338896	.	+	.	CYP4F35P	CYP4F35P		rna72209	TSS59159	284233	0.427085	-2.06262	1.62907	0.10621	0.999044	-4.44546
chr21	BestRefSeq	exon	32790673	32794485	.	-	.	C21orf62	C21orf62	P7983	NM_001162495.2	TSS4916	56245	-0.489202	-2.79404	-1.62765	0.106511	0.999044	-4.46837
chr15	BestRefSeq	exon	42548813	42548965	.	+	.	HAUS2	HAUS2	P51104	NM_018097.2	TSS6721	55142	-0.129523	5.54297	-1.62719	0.10661	0.999044	-4.2749
chr17	Gnomon	exon	45217383	45217403	.	-	.	LOC339192	LOC339192		rna69672	TSS41773	339192	0.362621	-0.734762	1.62673	0.106707	0.999044	-4.43342
chr5	Gnomon	exon	64165306	64165380	.	+	.	RNF180	RNF180	P49558	XM_006714589.1	TSS35944	285671	-0.17481	3.08253	-1.62671	0.10671	0.999044	-4.2754
chr10	Gnomon	exon	30844632	30845573	.	-	.	ZNF438	ZNF438	P25538	XM_006717393.1	TSS12230	220929	0.0956412	2.78005	1.62586	0.106891	0.999044	-4.28996
chr12	BestRefSeq	exon	12813346	12813454	.	+	.	DDX47	DDX47	P2441	NM_016355.3	TSS8265	51202	-0.0965362	5.60294	-1.62565	0.106936	0.999044	-4.2737
chr17	BestRefSeq	exon	29929856	29929968	.	+	.	EFCAB5	EFCAB5	P53963	NM_001145053.1	TSS47735	374786	0.207226	1.66929	1.62519	0.107035	0.999044	-4.32804
chr16	BestRefSeq	CDS	88427471	88430649	.	+	0	ZNF469	ZNF469	P31940	NM_001127464.1	TSS1195	84627	0.544042	-2.56593	1.62439	0.107205	0.999044	-4.46104
chrX	BestRefSeq	CDS	103707344	103707514	.	-	0	GLRA4	GLRA4	P20279	NM_001024452.2	TSS38058	441509	-0.495866	-1.92595	-1.62439	0.107206	0.999044	-4.46793
chr5	BestRefSeq	exon	54977867	54979435	.	-	.	ESM1	ESM1	P1009	NM_007036.4	TSS50307	11082	-0.355712	-1.56588	-1.62365	0.107364	0.999044	-4.43534
chr12	BestRefSeq	exon	113057857	113058451	.	+	.	DTX1	DTX1	P5157	NM_004416.2	TSS32345	1840	0.495075	-1.8037	1.62299	0.107505	0.999044	-4.40953
chr9	BestRefSeq	exon	116425225	116425626	.	-	.	ASTN2	ASTN2	P8825	NM_001184734.1	TSS53703	23245	0.267888	1.31672	1.62295	0.107514	0.999044	-4.34111
chr1	BestRefSeq	exon	219968600	219968956	.	-	.	EPRS	EPRS	P9726	NM_004446.2	TSS14753	2058	-0.0904148	8.37612	-1.62268	0.107572	0.999044	-4.29357
chr8	BestRefSeq	exon	109967004	109968599	.	-	.	KCNV1	KCNV1	P55053	NM_014379.2	TSS13435	27012	0.266618	-0.577895	1.62261	0.107587	0.999044	-4.40254
chr12	BestRefSeq	exon	82352304	82353312	.	-	.	CCDC59	CCDC59		rna54277	TSS15669	29080	-0.141181	5.03091	-1.62236	0.107639	0.999044	-4.27591
chr18	BestRefSeq	exon	49822786	49826623	.	-	.	MYO5B	MYO5B	P34132	NM_001080467.2	TSS29017	4645	0.0700541	8.05297	1.6212	0.107887	0.999044	-4.29456
chr7	Gnomon	CDS	117470772	117470937	.	+	0	CFTR	CFTR	P36817	XM_006715842.1	TSS30388	1080	-0.108528	9.50638	-1.62098	0.107936	0.999044	-4.29666
chr21	BestRefSeq	exon	16070522	16070548	.	+	.	LINC00478	LINC00478		rna81017	TSS30777		-0.351377	-1.56848	-1.62064	0.108009	0.999044	-4.42594
chr2	BestRefSeq	exon	70295976	70297477	.	-	.	FAM136A	FAM136A	P17892	NM_032822.2	TSS16302	84908	-0.0836234	5.88299	-1.6206	0.108018	0.999044	-4.28466
chr9	BestRefSeq	exon	39813784	39817729	.	-	.	KGFLP2	KGFLP2		rna39743	TSS26432		-0.278292	0.151984	-1.62041	0.108059	0.999044	-4.35869
chr16	BestRefSeq	exon	82148162	82148863	.	-	.	MPHOSPH6	MPHOSPH6	P24789	NM_005792.2	TSS60239	10200	-0.156673	4.73479	-1.62006	0.108134	0.999044	-4.27328
chr3	Gnomon	exon	57197838	57198295	.	-	.	HESX1	HESX1	P54236	XM_005265526.2	TSS27821	8820	-0.203291	-0.259088	-1.61973	0.108205	0.999044	-4.39816
chr16	BestRefSeq	exon	56669814	56669912	.	+	.	MT1H	MT1H	P38322	NM_005951.2	TSS40555	4496	-0.623408	0.522111	-1.61909	0.108343	0.999044	-4.39349
chr1	BestRefSeq	exon	23778386	23778713	.	+	.	PITHD1	PITHD1	P23930	NM_020362.4	TSS22668	57095	-0.0630025	5.76871	-1.61735	0.108718	0.999044	-4.28507
chr9	BestRefSeq	exon	137299631	137302251	.	-	.	NRARP	NRARP	P36445	NM_001004354.2	TSS50553	441478	0.0948275	4.95206	1.61699	0.108796	0.999044	-4.28231
chr4	BestRefSeq	exon	74933075	74933370	.	+	.	PARM1	PARM1	P28033	NM_015393.3	TSS26930	25849	0.079092	8.88656	1.61642	0.108918	0.999044	-4.30157
chr12	Gnomon	exon	10070413	10071513	.	-	.	CLEC1A	CLEC1A	P46623	XM_005253383.1	TSS33434	51267	-0.188675	0.24825	-1.61595	0.109019	0.999044	-4.38722
chr1	Gnomon	exon	151346944	151347188	.	+	.	LOC101927886	LOC101927886		rna5201	TSS14356		-0.418993	-2.59596	-1.61294	0.109673	0.999044	-4.46544
chr5	BestRefSeq	exon	132750817	132752181	.	-	.	SEPT8	SEPT8	P42019	NM_001098811.1	TSS29654	23176	0.113863	5.52773	1.61287	0.109689	0.999044	-4.28533
chr6	BestRefSeq	exon	7389829	7390073	.	+	.	RIOK1	RIOK1	P30358	NM_031480.2	TSS3014	83732	-0.11096	5.03567	-1.61272	0.109722	0.999044	-4.28591
chr6	BestRefSeq	exon	159169397	159169705	.	+	.	FNDC1	FNDC1	P31251	NM_032532.2	TSS61052	84624	-0.276056	-0.440227	-1.6125	0.109769	0.999044	-4.38433
chr9	BestRefSeq	exon	132375548	132376168	.	-	.	TTF1	TTF1	P19912	NM_001205296.1	TSS15324	7270	-0.0736394	4.38131	-1.61191	0.109897	0.999044	-4.27969
chr10	BestRefSeq	exon	70202830	70203186	.	-	.	PPA1	PPA1	P23958	NM_021129.3	TSS29408	5464	-0.140893	8.04576	-1.61178	0.109926	0.999044	-4.30541
chr11	BestRefSeq	exon	73787872	73787992	.	+	.	MRPL48	MRPL48	P36414	NM_016055.5	TSS7241	51642	-0.0937966	4.7404	-1.61163	0.10996	0.999044	-4.28052
chr4	BestRefSeq	exon	38796255	38798898	.	-	.	TLR1	TLR1	P49303	NM_003263.3	TSS11028	7096	-0.179658	4.80904	-1.61154	0.109978	0.999044	-4.28492
chrX	BestRefSeq	exon	103628720	103628793	.	+	.	TCEAL1	TCEAL1	P36676	NM_001006640.1	TSS8682	9338	-0.126165	4.3329	-1.61133	0.110023	0.999044	-4.27989
chr2	Gnomon	exon	98608571	98608726	.	+	.	UNC50	UNC50	P184	XM_006712403.1	TSS5942	25972	-0.105316	5.75975	-1.61119	0.110054	0.999044	-4.29382
chrX	BestRefSeq	exon	153334155	153334285	.	+	.	ZNF275	ZNF275	P49697	NM_001080485.3	TSS13468	10838	0.1066	3.62371	1.61067	0.110168	0.999044	-4.28545
chr12	BestRefSeq	exon	93377925	93378421	.	+	.	NUDT4	NUDT4	P25760	NM_019094.4	TSS37749	11163	-0.182843	8.78142	-1.61043	0.11022	0.999044	-4.30869
chr17	BestRefSeq	exon	8204731	8205044	.	-	.	AURKB	AURKB	P55079	NM_001284526.1	TSS57297	9212	0.520895	0.0787928	1.61018	0.110274	0.999044	-4.41715
chr20	Gnomon	exon	473322	473950	.	-	.	CSNK2A1	CSNK2A1	P3161	XM_006723548.1	TSS17261	1457	-0.0479502	6.67729	-1.61008	0.110296	0.999044	-4.3019
chr3	Gnomon	exon	3778870	3778899	.	-	.	LOC100130207	LOC100130207		rna14980	TSS7056	100130207	-0.229993	-0.696171	-1.61008	0.110297	0.999044	-4.40926
chr16	BestRefSeq	exon	81035853	81036206	.	+	.	ATMIN	ATMIN	P26463	NM_015251.2	TSS13712	23300	-0.0690057	6.95473	-1.60991	0.110334	0.999044	-4.30331
chr12	BestRefSeq	exon	29389294	29389853	.	+	.	OVCH1-AS1	OVCH1-AS1		rna52450	TSS46408	101055625	-0.398152	-2.5483	-1.60935	0.110457	0.999044	-4.43233
chr6	BestRefSeq	exon	139372255	139373952	.	-	.	CITED2	CITED2	P18174	NM_001168388.2	TSS36698	10370	0.127321	4.36438	1.60906	0.11052	0.999044	-4.28375
chr12	BestRefSeq	exon	112026689	112029653	.	-	.	NAA25	NAA25	P8037	NM_024953.3	TSS24274	80018	-0.137508	6.01225	-1.60894	0.110547	0.999044	-4.30059
chr19	Gnomon	exon	53333747	53333792	.	+	.	ZNF845	ZNF845	P5647	XM_006723468.1	TSS36342	91664	-0.126028	5.5849	-1.60889	0.110557	0.999044	-4.29386
chr11	BestRefSeq	exon	62854621	62854695	.	-	.	SNORD28	SNORD28		rna48661	TSS45831	9300	-0.264874	0.0272055	-1.60742	0.110879	0.999044	-4.39726
chr5	Gnomon	exon	81972025	81972306	.	+	.	ATG10	ATG10	P13482	XM_005248612.1	TSS59250	83734	-0.0939034	3.22782	-1.60703	0.110965	0.999044	-4.28838
chr1	Gnomon	exon	149655362	149655482	.	+	.	LOC101927520	LOC101927520		rna4938	TSS55072		-0.243603	0.85799	-1.60669	0.111039	0.999044	-4.37682
chr11	BestRefSeq	exon	62852910	62853035	.	-	.	SNORD22	SNORD22		rna48657	TSS37769	9304	-0.21425	0.439214	-1.60659	0.111061	0.999044	-4.3831
chr1	BestRefSeq	exon	19265982	19267461	.	-	.	AKR7L	AKR7L		rna1031	TSS51730	246181	0.13121	1.21372	1.6065	0.111082	0.999044	-4.35898
chr11	BestRefSeq	exon	122089103	122091740	.	-	.	MIR100HG	MIR100HG		rna50990	TSS45804	399959	-0.219701	3.36937	-1.6062	0.111148	0.999044	-4.29268
chr7	Gnomon	exon	105604381	105607893	.	-	.	ATXN7L1	ATXN7L1	P6545	XM_005250220.2	TSS41055	222255	0.109349	2.95216	1.60579	0.111238	0.999044	-4.29707
chr2	BestRefSeq	exon	27582969	27583128	.	+	.	ZNF512	ZNF512	P51646	NM_001271289.1	TSS46874	84450	-0.0680244	4.95873	-1.6055	0.111301	0.999044	-4.29087
chr5	BestRefSeq	exon	138506093	138508387	.	-	.	ETF1	ETF1	P28215	NM_001282185.1	TSS32999	2107	-0.116839	7.8715	-1.60548	0.111307	0.999044	-4.31171
chr10	BestRefSeq	exon	45000825	45000978	.	+	.	ZNF22	ZNF22	P33963	NM_006963.4	TSS34445	7570	-0.125493	6.03312	-1.60544	0.111315	0.999044	-4.30293
chr11	BestRefSeq	exon	18080343	18080491	.	-	.	SAAL1	SAAL1	P47642	NM_138421.2	TSS23670	113174	-0.0916026	4.09236	-1.6048	0.111456	0.999044	-4.28621
chr15	BestRefSeq	exon	68930500	68930717	.	+	.	SPESP1	SPESP1	P289	NM_145658.3	TSS53882	246777	-0.423172	0.939016	-1.60477	0.111462	0.999044	-4.41829
chr6	Gnomon	exon	28994785	28996586	.	-	.	ZNF311	ZNF311	P10307	XM_006715068.1	TSS59974	282890	-0.122535	1.79407	-1.6033	0.111787	0.999044	-4.34327
chr17	BestRefSeq	exon	37084992	37087439	.	-	.	ACACA	ACACA	P52686	NM_198838.1	TSS57519	31	0.147793	5.29558	1.60318	0.111813	0.999044	-4.29446
chr8	Gnomon	exon	38382563	38382566	.	+	.	LETM2	LETM2	P32413	XM_005273407.2	TSS58051	137994	-0.1843	0.0677589	-1.60291	0.111873	0.999044	-4.40167
chr4	BestRefSeq	exon	118280038	118282243	.	-	.	PRSS12	PRSS12	P1687	NM_003619.3	TSS33587	8492	0.0761586	5.18313	1.6028	0.111897	0.999044	-4.29811
chr7	BestRefSeq	exon	7550104	7551476	.	-	.	RP5-1159O4.2	RP5-1159O4.2		rna32005	TSS15510		0.258885	0.80605	1.60267	0.111926	0.999044	-4.38462
chr1	Gnomon	exon	236536162	236536790	.	-	.	HEATR1	HEATR1		rna8578	TSS13498	55127	-0.110437	6.88723	-1.6025	0.111964	0.999044	-4.31272
chr12	BestRefSeq	exon	70638073	70639277	.	-	.	PTPRR	PTPRR		rna54096	TSS50222	5801	0.233865	5.05649	1.60203	0.112068	0.999044	-4.29268
chr4	BestRefSeq	exon	75949906	75950797	.	-	.	SDAD1	SDAD1	P8676	NM_001288983.1	TSS39695	55153	-0.113717	6.57061	-1.60201	0.112072	0.999044	-4.31093
chr16	BestRefSeq	exon	23678880	23679340	.	+	.	PLK1	PLK1	P22319	NM_005030.3	TSS14978	5347	0.399338	-0.277733	1.60129	0.112231	0.999044	-4.40403
chr7	BestRefSeq	exon	139561570	139573397	.	-	.	HIPK2	HIPK2	P41587	NM_001113239.2	TSS26811	28996	0.0962047	5.87607	1.60076	0.112349	0.999044	-4.30947
chr2	BestRefSeq	exon	38797729	38798442	.	-	.	DHX57	DHX57	P36776	NM_198963.1	TSS23903	90957	-0.0691232	4.94234	-1.60056	0.112392	0.999044	-4.29605
chr8	Gnomon	exon	37406464	37407019	.	-	.	LOC100507420	LOC100507420		rna36653	TSS54160		-0.35358	-2.17592	-1.60045	0.112418	0.999044	-4.45419
chr10	BestRefSeq	exon	5684838	5685175	.	+	.	FAM208B	FAM208B	P4285	NM_017782.4	TSS31583	54906	-0.0960227	7.77504	-1.60039	0.11243	0.999044	-4.31835
chr6	Gnomon	exon	158232236	158232303	.	+	.	TULP4	TULP4	P57796	XM_005267057.1	TSS49977	56995	-0.102977	6.79333	-1.60006	0.112503	0.999044	-4.31521
chr19	Gnomon	exon	37410876	37414419	.	-	.	ZNF569	ZNF569	P24949	XM_005258564.1	TSS41689	148266	-0.191109	3.43907	-1.59992	0.112536	0.999044	-4.29377
chr10	Gnomon	exon	126905414	126905563	.	+	.	DOCK1	DOCK1	P58693	XM_006717682.1	TSS48532	1793	-0.0888026	6.8209	-1.59937	0.112659	0.999044	-4.31495
chr1	Gnomon	exon	166839444	166839604	.	+	.	POGK	POGK	P51838	XM_005245372.1	TSS9516	57645	-0.0614024	5.82184	-1.59878	0.112789	0.999044	-4.30852
chr1	BestRefSeq	exon	89258950	89260817	.	-	.	GBP5	GBP5	P7696	NM_001134486.2	TSS38751	115362	-0.24886	4.21259	-1.59873	0.1128	0.999044	-4.29376
chr13	BestRefSeq	exon	23888889	23889011	.	+	.	C1QTNF9B-AS1	C1QTNF9B-AS1	P20715	NM_001014442.2	TSS51940		0.477992	-2.60265	1.59871	0.112805	0.999044	-4.47039
chr6	BestRefSeq	exon	138404199	138404597	.	+	.	HEBP2	HEBP2	P12363	NM_014320.2	TSS49799	23593	-0.10969	6.63073	-1.5987	0.112807	0.999044	-4.31491
chr20	BestRefSeq	exon	25763466	25763704	.	-	.	FAM182B	FAM182B		rna79337	TSS35935	728882	-0.390213	-3.19791	-1.59827	0.112901	0.999044	-4.49367
chrX	BestRefSeq	exon	119786504	119786732	.	-	.	RPL39	RPL39	P41780	NM_001000.3	TSS14087	6170	-0.117991	9.15958	-1.59823	0.11291	0.999044	-4.32277
chr3	Gnomon	exon	113002444	113006004	.	-	.	C3orf17	C3orf17	P26189	XM_005247278.2	TSS20027		-0.124937	5.69394	-1.59782	0.113002	0.999044	-4.31044
chr7	BestRefSeq	exon	12330883	12331197	.	-	.	VWDE	VWDE	P690	NM_001135924.1	TSS36776	221806	0.180696	0.229592	1.59777	0.113014	0.999044	-4.34703
chr3	BestRefSeq	exon	148697871	148698127	.	+	.	AGTR1	AGTR1	P959	NM_031850.3	TSS46365	185	-0.182975	2.11024	-1.59744	0.113086	0.999044	-4.32838
chr2	BestRefSeq	exon	201140289	201140445	.	-	.	CFLAR-AS1	CFLAR-AS1		rna13428	TSS48026	65072	0.423649	-2.4133	1.59728	0.113122	0.999044	-4.47342
chr1	BestRefSeq	exon	117001750	117001860	.	+	.	CD101	CD101	P18917	NM_001256106.2	TSS24655	9398	0.26285	1.7892	1.59688	0.113211	0.999044	-4.35997
chr2	Gnomon	exon	189746660	189747168	.	-	.	OSGEPL1	OSGEPL1	P54360	XM_005246765.2	TSS7939	64172	-0.132361	3.23143	-1.59628	0.113346	0.999044	-4.30065
chr5	BestRefSeq	exon	178895915	178895974	.	+	.	ZFP2	ZFP2	P43527	NM_030613.2	TSS28204	80108	-0.191095	1.3921	-1.59577	0.11346	0.999044	-4.36256
chr1	BestRefSeq	exon	46635039	46635970	.	-	.	ATPAF1	ATPAF1	P28103	NM_022745.4	TSS15736	64756	-0.0840674	6.22222	-1.59502	0.113627	0.999044	-4.31624
chr1	Gnomon	exon	222589169	222589189	.	+	.	LOC100506161	LOC100506161		rna8033	TSS7603		-0.19827	-0.16921	-1.59479	0.113678	0.999044	-4.4103
chr18	Gnomon	exon	68715209	68715611	.	+	.	CCDC102B	CCDC102B	P488	XM_006722546.1	TSS33184	79839	-0.153688	3.47479	-1.59397	0.113863	0.999044	-4.29709
chr17	BestRefSeq	exon	59210010	59211810	.	+	.	SMG8	SMG8	P45254	NM_018149.6	TSS22568	55181	-0.102184	4.57677	-1.59345	0.113979	0.999044	-4.29725
chr16	Gnomon	exon	67481394	67481519	.	+	.	LOC101927837	LOC101927837		rna65767	TSS19186	101927837	0.416853	-1.91488	1.59295	0.114092	0.999044	-4.46693
chr13	Gnomon	exon	77697737	77698539	.	+	.	SLAIN1	SLAIN1	P21339	XM_006719765.1	TSS13539	122060	-0.138364	3.31194	-1.59232	0.114234	0.999044	-4.30628
chr1	BestRefSeq	exon	247034638	247038424	.	-	.	ZNF670	ZNF670	P44505	NM_001204220.1	TSS889	93474	-0.161485	3.25436	-1.59231	0.114235	0.999044	-4.30238
chr16	Gnomon	exon	29104510	29105139	.	-	.	LOC101928215	LOC101928215		rna64808	TSS45782	101928215	-0.208749	2.39253	-1.59224	0.114252	0.999044	-4.36048
chr20	BestRefSeq	exon	13995500	13995809	.	+	.	MACROD2	MACROD2	P6938	NM_080676.5	TSS21908	140733	-0.171916	3.02528	-1.59211	0.11428	0.999044	-4.31245
chr1	Gnomon	exon	40072710	40074183	.	-	.	PPT1	PPT1	P32463	XM_005271008.1	TSS59984	5538	-0.083671	6.51822	-1.58948	0.114874	0.999044	-4.32368
chr11	BestRefSeq	exon	9460965	9461076	.	+	.	ZNF143	ZNF143	P17711	NM_001282657.1	TSS4107	7702	-0.0742966	4.89891	-1.58872	0.115045	0.999044	-4.30752
chr10	Gnomon	exon	125785522	125785839	.	-	.	UROS	UROS	P33899	XM_005270139.1	TSS52400	7390	-0.0918731	3.88671	-1.58815	0.115174	0.999044	-4.30234
chr16	Gnomon	exon	74408631	74409043	.	-	.	CLEC18B	CLEC18B	P1795	XM_005255976.2	TSS27789	497190	0.397823	-3.56759	1.58763	0.115291	0.999044	-4.48116
chr12	BestRefSeq	exon	128793194	128794356	.	-	.	SLC15A4	SLC15A4	P5074	NM_145648.3	TSS1221	121260	-0.0816636	4.3973	-1.58714	0.115401	0.999044	-4.30454
chr2	BestRefSeq	exon	206159594	206159684	.	+	.	EEF1B2	EEF1B2	P37111	NM_001037663.1	TSS33804	1933	-0.0917672	8.42722	-1.58674	0.115492	0.999044	-4.33436
chr2	BestRefSeq	exon	237966945	237967132	.	+	.	UBE2F	UBE2F	P41608	NM_001278308.1	TSS17295	140739	-0.0805955	4.52815	-1.58606	0.115647	0.999044	-4.30442
chr10	BestRefSeq	exon	69404202	69405084	.	-	.	TACR2	TACR2	P26184	NM_001057.2	TSS47374	6865	-0.413218	-1.88961	-1.58579	0.115709	0.999044	-4.46113
chrX	BestRefSeq	exon	73212299	73214874	.	-	.	NAP1L2	NAP1L2	P36579	NM_021963.3	TSS39018	4674	-0.173607	2.83798	-1.58477	0.11594	0.999044	-4.31651
chr7	Gnomon	exon	33129244	33129552	.	+	.	BBS9	BBS9	P27605	XM_006715687.1	TSS8507	27241	-0.0994543	4.38733	-1.58377	0.116169	0.999044	-4.30891
chr16	Gnomon	exon	21834568	21835519	.	-	.	NPIPB4	NPIPB4	P41195	XM_006721108.1	TSS62135	440345	-0.289202	-0.653909	-1.5835	0.116229	0.999044	-4.4035
chr2	BestRefSeq	exon	49918505	49922251	.	-	.	NRXN1	NRXN1	P37707	NM_004801.4	TSS765	9378	-0.116077	3.84096	-1.58312	0.116315	0.999044	-4.3066
chr3	BestRefSeq	exon	119428960	119432214	.	-	.	TMEM39A	TMEM39A	P40895	NM_018266.2	TSS56416	55254	-0.0683414	5.65272	-1.5829	0.116365	0.999044	-4.32494
chr17	BestRefSeq	exon	10680332	10681253	.	-	.	SCO1	SCO1	P38798	NM_004589.3	TSS44855	6341	-0.0701256	5.5706	-1.58215	0.116537	0.999044	-4.32231
chr22	BestRefSeq	exon	38468062	38468324	.	+	.	KDELR3	KDELR3	P48486	NM_006855.3	TSS11291	11015	0.125962	5.52288	1.58209	0.116551	0.999044	-4.31458
chr5	Gnomon	exon	137867847	137867953	.	+	.	MYOT	MYOT	P40440	XM_005272129.1	TSS21252	9499	-0.190243	1.94275	-1.58157	0.116669	0.999044	-4.35219
chr4	BestRefSeq	exon	114827775	114827935	.	-	.	NDST4	NDST4	P18176	NM_022569.1	TSS48926	64579	-0.340628	-0.697266	-1.58155	0.116675	0.999044	-4.44637
chr1	BestRefSeq	exon	110286375	110288571	.	-	.	RP5-1074L1.1	RP5-1074L1.1		rna4172	TSS51649		0.408635	-2.04585	1.57955	0.117133	0.999044	-4.46897
chr6	BestRefSeq	exon	7541637	7542085	.	+	.	DSP	DSP	P40035	NM_001008844.1	TSS44594	1832	0.138874	8.41296	1.57931	0.117186	0.999044	-4.34333
chr17	BestRefSeq	exon	38925168	38925891	.	+	.	LINC00672	LINC00672		rna68931	TSS45827	100505576	0.214601	0.25083	1.5793	0.11719	0.999044	-4.40041
chr1	Gnomon	exon	108450265	108450464	.	+	.	NBPF6	NBPF6	P14828	XM_005271144.1	TSS46939	653149	-0.398862	-2.81899	-1.57909	0.117239	0.999044	-4.46396
chr4	Gnomon	exon	184474802	184475854	.	+	.	LOC102723779	LOC102723779		rna23344	TSS3899		0.211667	0.0847719	1.57901	0.117257	0.999044	-4.41533
chr12	BestRefSeq	exon	93408312	93410079	.	-	.	UBE2N	UBE2N	P15556	NM_003348.3	TSS46971	7334	-0.132613	7.1212	-1.57857	0.117358	0.999044	-4.33977
chr5	Gnomon	exon	129904696	129905631	.	+	.	CHSY3	CHSY3	P6405	XM_005271982.1	TSS45565	337876	-0.165338	1.05874	-1.57841	0.117394	0.999044	-4.36853
chr1	Gnomon	exon	25304664	25304821	.	-	.	LOC101928189	LOC101928189		rna1380	TSS18528		0.313284	-0.680386	1.57805	0.117476	0.999044	-4.43142
chr5	BestRefSeq	exon	117415512	117415739	.	+	.	LINC00992	LINC00992		rna25309	TSS6514	728342	-0.226052	1.14906	-1.57804	0.117478	0.999044	-4.38705
chr14	BestRefSeq	exon	21351472	21352818	.	-	.	SUPT16H	SUPT16H	P32574	NM_007192.3	TSS9533	11198	-0.0770072	7.39469	-1.57793	0.117505	0.999044	-4.34127
chr9	BestRefSeq	exon	21802636	21802781	.	+	.	MTAP	MTAP	P2335	NM_002451.3	TSS18628	4507	-0.11879	5.60309	-1.57735	0.117637	0.999044	-4.33035
chr2	BestRefSeq	exon	176129694	176129774	.	+	.	HOXD8	HOXD8	P45728	NM_001199747.1	TSS42701	3234	-0.127084	2.5923	-1.57683	0.117756	0.999044	-4.33254
chr3	BestRefSeq	exon	9809960	9810394	.	+	.	TTLL3	TTLL3	P6979	NM_001025930.3	TSS21778	26140	0.438488	-1.59217	1.57638	0.11786	0.999044	-4.44009
chr12	BestRefSeq	exon	55752463	55752840	.	-	.	SARNP	SARNP		rna53469	TSS23143	84324	-0.0874295	5.4683	-1.57617	0.117909	0.999044	-4.32537
chr2	BestRefSeq	exon	157736446	157737665	.	-	.	ACVR1	ACVR1	P6741	NM_001111067.2	TSS40855	90	0.0641308	4.02238	1.57604	0.117939	0.999044	-4.31323
chr1	BestRefSeq	exon	6785324	6785575	.	+	.	CAMTA1	CAMTA1	P13521	NM_001242701.1	TSS36858	23261	-0.0898081	4.94346	-1.57582	0.117989	0.999044	-4.32323
chr6	BestRefSeq	exon	5997999	5999204	.	-	.	NRN1	NRN1	P42763	NM_016588.2	TSS33353	51299	-0.146457	1.40971	-1.57582	0.117989	0.999044	-4.35916
chr3	BestRefSeq	exon	100492619	100492928	.	+	.	TMEM45A	TMEM45A	P57966	NM_018004.1	TSS10478	55076	-0.139351	2.61529	-1.57541	0.118084	0.999044	-4.33028
chr3	BestRefSeq	exon	52694484	52695035	.	-	.	GLT8D1	GLT8D1	P49214	NM_152932.2	TSS10240	55830	-0.076549	5.51861	-1.57487	0.118208	0.999044	-4.32871
chr9	BestRefSeq	exon	134025439	134025536	.	+	.	LINC00094	LINC00094		rna42112	TSS6497		0.266912	0.29961	1.57483	0.118219	0.999044	-4.41813
chr5	BestRefSeq	exon	74766991	74767363	.	+	.	NSA2	NSA2	P40578	NM_014886.4	TSS36942	10412	-0.114106	6.97501	-1.57442	0.118313	0.999044	-4.3436
chr4	Gnomon	exon	6687448	6688896	.	-	.	RP11-539L10.2	RP11-539L10.2		rna20435	TSS43519		0.375884	-1.97441	1.57432	0.118336	0.999044	-4.48531
chr7	BestRefSeq	exon	104894628	104896064	.	-	.	LHFPL3-AS2	LHFPL3-AS2		rna34352	TSS36710	723809	0.306655	-0.883925	1.57408	0.118392	0.999044	-4.43729
chr20	BestRefSeq	exon	833697	833951	.	+	.	FAM110A	FAM110A	P36374	NM_001042353.2	TSS9787	83541	0.366947	-1.98281	1.57392	0.118428	0.999044	-4.44464
chr8	BestRefSeq	exon	67043079	67043317	.	-	.	COPS5	COPS5	P51497	NM_006837.2	TSS48384	10987	-0.0830357	6.17486	-1.57357	0.118511	0.999044	-4.33863
chr1	Gnomon	exon	120552715	120554432	.	-	.	LOC101929792	LOC101929792	P49708	XM_005277502.2	TSS62928		0.240952	0.386137	1.57326	0.118582	0.999044	-4.41608
chr2	Gnomon	exon	106391360	106391513	.	-	.	RGPD3	RGPD3	P1222	XM_006712708.1	TSS2298	653489	-0.227275	-0.059255	-1.57302	0.118637	0.999044	-4.42907
chr6	BestRefSeq	exon	37353972	37354275	.	+	.	RNF8	RNF8	P44722	NM_183078.2	TSS21035	9025	-0.0727208	4.34256	-1.57287	0.118672	0.999044	-4.31667
chr8	Gnomon	exon	76159019	76159065	.	-	.	LOC102724858	LOC102724858		rna37389	TSS36985	102724858	-0.462524	-3.59239	-1.57213	0.118843	0.999044	-4.48615
chr19	BestRefSeq	exon	35329166	35329230	.	+	.	CD22	CD22	P53138	NM_001278417.1	TSS51086	933	0.404459	1.31443	1.57068	0.11918	0.999044	-4.34896
chr6	BestRefSeq	exon	170575572	170577717	.	-	.	PDCD2	PDCD2	P24685	NM_001199462.1	TSS39032	5134	-0.1113	6.27007	-1.5706	0.119199	0.999044	-4.34442
chr20	BestRefSeq	exon	1368977	1370072	.	-	.	FKBP1A	FKBP1A	P35099	NM_000801.4	TSS29252	2280	0.0922262	5.84882	1.57057	0.119205	0.999044	-4.34004
chr10	BestRefSeq	exon	114044047	114046908	.	+	.	ADRB1	ADRB1	P50265	NM_000684.2	TSS37560	153	-0.202431	0.952877	-1.57054	0.119212	0.999044	-4.37228
chr7	BestRefSeq	exon	65647864	65648047	.	+	.	INTS4L2	INTS4L2		rna33129	TSS32261		0.455289	-3.59618	1.56997	0.119345	0.999044	-4.49222
chr7	BestRefSeq	exon	156638366	156640654	.	-	.	C7orf13	C7orf13		rna35620	TSS36633		0.128837	1.27562	1.56978	0.119389	0.999044	-4.37317
chr2	BestRefSeq	exon	114442322	114442838	.	+	.	DPP10	DPP10	P41399	NM_020868.3	TSS55511	57628	-0.16657	4.21814	-1.56964	0.119423	0.999044	-4.32101
chr13	BestRefSeq	exon	34942287	34943114	.	+	.	NBEA	NBEA	P35276	NM_015678.4	TSS33755	26960	-0.148859	4.98566	-1.56954	0.119445	0.999044	-4.33347
chr1	BestRefSeq	exon	162395266	162397315	.	-	.	SH2D1B	SH2D1B	P32654	NM_053282.4	TSS58504	117157	-0.261744	-0.464207	-1.5691	0.119547	0.999044	-4.43533
chr3	BestRefSeq	exon	46353744	46354177	.	+	.	CCR2	CCR2	P24402	NM_001123396.1	TSS30060	729230	-0.152078	4.37883	-1.56905	0.11956	0.999044	-4.31953
chr11	BestRefSeq	exon	108121531	108121678	.	+	.	ACAT1	ACAT1	P54088	NM_000019.3	TSS59042	38	-0.0995068	7.44269	-1.56867	0.119648	0.999044	-4.35186
chr11	BestRefSeq	exon	82824367	82825122	.	-	.	PRCP	PRCP	P25861	NM_005040.2	TSS50625	5547	-0.0657884	6.43344	-1.56846	0.119696	0.999044	-4.34674
chr5	BestRefSeq	exon	126360096	126360459	.	+	.	GRAMD3	GRAMD3	P8523	NM_001146319.1	TSS53314		-0.104517	5.97678	-1.5683	0.119733	0.999044	-4.34845
chr1	BestRefSeq	exon	206635536	206635780	.	+	.	DYRK3	DYRK3	P1715	NM_003582.2	TSS14078	8444	-0.138929	1.6321	-1.56826	0.119743	0.999044	-4.3638
chr6	BestRefSeq	exon	28215338	28218929	.	-	.	TOB2P1	TOB2P1		rna28063	TSS50246	222699	0.326661	-1.4205	1.56815	0.11977	0.999044	-4.44919
chr3	BestRefSeq	exon	133784033	133784144	.	+	.	SRPRB	SRPRB	P38466	NM_021203.3	TSS11760	58477	-0.116502	6.05972	-1.56805	0.119793	0.999044	-4.33734
chr1	Gnomon	exon	84506289	84506418	.	+	.	SPATA1	SPATA1	P38406	XM_003118960.5	TSS41448	100505741	0.267116	-0.633202	1.56725	0.119979	0.999044	-4.42346
chr6	BestRefSeq	exon	96889311	96891391	.	-	.	NDUFAF4	NDUFAF4	P13755	NM_014165.3	TSS15857	29078	-0.163508	5.42088	-1.56706	0.120023	0.999044	-4.33949
chr8	Gnomon	exon	71197433	71199420	.	-	.	EYA1	EYA1	P12795	XM_006716436.1	TSS46627	2138	0.256524	-0.551966	1.56688	0.120066	0.999044	-4.44803
chr3	BestRefSeq	exon	97941817	97945342	.	-	.	MINA	MINA	P39587	NM_153182.3	TSS10244		-0.114084	5.96036	-1.56658	0.120135	0.999044	-4.34533
chr12	BestRefSeq	exon	82687155	82687669	.	+	.	TMTC2	TMTC2	P44320	NM_152588.1	TSS50737	160335	-0.0712073	5.07582	-1.56645	0.120167	0.999044	-4.3352
chr19	Gnomon	exon	58403941	58404825	.	-	.	LOC100506634	LOC100506634		rna78518	TSS6714		0.346949	-0.838802	1.56596	0.12028	0.999044	-4.43059
chr11	BestRefSeq	exon	93732361	93732499	.	-	.	SNORA8	SNORA8		rna50171	TSS33531	654320	-0.265217	3.98845	-1.56566	0.120351	0.999044	-4.32266
chrX	BestRefSeq	exon	101550531	101550660	.	+	.	ARMCX1	ARMCX1	P19423	NM_016608.1	TSS44818	51309	-0.117574	3.71779	-1.56462	0.120595	0.999044	-4.32358
chrX	BestRefSeq	exon	100627108	100629986	.	-	.	TSPAN6	TSPAN6	P54041	NM_001278740.1	TSS8612	7105	-0.129527	7.56434	-1.5641	0.120717	0.999044	-4.35894
chr1	BestRefSeq	exon	27830741	27830891	.	+	.	PPP1R8	PPP1R8	P57496	NM_014110.4	TSS39054	5511	-0.0598218	5.8334	-1.56374	0.120803	0.999044	-4.3451
chr2	BestRefSeq	exon	216672105	216676882	.	-	.	IGFBP5	IGFBP5	P40397	NM_000599.3	TSS9629	3488	0.140301	4.27817	1.56369	0.120815	0.999044	-4.32733
chr12	BestRefSeq	exon	64713442	64716819	.	-	.	GNS	GNS	P20285	NM_002076.3	TSS50050	2799	-0.0534173	7.65993	-1.56336	0.12089	0.999044	-4.35909
chr3	BestRefSeq	exon	66378797	66380489	.	-	.	LRIG1	LRIG1	P460	NM_015541.2	TSS26581	26018	0.118103	6.15114	1.56315	0.120941	0.999044	-4.34943
chr16	Gnomon	exon	66603996	66604555	.	+	.	CMTM3	CMTM3	P55802	XM_006721132.1	TSS12801	123920	0.193838	2.29478	1.56313	0.120945	0.999044	-4.35369
chr10	BestRefSeq	exon	89213569	89215061	.	-	.	LIPA	LIPA		rna44850	TSS21866	3988	-0.134136	7.59	-1.56312	0.120948	0.999044	-4.35958
chr22	BestRefSeq	exon	40769630	40770981	.	-	.	SLC25A17	SLC25A17	P12646	NM_001282727.1	TSS6156	10478	-0.0726883	4.01891	-1.56225	0.121151	0.999044	-4.32571
chr7	BestRefSeq	exon	82754005	82758715	.	-	.	PCLO	PCLO	P50174	NM_033026.5	TSS41487	27445	0.126664	4.3546	1.56212	0.121182	0.999044	-4.33628
chr12	Gnomon	exon	62242437	62242570	.	-	.	LOC102724280	LOC102724280		rna53853	TSS11359		-0.321351	-1.03581	-1.5621	0.121187	0.999044	-4.44619
chr1	BestRefSeq	exon	193096465	193096759	.	-	.	GLRX2	GLRX2	P42460	NM_001243399.1	TSS51828	51022	-0.18808	4.41655	-1.56209	0.121189	0.999044	-4.32977
chr18	BestRefSeq	exon	35241030	35241109	.	+	.	ZNF397	ZNF397	P16787	NM_032347.2	TSS33970	84307	-0.0754353	4.98692	-1.56202	0.121206	0.999044	-4.33835
chr19	BestRefSeq	exon	57435325	57435593	.	+	.	ZNF749	ZNF749	P46259	NM_001023561.2	TSS1186	388567	-0.110565	2.38825	-1.56182	0.121252	0.999044	-4.34368
chr9	Gnomon	exon	110873262	110875722	.	-	.	LPAR1	LPAR1	P14066	XM_005251782.1	TSS34063	1902	-0.0797845	6.15966	-1.56155	0.121318	0.999044	-4.35257
chr19	BestRefSeq	CDS	12043805	12045209	.	-	1	ZNF878	ZNF878	P40075	NM_001080404.2	TSS59626	729747	-0.229798	-0.538519	-1.56138	0.121356	0.999044	-4.43354
chr6	BestRefSeq	exon	158609707	158609729	.	+	.	MIR7161	MIR7161		rna31417	TSS18857	102465694	0.40033	-2.86388	1.56062	0.121538	0.999044	-4.47068
chr15	BestRefSeq	exon	43327776	43330622	.	-	.	LCMT2	LCMT2	P28242	NM_014793.4	TSS10880	9836	-0.0904344	3.81892	-1.56039	0.121592	0.999044	-4.32759
chr22	BestRefSeq	exon	23573125	23573585	.	-	.	IGLL1	IGLL1	P5727	NM_152855.2	TSS22218	3543	0.416306	-3.86525	1.56016	0.121644	0.999044	-4.49728
chr13	BestRefSeq	exon	95578202	95582313	.	-	.	DZIP1	DZIP1	P44668	NM_014934.4	TSS1720	22873	-0.115341	3.29359	-1.55992	0.121702	0.999044	-4.32923
chr2	BestRefSeq	exon	202265792	202265986	.	+	.	NOP58	NOP58	P44910	NM_015934.3	TSS44519	51602	-0.142119	6.67351	-1.5598	0.121731	0.999044	-4.35828
chr8	BestRefSeq	exon	11494012	11494591	.	+	.	BLK	BLK	P14776	NM_001715.2	TSS54059	640	0.47323	0.678038	1.55967	0.121761	0.999044	-4.38656
chr1	BestRefSeq	exon	93561786	93562419	.	-	.	BCAR3	BCAR3	P40820	NM_003567.3	TSS44900	8412	0.118837	4.52963	1.5593	0.121849	0.999044	-4.33119
chr9	Gnomon	exon	37120164	37120287	.	+	.	ZCCHC7	ZCCHC7	P42153	XM_005251612.1	TSS35162	84186	-0.133046	5.78459	-1.55859	0.122017	0.999044	-4.35474
chr3	BestRefSeq	exon	111732480	111732703	.	+	.	PHLDB2	PHLDB2	P14865	NM_001134437.1	TSS13160	90102	-0.10974	4.83103	-1.55804	0.122148	0.999044	-4.34312
chr10	BestRefSeq	exon	69088072	69088236	.	+	.	SRGN	SRGN	P29320	NM_002727.2	TSS16497	5552	-0.167207	7.22525	-1.55727	0.122329	0.999044	-4.36309
chr1	Gnomon	exon	205767986	205770453	.	-	.	RAB7L1	RAB7L1	P34734	XM_006711605.1	TSS32609		-0.108814	4.38588	-1.55659	0.12249	0.999044	-4.33491
chr11	BestRefSeq	exon	19350724	19351027	.	+	.	NAV2	NAV2	P39271	NM_001111018.1	TSS44492	89797	0.159863	2.78904	1.5565	0.122513	0.999044	-4.33466
chr1	Gnomon	exon	200928950	200929064	.	+	.	MROH3P	MROH3P		rna7230	TSS24326	647215	0.387036	0.252339	1.55594	0.122646	0.999044	-4.44975
chr9	BestRefSeq	exon	94178834	94178920	.	+	.	MIRLET7D	MIRLET7D		rna40534	TSS57002	406886	-0.274546	-0.988274	-1.55534	0.122789	0.999044	-4.4332
chr2	BestRefSeq	exon	233836701	233837652	.	-	.	HJURP	HJURP	P32024	NM_018410.4	TSS14764	55355	0.187715	3.32654	1.55527	0.122805	0.999044	-4.33423
chr9	Gnomon	exon	5510512	5510803	.	+	.	PDCD1LG2	PDCD1LG2	P17051	XM_005251600.1	TSS44554	80380	-0.158111	2.17822	-1.55471	0.122938	0.999044	-4.36012
chr1	BestRefSeq	exon	32333829	32335097	.	-	.	MARCKSL1	MARCKSL1		rna1823	TSS63558	65108	0.119599	4.393	1.55396	0.123116	0.999044	-4.33772
chr9	BestRefSeq	exon	130053706	130054073	.	+	.	GPR107	GPR107	P41666	NM_020960.4	TSS21620	57720	0.0653621	6.10768	1.55389	0.123133	0.999044	-4.36091
chr3	BestRefSeq	exon	150546787	150546830	.	+	.	EIF2A	EIF2A	P12766	NM_032025.3	TSS41066	83939	-0.120732	7.61828	-1.55315	0.123312	0.999044	-4.37069
chr9	BestRefSeq	exon	113407235	113408983	.	-	.	POLE3	POLE3		rna41042	TSS17423	54107	-0.0948712	5.50254	-1.55199	0.123587	0.999044	-4.35208
chr18	BestRefSeq	exon	36108531	36109745	.	-	.	SLC39A6	SLC39A6	P15666	NM_012319.3	TSS5272	25800	-0.109885	5.80943	-1.55176	0.123643	0.999044	-4.35963
chr5	Gnomon	exon	171387648	171388006	.	+	.	NPM1	NPM1	P1445	XM_005265920.1	TSS30902	4869	-0.111869	9.18069	-1.55174	0.123647	0.999044	-4.37525
chr5	BestRefSeq	exon	795605	796580	.	-	.	ZDHHC11	ZDHHC11	P24337	NM_024786.2	TSS7318	79844	-0.436769	-2.09685	-1.55158	0.123685	0.999044	-4.47448
chr14	Gnomon	exon	77377133	77377736	.	+	.	SAMD15	SAMD15	P32846	XM_006720069.1	TSS38708	161394	-0.187501	0.128829	-1.55125	0.123765	0.999044	-4.42284
chr18	BestRefSeq	exon	6941744	6942239	.	-	.	LAMA1	LAMA1	P47300	NM_005559.3	TSS305	284217	0.27025	4.34332	1.55086	0.123859	0.999044	-4.3362
chr16	Gnomon	exon	66880457	66880664	.	+	.	PDP2	PDP2	P31311	XM_005256064.2	TSS19883	57546	0.100235	4.15317	1.55069	0.123899	0.999044	-4.33704
chr21	Gnomon	exon	5022499	5022693	.	+	.	LOC102723996	LOC102723996	P186	XM_006723899.1	TSS25226	102723996	-0.334688	-2.66327	-1.55044	0.12396	0.999044	-4.48607
chr16	BestRefSeq	exon	30553764	30556107	.	-	.	ZNF764	ZNF764	P25625	NM_001172679.1	TSS48632	92595	0.182062	0.815179	1.55023	0.124009	0.999044	-4.40192
chr8	BestRefSeq	exon	141207166	141211697	.	-	.	SLC45A4	SLC45A4	P32699	NM_001080431.2	TSS21063	57210	-0.119694	3.83769	-1.54934	0.124223	0.999044	-4.33806
chr4	Gnomon	exon	184387713	184389066	.	-	.	IRF2	IRF2	P46087	XM_005262984.1	TSS26348	3660	0.0714535	3.88825	1.54884	0.124342	0.999044	-4.33845
chr1	BestRefSeq	exon	159834474	159836155	.	-	.	C1orf204	C1orf204	P41465	NM_001134233.1	TSS12165		-0.265172	-1.22448	-1.54877	0.124361	0.999044	-4.43942
chr19	BestRefSeq	exon	12131350	12133985	.	-	.	ZNF625-ZNF20	ZNF625-ZNF20		rna74498	TSS2756	100529855	0.24547	-0.959958	1.54837	0.124456	0.999044	-4.4561
chr20	BestRefSeq	exon	30377203	30377425	.	+	.	FRG1B	FRG1B		rna79358	TSS18134		0.122171	3.2047	1.5482	0.124497	0.999044	-4.33819
chr12	BestRefSeq	exon	56595596	56598783	.	-	.	BAZ2A	BAZ2A	P37382	NM_013449.3	TSS42310	11176	0.131668	4.94971	1.54807	0.124529	0.999044	-4.35194
chr10	BestRefSeq	exon	112430300	112430907	.	-	.	ZDHHC6	ZDHHC6	P27118	NM_022494.1	TSS24049	64429	-0.0905369	6.17744	-1.54793	0.124562	0.999044	-4.36731
chr17	BestRefSeq	exon	10697610	10697667	.	+	.	ADPRM	ADPRM	P20547	NM_020233.4	TSS49674	56985	-0.111689	3.42174	-1.5479	0.124569	0.999044	-4.33985
chr13	Gnomon	exon	114234845	114235132	.	+	.	CDC16	CDC16	P11522	XM_005266206.1	TSS13433	8881	-0.0742102	6.05587	-1.54777	0.124601	0.999044	-4.3667
chr17	tRNAscan-SE	exon	8187160	8187233	.	+	.	TRNAT8	TRNAT8		rna67614	TSS14421		-0.50255	-2.6021	-1.54772	0.124614	0.999044	-4.49902
chrX	BestRefSeq	exon	119538149	119539789	.	-	.	CXorf56	CXorf56	P30031	NM_022101.3	TSS20065	63932	-0.0706394	4.92873	-1.54752	0.12466	0.999044	-4.3447
chr9	BestRefSeq	exon	7796490	7798637	.	-	.	TMEM261	TMEM261	P52261	NM_033428.1	TSS13432		-0.0687849	5.79657	-1.54706	0.124771	0.999044	-4.36147
chr6	Gnomon	exon	101393708	101393837	.	+	.	GRIK2	GRIK2	P21194	XM_006715465.1	TSS13395	2898	-0.19621	-0.489166	-1.54663	0.124874	0.999044	-4.41786
chr3	BestRefSeq	exon	138434573	138435125	.	+	.	ESYT3	ESYT3	P15965	NM_031913.3	TSS53770	83850	0.30127	-1.63593	1.54641	0.12493	0.999044	-4.47175
chr1	BestRefSeq	exon	209675325	209675549	.	+	.	G0S2	G0S2	P42168	NM_015714.3	TSS55978	50486	-0.241695	1.58171	-1.54571	0.125096	0.999044	-4.37222
chr19	Gnomon	exon	2096423	2097162	.	+	.	IZUMO4	IZUMO4	P1807	XM_005259480.1	TSS29562	113177	0.522706	-2.73902	1.54535	0.125185	0.999044	-4.48673
chr5	BestRefSeq	exon	52989326	52989532	.	+	.	ITGA2	ITGA2	P25633	NM_002203.3	TSS26129	3673	-0.135302	6.69837	-1.54443	0.125406	0.999044	-4.37435
chr2	Gnomon	exon	165087520	165091345	.	-	.	SCN3A	SCN3A	P5126	XM_006712679.1	TSS31115	6328	-0.144661	3.2997	-1.5444	0.125414	0.999044	-4.34155
chr1	BestRefSeq	exon	108929508	108932501	.	-	.	CLCC1	CLCC1	P4375	NM_015127.4	TSS6011	23155	-0.0562534	5.77415	-1.54405	0.1255	0.999044	-4.36842
chr2	BestRefSeq	exon	189661399	189661610	.	+	.	ASNSD1	ASNSD1	P12931	NM_019048.2	TSS60295	54529	-0.133578	6.21201	-1.54398	0.125516	0.999044	-4.3704
chr17	BestRefSeq	exon	65635540	65635974	.	-	.	CEP112	CEP112	P58220	NM_001037325.2	TSS36590	201134	-0.110386	3.51974	-1.54383	0.125552	0.999044	-4.34204
chr19	BestRefSeq	exon	57614462	57614503	.	+	.	ZNF134	ZNF134	P41668	NM_003435.3	TSS12267	7693	-0.100854	3.94221	-1.54365	0.125597	0.999044	-4.3422
chr5	BestRefSeq	exon	41730065	41731770	.	-	.	OXCT1	OXCT1	P26100	NM_000436.3	TSS19704	5019	0.122826	6.09529	1.54363	0.125601	0.999044	-4.37005
chr2	Gnomon	exon	230168918	230169237	.	-	.	SP110	SP110	P55265	XM_005246525.1	TSS51554	3431	0.150095	2.81885	1.54317	0.125712	0.999044	-4.34805
chr3	Gnomon	exon	139343994	139344198	.	+	.	MRPS22	MRPS22	P12471	XM_006713703.1	TSS4128	56945	-0.0756716	5.65	-1.54314	0.125719	0.999044	-4.36082
chr17	BestRefSeq	exon	30782684	30784443	.	-	.	CRLF3	CRLF3		rna68467	TSS26841	51379	-0.119808	5.75702	-1.54307	0.125736	0.999044	-4.36493
chr16	BestRefSeq	exon	56666741	56666970	.	-	.	MT1G	MT1G	P26153	NM_005950.1	TSS9992	4495	-0.573387	3.09556	-1.54164	0.126083	0.999044	-4.36864
chr9	BestRefSeq	exon	36572862	36573007	.	+	.	MELK	MELK	P34529	NM_001256692.1	TSS31170	9833	0.165512	4.69641	1.54147	0.126125	0.999044	-4.35338
chr7	Gnomon	exon	18555200	18555210	.	+	.	LOC102724089	LOC102724089		rna32132	TSS32601		0.398953	-2.20238	1.5412	0.12619	0.999044	-4.4696
chr1	BestRefSeq	exon	37566812	37567007	.	-	.	GNL2	GNL2	P23936	NM_013285.2	TSS24614	29889	-0.0965358	5.84276	-1.54116	0.126199	0.999044	-4.3667
chr12	BestRefSeq	exon	94567124	94571737	.	-	.	TMCC3	TMCC3	P27079	NM_020698.2	TSS53887	57458	0.0902648	6.94121	1.54112	0.126211	0.999044	-4.3791
chr13	BestRefSeq	exon	75549480	75549670	.	+	.	UCHL3	UCHL3	P22271	NM_001270952.1	TSS38916	7347	-0.13396	5.61726	-1.54095	0.126251	0.999044	-4.36535
chr3	BestRefSeq	exon	121769763	121770574	.	-	.	IQCB1	IQCB1	P13032	NM_001023571.2	TSS8147	9657	-0.121326	5.42769	-1.5407	0.126312	0.999044	-4.36677
chr15	BestRefSeq	exon	63277550	63277736	.	+	.	APH1B	APH1B	P45904	NM_031301.3	TSS53046	83464	-0.113686	4.21156	-1.54069	0.126315	0.999044	-4.34939
chr5	BestRefSeq	exon	149358007	149358156	.	+	.	PCYOX1L	PCYOX1L	P52843	NM_024028.3	TSS33497	78991	0.120505	1.55495	1.54061	0.126335	0.999044	-4.37359
chr4	BestRefSeq	exon	99306387	99307864	.	-	.	ADH1B	ADH1B	P54540	NM_001286650.1	TSS24740	125	-0.145773	7.48364	-1.54047	0.126368	0.999044	-4.38361
chr14	BestRefSeq	exon	95709967	95710881	.	-	.	TCL1A	TCL1A	P53622	NM_021966.2	TSS10647	8115	0.566381	0.28437	1.53864	0.126814	0.999044	-4.37924
chrM	RefSeq	exon	4402	4469	.	+	.	TRNM	TRNM		rna95565	TSS47580	4569	-0.243169	1.71499	-1.5385	0.126848	0.999044	-4.36798
chr7	BestRefSeq	exon	144186083	144188395	.	-	.	ARHGEF35	ARHGEF35	P53727	NM_001003702.2	TSS34364	445328	0.200433	2.88059	1.53833	0.12689	0.999044	-4.3487
chr10	Gnomon	exon	61662951	61663032	.	+	.	C10orf107	C10orf107	P28023	XM_006717691.1	TSS51594		-0.264379	-0.196342	-1.53829	0.126901	0.999044	-4.43512
chr11	BestRefSeq	exon	112143251	112143817	.	-	.	IL18	IL18	P6970	NM_001243211.1	TSS48845	3606	-0.147332	5.98468	-1.53826	0.126907	0.999044	-4.37503
chr14	BestRefSeq	exon	33924215	33925922	.	-	.	EGLN3	EGLN3	P53994	NM_022073.3	TSS49395	112399	0.195785	6.26895	1.53822	0.126918	0.999044	-4.37902
chr5	Gnomon	exon	96934080	96936087	.	-	.	LOC101929747	LOC101929747	P21118	XM_005272150.2	TSS25005		0.331586	-1.72321	1.53792	0.12699	0.999044	-4.47777
chr15	BestRefSeq	exon	40695129	40695425	.	+	.	RAD51	RAD51	P32350	NM_133487.3	TSS63050	5888	0.1329	3.39349	1.53731	0.12714	0.999044	-4.34852
chr7	BestRefSeq	exon	137874979	137880551	.	-	.	CREB3L2	CREB3L2	P12116	NM_194071.3	TSS5763	64764	0.0857825	5.64177	1.53701	0.127214	0.999044	-4.37613
chr1	Gnomon	exon	81579300	81579380	.	+	.	LPHN2	LPHN2	P55071	XM_006710486.1	TSS16980		-0.0836053	6.22964	-1.53649	0.127339	0.999044	-4.37734
chr14	BestRefSeq	exon	73886615	73886915	.	+	.	ZNF410	ZNF410		rna59072	TSS23254	57862	-0.0830833	5.86633	-1.53623	0.127404	0.999044	-4.37298
chr1	BestRefSeq	exon	160609819	160610798	.	-	.	SLAMF1	SLAMF1	P1623	NM_003037.3	TSS8819	6504	-0.201621	2.34643	-1.53612	0.127431	0.999044	-4.37096
chr4	BestRefSeq	CDS	37245068	37245218	.	+	0	KIAA1239	KIAA1239	P22030	NM_001144990.1	TSS28602		0.411774	1.52209	1.53611	0.127432	0.999044	-4.4295
chr13	BestRefSeq	exon	21140514	21140681	.	+	.	SAP18	SAP18	P44965	NM_005870.4	TSS17225	10284	-0.0553296	6.99895	-1.53576	0.127518	0.999044	-4.3852
chr7	BestRefSeq	exon	55951918	55951930	.	+	.	MRPS17	MRPS17	P28370	NM_015969.2	TSS30592	51373	-0.112698	4.05831	-1.53521	0.127654	0.999044	-4.34954
chr15	BestRefSeq	exon	83654086	83654276	.	+	.	ADAMTSL3	ADAMTSL3	P34063	NM_207517.2	TSS11489	57188	-0.107852	3.00005	-1.53497	0.127712	0.999044	-4.35289
chr13	BestRefSeq	exon	45120496	45120721	.	+	.	GTF2F2	GTF2F2	P21369	NM_004128.2	TSS2328	2963	-0.145216	5.59529	-1.53491	0.127728	0.999044	-4.3726
chr8	Gnomon	exon	135457459	135457954	.	+	.	KHDRBS3	KHDRBS3		rna38330	TSS13711	10656	-0.100225	3.55595	-1.53485	0.127744	0.999044	-4.34987
chrY	BestRefSeq	exon	12406116	12406500	.	-	.	GYG2P1	GYG2P1		rna87412	TSS6180	352887	0.335648	-0.355425	1.53464	0.127793	0.999044	-4.43137
chr6	BestRefSeq	exon	72621843	72622587	.	+	.	KCNQ5	KCNQ5	P10694	NM_001160130.1	TSS10107	56479	-0.24146	0.502412	-1.53443	0.127846	0.999044	-4.39583
chr12	BestRefSeq	exon	104215779	104215893	.	+	.	TXNRD1	TXNRD1	P49972	NM_001093771.2	TSS54683	7296	-0.0961202	7.87971	-1.53416	0.127912	0.999044	-4.39179
chr9	BestRefSeq	exon	68355189	68355605	.	-	.	PGM5-AS1	PGM5-AS1		rna39947	TSS17176	572558	-0.385114	-1.23142	-1.53402	0.127945	0.999044	-4.47025
chr1	BestRefSeq	exon	94168907	94174749	.	-	.	ARHGAP29	ARHGAP29	P38206	NM_004815.3	TSS45888	9411	-0.146202	4.60537	-1.53338	0.128103	0.999044	-4.36551
chr9	Gnomon	exon	34366669	34373006	.	-	.	KIAA1161	KIAA1161	P21670	XM_006716808.1	TSS19149		0.148224	4.95681	1.53319	0.128151	0.999044	-4.36649
chr6	Gnomon	exon	20534457	20534574	.	+	.	CDKAL1	CDKAL1	P53266	XM_006715128.1	TSS20693	54901	-0.066265	5.12936	-1.5331	0.128174	0.999044	-4.36961
chr15	BestRefSeq	exon	28654442	28654455	.	+	.	HERC2P9	HERC2P9		rna60569	TSS2215	440248	0.125747	1.77087	1.53293	0.128216	0.999044	-4.37524
chr14	BestRefSeq	exon	88562909	88563169	.	+	.	ZC3H14	ZC3H14	P3593	NM_001160103.1	TSS28856	79882	-0.0726414	7.1826	-1.53289	0.128225	0.999044	-4.39014
chr2	BestRefSeq	exon	206765388	206765654	.	+	.	FASTKD2	FASTKD2	P41081	NM_014929.3	TSS4624	22868	-0.134843	6.774	-1.53249	0.128323	0.999044	-4.38872
chr1	Gnomon	exon	121184967	121185124	.	+	.	SRGAP2C	SRGAP2C	P19943	XM_005277497.1	TSS25776	653464	0.304346	1.07531	1.53248	0.128325	0.999044	-4.40556
chr15	Gnomon	exon	66293278	66293336	.	+	.	DIS3L	DIS3L	P52243	XM_005254147.2	TSS34286	115752	-0.0673423	5.2476	-1.53174	0.128509	0.999044	-4.36564
chr18	BestRefSeq	exon	12785478	12785844	.	-	.	PTPN2	PTPN2	P21105	NM_080423.2	TSS24646	5771	-0.0995828	5.88816	-1.53172	0.128513	0.999044	-4.38185
chr19	BestRefSeq	exon	53431974	53432028	.	+	.	ZNF761	ZNF761	P40803	NM_001008401.3	TSS36950	388561	-0.10595	4.80372	-1.53093	0.128708	0.999044	-4.36619
chr6	BestRefSeq	exon	29942470	29942626	.	+	.	HLA-A	HLA-A	P15773	NM_002116.7	TSS32378	3105	0.271929	8.40401	1.53014	0.128904	0.999044	-4.38614
chr17	BestRefSeq	exon	67740670	67740801	.	+	.	SNORA38B	SNORA38B		rna70754	TSS20516	100124536	-0.320632	0.30793	-1.52945	0.129075	0.999044	-4.44161
chr19	BestRefSeq	exon	37551371	37551665	.	+	.	ZNF540	ZNF540	P36264	NM_152606.4	TSS16736	163255	-0.188569	2.56389	-1.52887	0.129218	0.999044	-4.36108
chr3	BestRefSeq	exon	197749553	197749650	.	+	.	FYTTD1	FYTTD1	P33782	NM_001011537.2	TSS62637	84248	-0.125596	7.18019	-1.52887	0.129218	0.999044	-4.39487
chr16	Gnomon	CDS	56932062	56932391	.	+	0	HERPUD1	HERPUD1	P20577	XM_006721352.1	TSS62795	9709	-0.0678977	7.37187	-1.52834	0.129349	0.999044	-4.39526
chr7	BestRefSeq	exon	120988697	120988912	.	+	.	CPED1	CPED1	P21106	NM_024913.4	TSS38444	79974	-0.12266	5.93404	-1.52759	0.129537	0.999044	-4.38737
chr5	Gnomon	exon	892804	893090	.	+	.	TRIP13	TRIP13	P10187	XM_005248388.2	TSS15893	9319	0.182222	2.81059	1.52681	0.129729	0.999044	-4.36634
chr5	BestRefSeq	exon	70025251	70025458	.	+	.	SERF1B	SERF1B	P13072	NM_001178087.1	TSS28793	728492	-0.561749	-1.5576	-1.52666	0.129768	0.999044	-4.43361
chr3	BestRefSeq	exon	49198428	49198460	.	+	.	CCDC36	CCDC36	P2957	NM_178173.3	TSS12156	339834	-0.290425	-1.57147	-1.52619	0.129885	0.999044	-4.47068
chr5	BestRefSeq	exon	176526699	176529090	.	-	.	RNF44	RNF44	P27855	NM_014901.4	TSS30330	22838	0.175897	2.47013	1.52559	0.130032	0.999044	-4.36497
chr3	BestRefSeq	exon	42590806	42590966	.	+	.	SS18L2	SS18L2	P8079	NM_016305.2	TSS1424	51188	-0.138131	4.37839	-1.52509	0.130158	0.999044	-4.36411
chr3	BestRefSeq	exon	179562920	179562973	.	+	.	ACTL6A	ACTL6A	P6594	NM_177989.2	TSS60564	86	-0.0875052	6.26917	-1.52475	0.130242	0.999044	-4.39248
chr7	BestRefSeq	exon	139340359	139340517	.	+	.	LUC7L2	LUC7L2	P15649	NM_001244585.1	TSS43171	51631	0.146483	1.54348	1.52443	0.130323	0.999044	-4.39158
chr10	BestRefSeq	exon	17214239	17215364	.	-	.	VIM-AS1	VIM-AS1		rna42981	TSS44657	100507347	-0.185229	1.59321	-1.52414	0.130393	0.999044	-4.39652
chr11	BestRefSeq	exon	67631303	67631894	.	-	.	TBX10	TBX10	P55857	NM_005995.4	TSS38159	347853	0.59261	-0.427351	1.52377	0.130487	0.999044	-4.43745
chr5	BestRefSeq	exon	60945129	60945382	.	+	.	NDUFAF2	NDUFAF2	P51933	NM_174889.4	TSS2655	91942	-0.132504	3.85049	-1.52377	0.130487	0.999044	-4.36024
chr4	BestRefSeq	exon	78551588	78551859	.	+	.	ANXA3	ANXA3	P1993	NM_005139.2	TSS12859	306	-0.139681	6.01054	-1.52366	0.130514	0.999044	-4.38609
chr3	Gnomon	exon	165772904	165773506	.	-	.	BCHE	BCHE	P42818	XM_005247685.1	TSS27965	590	-0.226894	3.36763	-1.52352	0.130549	0.999044	-4.35974
chr4	BestRefSeq	exon	121131408	121132662	.	-	.	TNIP3	TNIP3	P6653	NM_001244764.1	TSS58774	79931	-0.652697	0.976814	-1.52194	0.130945	0.999044	-4.44049
chr1	BestRefSeq	exon	32231660	32231969	.	-	.	MTMR9LP	MTMR9LP		rna1815	TSS61728	339483	0.401069	0.0983512	1.52122	0.131126	0.999044	-4.44392
chr2	Gnomon	exon	151788393	151789247	.	-	.	LOC101929356	LOC101929356		rna12389	TSS29374	101929356	-0.233353	0.683185	-1.51987	0.131463	0.999044	-4.40685
chr10	BestRefSeq	exon	68901278	68901471	.	+	.	DDX50	DDX50	P18921	NM_024045.1	TSS8653	79009	-0.0972213	6.15767	-1.51969	0.131508	0.999044	-4.39757
chr16	BestRefSeq	exon	69339512	69339885	.	+	.	NIP7	NIP7	P31374	NM_001199434.1	TSS42899	51388	-0.1004	5.60259	-1.51952	0.131551	0.999044	-4.38729
chr1	BestRefSeq	exon	246724076	246724612	.	+	.	SCCPDH	SCCPDH	P12870	NM_016002.2	TSS10925	51097	-0.0953809	6.29876	-1.51925	0.131618	0.999044	-4.39822
chr1	BestRefSeq	exon	46247695	46247746	.	+	.	RAD54L	RAD54L	P38050	NM_001142548.1	TSS28526	8438	0.314016	0.393762	1.51842	0.131828	0.999044	-4.42945
chrX	Gnomon	exon	3308565	3311624	.	-	.	MXRA5	MXRA5	P24252	XM_005274485.1	TSS7954	25878	0.135344	4.95118	1.51786	0.131969	0.999044	-4.38558
chr5	BestRefSeq	exon	154190735	154191025	.	+	.	GALNT10	GALNT10	P15317	NM_198321.3	TSS40837	55568	0.122093	5.07386	1.51779	0.131988	0.999044	-4.37775
chr4	BestRefSeq	exon	121758930	121760474	.	-	.	TMEM155	TMEM155	P53580	NM_152399.2	TSS26127	132332	-0.353762	-2.16215	-1.51768	0.132015	0.999044	-4.4907
chr1	BestRefSeq	exon	62194802	62194921	.	+	.	L1TD1	L1TD1	P35079	NM_019079.4	TSS12325	54596	0.250719	3.52381	1.5176	0.132036	0.999044	-4.36854
chr10	BestRefSeq	exon	87859161	87863437	.	-	.	KLLN	KLLN	P13792	NM_001126049.1	TSS2535	100144748	0.153635	0.81095	1.51757	0.132043	0.999044	-4.4086
chr19	Gnomon	exon	35312314	35312325	.	+	.	LOC102723569	LOC102723569	P33975	XM_006723517.1	TSS7667		0.353445	-1.67112	1.51705	0.132172	0.999044	-4.45446
chr16	BestRefSeq	exon	3436110	3437538	.	-	.	ZNF597	ZNF597	P50574	NM_152457.1	TSS50742	146434	-0.113037	2.61567	-1.51632	0.132357	0.999044	-4.37571
chr9	BestRefSeq	exon	134030305	134033705	.	-	.	BRD3	BRD3	P24755	NM_007371.3	TSS12218	8019	0.0961022	3.59189	1.51554	0.132554	0.999044	-4.36745
chr8	Gnomon	exon	657527	658223	.	-	.	LOC389607	LOC389607		rna35719	TSS40414		0.362007	-2.91623	1.5151	0.132667	0.999044	-4.48823
chr15	BestRefSeq	exon	84748587	84748664	.	+	.	ZNF592	ZNF592	P33322	NM_014630.2	TSS42888	9640	0.156024	3.63803	1.51487	0.132724	0.999044	-4.36717
chr19	BestRefSeq	exon	55613593	55618545	.	+	.	ZNF865	ZNF865	P46909	NM_001195605.1	TSS22974	100507290	0.527642	-2.28437	1.51417	0.1329	0.999044	-4.4821
chr9	BestRefSeq	exon	6413151	6413643	.	+	.	UHRF2	UHRF2	P57824	NM_152896.2	TSS61357	115426	-0.100007	5.89711	-1.51417	0.132901	0.999044	-4.40374
chr17	BestRefSeq	exon	35435096	35441366	.	-	.	SLFN13	SLFN13	P44790	NM_144682.5	TSS22828	146857	0.126561	3.96217	1.51394	0.132961	0.999044	-4.37416
chr2	BestRefSeq	exon	8559833	8567951	.	-	.	AC011747.4	AC011747.4		rna9026	TSS62819		0.172623	1.55148	1.51361	0.133043	0.999044	-4.38853
chr3	BestRefSeq	exon	52685920	52686055	.	+	.	GNL3	GNL3	P35161	NM_206826.1	TSS48949	26354	-0.110438	7.08487	-1.51312	0.133168	0.999044	-4.41023
chr6	BestRefSeq	exon	71886703	71887187	.	+	.	RIMS1	RIMS1	P7952	NM_014989.5	TSS10000	22999	-0.164979	0.671054	-1.51302	0.133193	0.999044	-4.43705
chr1	BestRefSeq	exon	175944826	175945170	.	-	.	RFWD2	RFWD2	P12082	NM_001001740.3	TSS21994		-0.0887076	6.75132	-1.51295	0.13321	0.999044	-4.40996
chr4	BestRefSeq	exon	158672101	158672490	.	+	.	ETFDH	ETFDH	P45789	NM_004453.3	TSS43591	2110	-0.0880162	6.428	-1.51271	0.133271	0.999044	-4.4081
chr1	BestRefSeq	exon	114673098	114673272	.	-	.	AMPD1	AMPD1	P26583	NM_000036.2	TSS35726	270	-0.197419	2.91827	-1.51267	0.133281	0.999044	-4.38666
chr2	BestRefSeq	exon	55172547	55175986	.	-	.	CLHC1	CLHC1	P25475	NM_001135598.1	TSS39801	130162	-0.182261	3.14254	-1.51228	0.133382	0.999044	-4.36977
chr14	BestRefSeq	exon	104924850	104924990	.	+	.	PLD4	PLD4	P53389	NM_138790.2	TSS1817	122618	0.551446	-1.96883	1.51213	0.13342	0.999044	-4.48332
chrX	BestRefSeq	exon	11137543	11139530	.	-	.	ARHGAP6	ARHGAP6	P9293	NM_013423.2	TSS29462	395	0.100237	2.55452	1.51189	0.133481	0.999044	-4.37858
chr11	BestRefSeq	exon	60280541	60280716	.	+	.	MS4A4A	MS4A4A	P46647	NM_001243266.1	TSS6677	51338	-0.133441	4.25877	-1.51129	0.133634	0.999044	-4.37106
chr3	BestRefSeq	exon	15560704	15560897	.	-	.	HACL1	HACL1	P25765	NM_001284416.1	TSS45188	26061	-0.0763847	4.50678	-1.51094	0.133722	0.999044	-4.37547
chr3	BestRefSeq	exon	170888415	170893419	.	-	.	EIF5A2	EIF5A2	P47664	NM_020390.5	TSS25866	56648	-0.206321	3.87074	-1.5109	0.133732	0.999044	-4.37128
chr6	BestRefSeq	exon	112070657	112071570	.	-	.	TUBE1	TUBE1	P10819	NM_016262.4	TSS43953	51175	-0.137181	4.15397	-1.51071	0.133781	0.999044	-4.3754
chr3	Gnomon	exon	146515180	146516101	.	-	.	PLSCR1	PLSCR1	P4970	XM_005247538.1	TSS22540	5359	0.153364	7.4746	1.5105	0.133835	0.999044	-4.41565
chr16	BestRefSeq	exon	567032	567075	.	+	.	NHLRC4	NHLRC4	P37135	NM_176677.1	TSS17715	283948	0.52366	-2.78995	1.51019	0.133914	0.999044	-4.49555
chr3	BestRefSeq	exon	190514051	190514219	.	+	.	IL1RAP	IL1RAP	P45702	NM_001167929.1	TSS56513	3556	-0.141423	3.99302	-1.50965	0.13405	0.999044	-4.37393
chr16	BestRefSeq	exon	46955362	46957220	.	-	.	DNAJA2	DNAJA2	P34403	NM_005880.3	TSS35245	10294	-0.0872171	7.21387	-1.5096	0.134064	0.999044	-4.41551
chr4	BestRefSeq	exon	175632937	175635057	.	-	.	GPM6A	GPM6A	P37233	NM_001261447.1	TSS4287	2823	-0.241197	0.739933	-1.50935	0.134126	0.999044	-4.4148
chr11	BestRefSeq	exon	104942867	104942973	.	-	.	CASP4	CASP4	P19000	NM_033306.2	TSS21372	837	-0.118935	5.37127	-1.50893	0.134234	0.999044	-4.38968
chr11	BestRefSeq	exon	57551655	57552509	.	-	.	UBE2L6	UBE2L6	P18010	NM_198183.2	TSS29087	9246	0.302201	3.52508	1.5086	0.13432	0.999044	-4.37637
chr7	BestRefSeq	exon	157138961	157139338	.	+	.	UBE3C	UBE3C	P18572	NM_014671.2	TSS23387	9690	-0.0403632	7.11514	-1.508	0.134471	0.999044	-4.41641
chr15	BestRefSeq	exon	43870761	43873939	.	-	.	FRMD5	FRMD5	P40984	NM_001286490.1	TSS28672	84978	0.160028	1.51122	1.50782	0.134518	0.999044	-4.42568
chrX	BestRefSeq	exon	15243987	15244630	.	-	.	ASB9	ASB9	P50800	NM_001168531.1	TSS53210	140462	0.137652	1.43338	1.50741	0.134623	0.999044	-4.40467
chr3	BestRefSeq	exon	64010549	64010764	.	-	.	PSMD6	PSMD6	P5169	NM_001271779.1	TSS38750	9861	-0.100993	6.31741	-1.50735	0.134638	0.999044	-4.41169
chr4	BestRefSeq	exon	54229097	54229415	.	+	.	PDGFRA	PDGFRA	P9415	NM_006206.4	TSS13333	5156	-0.094313	7.91029	-1.50723	0.134668	0.999044	-4.42115
chr1	Gnomon	exon	232950531	232950744	.	+	.	NTPCR	NTPCR	P8710	XM_005273311.1	TSS27223	84284	-0.0667571	3.5414	-1.50694	0.134744	0.999044	-4.3744
chr7	Gnomon	exon	81700166	81702757	.	-	.	HGF	HGF	P47894	XM_006715956.1	TSS44810	3082	-0.206037	3.61053	-1.50664	0.134821	0.999044	-4.37408
chr6	BestRefSeq	exon	168441151	168441454	.	+	.	SMOC2	SMOC2	P23903	NM_001166412.1	TSS2728	64094	0.12147	3.87773	1.50577	0.135043	0.999044	-4.37602
chr10	BestRefSeq	exon	78033760	78033904	.	+	.	RPS24	RPS24	P29535	NM_001142282.1	TSS41216	6229	-0.0925512	9.56559	-1.50547	0.13512	0.999044	-4.42592
chr1	Gnomon	exon	1659994	1660111	.	-	.	SLC35E2B	SLC35E2B	P55920	XM_006710871.1	TSS9800	728661	0.173282	2.98867	1.50525	0.135176	0.999044	-4.3756
chr22	BestRefSeq	exon	37204237	37207839	.	-	.	SSTR3	SSTR3	P41847	NM_001051.3	TSS26662	6753	0.474848	-2.45877	1.50508	0.135221	0.999044	-4.50137
chr16	Gnomon	exon	19706351	19707221	.	-	.	KNOP1	KNOP1	P49909	XM_006721046.1	TSS19844	400506	-0.118524	4.30064	-1.50483	0.135284	0.999044	-4.37671
chr2	BestRefSeq	exon	189560590	189562191	.	-	.	SLC40A1	SLC40A1	P7883	NM_014585.5	TSS31716	30061	-0.137522	9.12958	-1.50465	0.13533	0.999044	-4.42684
chr6	BestRefSeq	exon	132133978	132134483	.	+	.	LINC01013	LINC01013		rna30851	TSS952	100507254	-0.319106	-1.37841	-1.50444	0.135384	0.999044	-4.45618
chr7	BestRefSeq	exon	38178206	38178420	.	+	.	STARD3NL	STARD3NL	P29215	NM_032016.3	TSS60618	83930	-0.0968204	5.51675	-1.50444	0.135385	0.999044	-4.4038
chr3	BestRefSeq	exon	156120548	156120886	.	+	.	KCNAB1	KCNAB1	P38347	NM_172160.2	TSS36618	7881	-0.281356	-0.813577	-1.50442	0.135391	0.999044	-4.46738
chr7	Gnomon	exon	25125200	25125977	.	-	.	C7orf31	C7orf31	P34862	XM_005249622.1	TSS7869	136895	0.13718	2.47253	1.50398	0.135502	0.999044	-4.38051
chr1	tRNAscan-SE	exon	153671250	153671321	.	+	.	TRNAM3	TRNAM3		rna5368	TSS8875		-0.204897	0.631308	-1.50387	0.13553	0.999044	-4.43824
chr16	BestRefSeq	exon	68358327	68361307	.	-	.	SMPD3	SMPD3	P3173	NM_018667.3	TSS11389	55512	0.219166	3.82737	1.5036	0.135602	0.999044	-4.37796
chr13	BestRefSeq	exon	19262800	19263031	.	-	.	ANKRD26P3	ANKRD26P3		rna55833	TSS58797	100101938	-0.323291	-3.06933	-1.50301	0.135753	0.999044	-4.47957
chr8	BestRefSeq	exon	60402171	60405249	.	-	.	RP11-163N6.2	RP11-163N6.2		rna37085	TSS27347		0.230678	-0.571482	1.50276	0.135817	0.999044	-4.45315
chr2	BestRefSeq	exon	148875223	148875743	.	+	.	KIF5C	KIF5C	P38464	NM_004522.2	TSS32208	3800	-0.15873	5.78442	-1.50176	0.136075	0.999044	-4.40661
chr20	BestRefSeq	exon	21303304	21303473	.	+	.	XRN2	XRN2	P19716	NM_012255.3	TSS7390	22803	-0.082329	6.8911	-1.50121	0.136217	0.999044	-4.423
chr11	Gnomon	exon	18412304	18412408	.	+	.	LDHC	LDHC	P30473	XM_005252919.2	TSS789	3948	-0.305201	-3.64507	-1.50097	0.136279	0.999044	-4.51387
chr5	BestRefSeq	exon	134873770	134874530	.	+	.	TXNDC15	TXNDC15	P51245	NM_024715.3	TSS4731	79770	-0.0785089	6.01291	-1.50087	0.136304	0.999044	-4.4165
chr2	BestRefSeq	exon	196763032	196764685	.	-	.	GTF3C3	GTF3C3	P45157	NM_012086.4	TSS47894	9330	-0.0918556	6.06794	-1.50068	0.136353	0.999044	-4.41745
chr3	Gnomon	exon	195068279	195070111	.	-	.	XXYLT1	XXYLT1	P29025	XM_005269282.1	TSS34391	152002	0.202976	1.64894	1.49997	0.136538	0.999044	-4.40486
chr5	BestRefSeq	exon	93409356	93411509	.	-	.	NR2F1-AS1	NR2F1-AS1		rna24961	TSS54552	441094	-0.144269	1.69329	-1.49988	0.13656	0.999044	-4.40369
chr19	Gnomon	exon	43827293	43827444	.	+	.	ZNF283	ZNF283	P32430	XM_005258786.1	TSS1189	284349	-0.124183	4.16614	-1.49902	0.136783	0.999044	-4.39002
chr9	BestRefSeq	exon	111686519	111686870	.	-	.	C9orf84	C9orf84		rna40966	TSS29330	158401	-0.485205	-2.19862	-1.49869	0.136869	0.999044	-4.50251
chr1	BestRefSeq	exon	52020131	52021012	.	-	.	TXNDC12	TXNDC12	P12067	NM_015913.3	TSS61487	51060	-0.0583548	6.45087	-1.49736	0.137214	0.999044	-4.4224
chr10	Gnomon	exon	93306429	93307001	.	-	.	MYOF	MYOF	P13070	XM_005269694.2	TSS52120	26509	0.110673	7.41377	1.49723	0.137248	0.999044	-4.42919
chr21	BestRefSeq	exon	20998315	20998618	.	+	.	NCAM2	NCAM2	P12189	NM_004540.3	TSS50896	4685	-0.189537	2.12517	-1.49688	0.137339	0.999044	-4.3992
chrX	BestRefSeq	exon	102599168	102599266	.	+	.	ARMCX5	ARMCX5	P21198	NM_001168480.1	TSS13927	64860	-0.0769728	4.90453	-1.49653	0.137429	0.999044	-4.39638
chr14	BestRefSeq	exon	21209136	21211306	.	-	.	HNRNPC	HNRNPC	P18822	NM_031314.2	TSS14286	3183	-0.0657139	8.85253	-1.49647	0.137445	0.999044	-4.43513
chrX	BestRefSeq	exon	155064034	155065399	.	-	.	MTCP1	MTCP1	P47904	NM_001018025.3	TSS31053	4515	-0.143489	0.765033	-1.4962	0.137517	0.999044	-4.42354
chr11	Gnomon	exon	92225112	92225174	.	+	.	FAT3	FAT3	P6266	XM_006718764.1	TSS62484	120114	-0.125989	2.25083	-1.49566	0.137657	0.999044	-4.3882
chr20	Gnomon	exon	1889692	1889773	.	-	.	LOC102724545	LOC102724545		rna78685	TSS33135	102724545	-0.441565	-2.49824	-1.49563	0.137665	0.999044	-4.50076
chrX	BestRefSeq	exon	54192823	54198653	.	-	.	WNK3	WNK3	P11412	NM_001002838.3	TSS7573	65267	-0.179342	0.510075	-1.49561	0.137668	0.999044	-4.433
chr12	BestRefSeq	exon	125958684	125958952	.	-	.	LINC00939	LINC00939		rna55625	TSS3706	400084	0.310036	-3.37613	1.49554	0.137686	0.999044	-4.50754
chr1	BestRefSeq	exon	632325	632413	.	-	.	MIR6723	MIR6723		rna38	TSS30828		-0.280706	-4.25417	-1.49501	0.137826	0.999044	-4.51863
chr9	BestRefSeq	exon	128149453	128149663	.	+	.	LCN2	LCN2	P21552	NM_005564.3	TSS13124	3934	0.483791	4.60185	1.49464	0.137922	0.999044	-4.38443
chr11	BestRefSeq	exon	66744736	66744919	.	+	.	C11orf80	C11orf80		rna49203	TSS10779	79703	0.0740955	3.80168	1.49382	0.138135	0.999044	-4.38473
chr19	BestRefSeq	exon	15640897	15640929	.	+	.	CYP4F3	CYP4F3	P21428	NM_001199209.1	TSS23838	4051	0.118754	1.67824	1.49378	0.138146	0.999044	-4.39562
chr2	BestRefSeq	exon	121216587	121224387	.	-	.	TFCP2L1	TFCP2L1	P39667	NM_014553.2	TSS46204	29842	0.104162	7.15134	1.49364	0.138182	0.999044	-4.43337
chr3	BestRefSeq	exon	99817834	99818043	.	+	.	CMSS1	CMSS1	P18036	NM_032359.3	TSS44060	84319	-0.122237	3.38221	-1.49357	0.138202	0.999044	-4.38437
chr2	BestRefSeq	exon	238100310	238100713	.	+	.	ESPNL	ESPNL	P8310	NM_194312.2	TSS31270	339768	0.434012	-3.41967	1.49316	0.138308	0.999044	-4.50909
chr3	BestRefSeq	exon	44729606	44729722	.	+	.	ZNF501	ZNF501	P49756	NM_145044.3	TSS63234	115560	-0.130418	3.27131	-1.49305	0.138337	0.999044	-4.38497
chr1	BestRefSeq	exon	240489573	240493476	.	-	.	GREM2	GREM2	P36686	NM_022469.3	TSS34803	64388	-0.170886	3.53678	-1.49231	0.138532	0.999044	-4.38634
chr19	BestRefSeq	exon	51964340	51966214	.	-	.	ZNF350	ZNF350	P18238	NM_021632.3	TSS27460	59348	-0.0965048	4.91002	-1.49208	0.138592	0.999044	-4.4065
chr2	Gnomon	CDS	39175995	39176096	.	-	0	CDKL4	CDKL4	P21825	XM_006712003.1	TSS56243	344387	-0.277935	-0.137823	-1.49197	0.138619	0.999044	-4.46334
chr17	Gnomon	exon	78129424	78130851	.	+	.	TMC8	TMC8	P47940	XM_006721726.1	TSS35050	147138	0.420513	0.583616	1.4912	0.138822	0.999044	-4.425
chr17	BestRefSeq	exon	7549058	7549312	.	+	.	TNFSF12	TNFSF12		rna67458	TSS61944	8742	0.350506	-1.62066	1.49109	0.138851	0.999044	-4.49149
chr12	BestRefSeq	exon	111766887	111767096	.	+	.	ALDH2	ALDH2	P52297	NM_001204889.1	TSS4295	217	0.103292	6.89851	1.48994	0.139152	0.999044	-4.43463
chr1	BestRefSeq	exon	59893308	59893829	.	-	.	CYP2J2	CYP2J2	P11748	NM_000775.2	TSS17186	1573	-0.0839911	5.86581	-1.48977	0.139198	0.999044	-4.42173
chr6	BestRefSeq	exon	167784537	167785496	.	-	.	C6orf123	C6orf123		rna31605	TSS2259		0.305372	-0.49184	1.4893	0.139321	0.999044	-4.48991
chr2	BestRefSeq	exon	229922491	229922609	.	+	.	FBXO36	FBXO36	P52875	NM_174899.4	TSS46946	130888	0.100072	1.6549	1.48923	0.139338	0.999044	-4.41463
chr17	BestRefSeq	exon	40219322	40219492	.	+	.	WIPF2	WIPF2	P48925	NM_133264.4	TSS25228	147179	0.101411	4.4182	1.48797	0.139672	0.999044	-4.39928
chr2	BestRefSeq	exon	190408355	190408503	.	+	.	MFSD6	MFSD6	P37439	NM_017694.3	TSS55004	54842	0.0905267	7.43172	1.48771	0.13974	0.999044	-4.44021
chr1	BestRefSeq	exon	111139627	111139761	.	+	.	CEPT1	CEPT1	P29151	NM_001007794.1	TSS12559	10390	-0.12426	6.30456	-1.4876	0.139767	0.999044	-4.43426
chr19	BestRefSeq	exon	57921884	57922629	.	-	.	ZNF418	ZNF418	P28519	NM_133460.1	TSS57142	147686	-0.136404	1.91645	-1.48755	0.139782	0.999044	-4.40792
chr12	BestRefSeq	exon	54230946	54241905	.	-	.	CBX5	CBX5	P32136	NM_012117.2	TSS12255	23468	0.134797	7.28237	1.48744	0.139811	0.999044	-4.44228
chr17	BestRefSeq	exon	67717945	67718088	.	+	.	NOL11	NOL11	P38861	NM_015462.3	TSS45960	25926	-0.114742	6.6522	-1.48721	0.139872	0.999044	-4.43621
chr21	Gnomon	exon	36005338	36005865	.	+	.	AP000688.8	AP000688.8		rna81372	TSS59350		-0.304999	-0.945751	-1.48685	0.139967	0.999044	-4.46986
chr6	BestRefSeq	exon	136231030	136231388	.	-	.	MTFR2	MTFR2	P796	NM_001099286.1	TSS29116	113115	0.173127	1.9124	1.48673	0.139998	0.999044	-4.40239
chr10	Gnomon	exon	100150090	100152352	.	-	.	ERLIN1	ERLIN1	P53098	XM_005269442.1	TSS1772	10613	-0.0728796	6.77624	-1.48623	0.140129	0.999044	-4.43631
chr4	BestRefSeq	exon	38867733	38867834	.	+	.	FAM114A1	FAM114A1		rna20896	TSS5682	92689	0.0890838	6.75334	1.48622	0.140132	0.999044	-4.43636
chr7	Gnomon	exon	103344405	103344525	.	+	.	PSMC2	PSMC2	P30229	XM_005250505.1	TSS23136	5701	-0.0762893	6.50839	-1.48611	0.140161	0.999044	-4.43297
chr1	BestRefSeq	exon	1385711	1387582	.	-	.	CCNL2	CCNL2	P34710	NM_030937.4	TSS25983	81669	0.0990955	5.2752	1.48598	0.140196	0.999044	-4.42075
chr14	BestRefSeq	exon	61695401	61695839	.	+	.	HIF1A	HIF1A	P47869	NM_001530.3	TSS24564	3091	-0.135312	8.31689	-1.48551	0.140318	0.999044	-4.44609
chrX	BestRefSeq	exon	130401969	130402037	.	+	.	RBMX2	RBMX2	P6967	NM_016024.2	TSS41691	51634	-0.0840373	4.12943	-1.4851	0.140427	0.999044	-4.39376
chr20	BestRefSeq	exon	56629302	56629592	.	+	.	TFAP2C	TFAP2C	P38619	NM_003222.3	TSS19716	7022	0.239099	-0.114592	1.48475	0.14052	0.999044	-4.46701
chr22	BestRefSeq	exon	50578958	50579255	.	-	.	CHKB	CHKB	P42582	NM_005198.4	TSS42700	1120	0.600559	-1.66346	1.48417	0.140675	0.999044	-4.49536
chr17	BestRefSeq	exon	40875889	40876458	.	-	.	KRT20	KRT20	P51442	NM_019010.2	TSS63146	54474	0.146457	10.927	1.48398	0.140725	0.999044	-4.44857
chr16	BestRefSeq	exon	17102324	17109017	.	-	.	XYLT1	XYLT1	P13519	NM_022166.3	TSS45938	64131	0.121207	4.40235	1.48392	0.140739	0.999044	-4.40396
chr8	Gnomon	exon	37736227	37736678	.	+	.	ERLIN2	ERLIN2	P55579	XM_005273393.2	TSS53910	11160	-0.073388	6.75113	-1.48385	0.140759	0.999044	-4.44024
chrX	BestRefSeq	exon	319145	319551	.	+	.	LINC00685	LINC00685		rna83986	TSS21266	283981	0.41699	-1.88983	1.48374	0.140787	0.999044	-4.49466
chr20	BestRefSeq	exon	3249302	3252684	.	-	.	C20orf194	C20orf194	P45161	NM_001009984.2	TSS52618	25943	-0.0944195	3.2242	-1.48351	0.140848	0.999044	-4.39242
chr2	BestRefSeq	exon	55519595	55519916	.	+	.	CCDC104	CCDC104	P4000	NM_080667.6	TSS11147		-0.105747	4.69904	-1.48336	0.140889	0.999044	-4.40679
chr9	Gnomon	exon	62375757	62376382	.	-	.	LOC102724238	LOC102724238		rna39821	TSS3091	102724238	-0.463497	-3.73628	-1.48324	0.140921	0.999044	-4.5168
chr1	BestRefSeq	exon	172659045	172659549	.	+	.	FASLG	FASLG	P42422	NM_000639.1	TSS40729	356	-0.223891	0.479722	-1.48311	0.140955	0.999044	-4.4555
chr5	Gnomon	exon	141320920	141321103	.	+	.	LOC101926922	LOC101926922		rna25980	TSS57274		-0.307259	-1.24685	-1.48307	0.140965	0.999044	-4.47667
chr20	BestRefSeq	exon	34714774	34715365	.	-	.	NCOA6	NCOA6	P44718	NM_014071.3	TSS61892	23054	0.0904662	4.67393	1.48305	0.140972	0.999044	-4.41152
chr2	Gnomon	exon	160272151	160274764	.	-	.	RBMS1	RBMS1	P567	XM_006712675.1	TSS17894	5937	-0.161908	5.03908	-1.48203	0.141241	0.999044	-4.42155
chr2	BestRefSeq	exon	9489263	9490518	.	-	.	ADAM17	ADAM17	P13522	NM_003183.4	TSS276	6868	-0.0796812	5.34877	-1.48071	0.141592	0.999044	-4.42743
chr3	BestRefSeq	exon	9986893	9987264	.	+	.	EMC3-AS1	EMC3-AS1		rna15179	TSS4307	442075	0.216046	0.11091	1.48051	0.141646	0.999044	-4.44654
chr10	BestRefSeq	exon	103245887	103248016	.	+	.	RPEL1	RPEL1	P9933	NM_001143909.1	TSS55942	729020	-0.292208	-0.7803	-1.48039	0.141677	0.999044	-4.48332
chr17	tRNAscan-SE	exon	82494721	82494792	.	-	.	TRNAM14	TRNAM14		rna71800	TSS38321		-0.414448	-3.1322	-1.48032	0.141698	0.999044	-4.51392
chr11	Gnomon	exon	86800246	86800651	.	+	.	PRSS23	PRSS23	P29669	XM_005273727.1	TSS10820	11098	0.105725	6.70853	1.48012	0.141749	0.999044	-4.44658
chr13	BestRefSeq	exon	107168531	107170786	.	-	.	FAM155A	FAM155A	P18056	NM_001080396.2	TSS40788	728215	-0.206751	-0.150393	-1.48011	0.141754	0.999044	-4.457
chr14	tRNAscan-SE	exon	20633006	20633077	.	+	.	TRNAP17	TRNAP17		rna57571	TSS26068		-0.439781	-0.576088	-1.48005	0.14177	0.999044	-4.49183
chr4	Gnomon	exon	85147742	85147771	.	+	.	ARHGAP24	ARHGAP24	P12369	XM_005263263.2	TSS12778	83478	0.103981	3.56917	1.47997	0.141789	0.999044	-4.39575
chr6	BestRefSeq	exon	46852505	46854071	.	-	.	GPR116	GPR116	P447	NM_001098518.1	TSS1971		-0.0983536	3.95392	-1.47976	0.141845	0.999044	-4.39781
chr12	Gnomon	exon	70242882	70243480	.	+	.	CNOT2	CNOT2	P22241	XM_006719429.1	TSS20923	4848	-0.0702624	6.85387	-1.47962	0.141882	0.999044	-4.44633
chr17	BestRefSeq	exon	50962174	50966387	.	-	.	SPAG9	SPAG9	P6290	NM_001130527.2	TSS24960	9043	-0.0894943	8.11995	-1.47911	0.14202	0.999044	-4.45237
chr4	BestRefSeq	exon	76011180	76011320	.	+	.	ART3	ART3	P54175	NM_001130017.2	TSS9432	419	-0.245303	-0.236401	-1.47851	0.14218	0.999044	-4.47436
chr19	Gnomon	exon	36054881	36055148	.	+	.	WDR62	WDR62	P57440	XM_005258809.1	TSS63310	284403	0.465849	-1.45593	1.47836	0.142219	0.999044	-4.47652
chr14	BestRefSeq	exon	32203163	32203269	.	-	.	RNU6-8	RNU6-8		rna58091	TSS45507	101954278	-0.274539	-0.0856423	-1.47834	0.142224	0.999044	-4.47833
chr11	BestRefSeq	exon	2944430	2945646	.	-	.	NAP1L4	NAP1L4	P36056	NM_005969.3	TSS55069	4676	-0.0673554	6.69351	-1.4781	0.14229	0.999044	-4.4449
chr13	BestRefSeq	exon	33103135	33105710	.	-	.	STARD13	STARD13	P33482	NM_178007.2	TSS49020	90627	-0.0684403	4.58573	-1.47784	0.14236	0.999044	-4.41606
chr3	BestRefSeq	exon	120908203	120908334	.	+	.	STXBP5L	STXBP5L	P19238	NM_014980.2	TSS40820	9515	-0.167522	1.72111	-1.47779	0.142373	0.999044	-4.41379
chr2	BestRefSeq	exon	68284171	68284484	.	-	.	CNRIP1	CNRIP1	P57717	NM_001111101.1	TSS54538	25927	-0.105434	2.71553	-1.47757	0.14243	0.999044	-4.40021
chr3	BestRefSeq	exon	120394214	120396996	.	-	.	FSTL1	FSTL1	P51673	NM_007085.4	TSS21750	11167	-0.0974623	7.09649	-1.47752	0.142444	0.999044	-4.44906
chr8	BestRefSeq	exon	56211756	56211837	.	+	.	CHCHD7	CHCHD7	P26765	NM_001011667.1	TSS4151	79145	-0.0991326	5.59929	-1.47712	0.142552	0.999044	-4.43067
chr11	Gnomon	exon	119190226	119190452	.	-	.	CCDC153	CCDC153	P57859	XM_006718816.1	TSS33690	283152	0.51132	-1.87511	1.47706	0.142567	0.999044	-4.49958
chr10	BestRefSeq	exon	53802771	53807130	.	-	.	PCDH15	PCDH15	P27708	NM_001142771.1	TSS4331	65217	-0.440707	-1.56933	-1.47695	0.142595	0.999044	-4.47694
chr1	Gnomon	exon	77562475	77565784	.	-	.	ZZZ3	ZZZ3	P17458	XM_005270726.1	TSS54212	26009	-0.113649	6.98822	-1.47611	0.142822	0.999044	-4.45082
chr19	Gnomon	exon	39997036	39997157	.	+	.	ZNF546	ZNF546	P29951	XM_005258854.1	TSS37538	339327	-0.150776	2.99814	-1.47593	0.142869	0.999044	-4.39865
chr6	Gnomon	exon	104728093	104729764	.	-	.	HACE1	HACE1	P2477	XM_006715529.1	TSS1980	57531	-0.123829	4.26282	-1.47573	0.142924	0.999044	-4.4107
chr7	BestRefSeq	exon	141790217	141791366	.	+	.	TAS2R5	TAS2R5	P26601	NM_018980.2	TSS7947	54429	-0.319673	-1.9533	-1.47542	0.143006	0.999044	-4.48128
chr11	BestRefSeq	exon	85647919	85648089	.	+	.	TMEM126A	TMEM126A	P5078	NM_001244735.1	TSS42218	84233	-0.126782	4.63969	-1.47518	0.143072	0.999044	-4.41073
chr17	BestRefSeq	exon	67377281	67378202	.	+	.	PITPNC1	PITPNC1	P29334	NM_012417.3	TSS31313	26207	-0.125015	4.09427	-1.47491	0.143143	0.999044	-4.40258
chr1	BestRefSeq	exon	173866635	173866715	.	-	.	SNORD76	SNORD76		rna6753	TSS26047	692196	-0.241597	1.19631	-1.47488	0.143153	0.999044	-4.43872
chr1	BestRefSeq	exon	47023568	47023994	.	+	.	CYP4X1	CYP4X1	P1355	NM_178033.1	TSS32653	260293	0.16991	0.546412	1.4747	0.1432	0.999044	-4.4409
chr20	BestRefSeq	exon	64034344	64036047	.	+	.	LINC00176	LINC00176		rna80863	TSS57617		0.430534	-2.95432	1.47462	0.14322	0.999044	-4.50986
chr2	BestRefSeq	exon	113611239	113612247	.	-	.	RPL23AP7	RPL23AP7		rna11735	TSS24104	118433	0.171927	2.14804	1.47457	0.143234	0.999044	-4.42761
chr22	Gnomon	exon	12602501	12602527	.	+	.	LOC101930531	LOC101930531		rna81963	TSS54072		0.30207	-1.09956	1.47408	0.143366	0.999044	-4.46224
chr11	BestRefSeq	exon	106007902	106010110	.	-	.	MSANTD4	MSANTD4	P47825	NM_032424.1	TSS44821	84437	-0.126747	5.19379	-1.47369	0.143471	0.999044	-4.43114
chr1	BestRefSeq	exon	71402942	71407570	.	-	.	NEGR1	NEGR1	P45117	NM_173808.2	TSS53708	257194	-0.175057	5.24806	-1.47347	0.143532	0.999044	-4.43479
chr9	Gnomon	exon	97600080	97602767	.	-	.	TSTD2	TSTD2	P28344	XM_005251740.1	TSS63239	158427	-0.0595122	5.03978	-1.47263	0.143756	0.999044	-4.42624
chr15	BestRefSeq	exon	84669537	84670069	.	-	.	SEC11A	SEC11A	P42715	NM_001271922.1	TSS60964	23478	-0.0974377	6.552	-1.47181	0.143978	0.999044	-4.45059
chr4	Gnomon	exon	118033522	118033911	.	+	.	NDST3	NDST3	P9281	XM_006714416.1	TSS28367	9348	-0.323159	-1.69589	-1.4718	0.14398	0.999044	-4.48968
chr14	Gnomon	exon	75425467	75426711	.	-	.	LOC101928377	LOC101928377		rna59196	TSS34237	101928377	-0.19352	-0.496383	-1.47096	0.144208	0.999044	-4.47381
chr16	Gnomon	exon	85169546	85171807	.	+	.	GSE1	GSE1	P4494	XM_005255860.1	TSS55581	23199	0.0883956	5.05423	1.47081	0.144249	0.999044	-4.4363
chr17	BestRefSeq	exon	66212029	66212188	.	-	.	APOH	APOH	P50987	NM_000042.2	TSS60593	350	-0.192293	-0.0797684	-1.46986	0.144504	0.999044	-4.46969
chr16	Gnomon	exon	88570381	88570566	.	+	.	ZC3H18	ZC3H18	P34295	XM_005256282.1	TSS43322	124245	0.238107	1.71283	1.46946	0.144612	0.999044	-4.42058
chr1	BestRefSeq	exon	87129765	87129994	.	+	.	LINC01140	LINC01140		rna3630	TSS3100	339524	-0.134688	2.06267	-1.46932	0.144651	0.999044	-4.41674
chr4	BestRefSeq	exon	1249440	1249472	.	+	.	CTBP1-AS2	CTBP1-AS2		rna20181	TSS5051		0.193341	1.02593	1.46894	0.144754	0.999044	-4.43057
chr6	BestRefSeq	exon	43770209	43771312	.	+	.	VEGFA	VEGFA	P12060	NM_001171630.1	TSS2796	7422	0.153571	3.57414	1.46864	0.144834	0.999044	-4.40486
chr6	BestRefSeq	exon	31580558	31581163	.	-	.	LTB	LTB	P47257	NM_009588.1	TSS30797	4050	0.730844	0.870967	1.4686	0.144844	0.999044	-4.44713
chr11	BestRefSeq	exon	6794525	6795908	.	-	.	OR6A2	OR6A2	P4803	NM_003696.2	TSS6006	8590	-0.411795	-3.20148	-1.46859	0.144847	0.999044	-4.5195
chr3	Gnomon	exon	42013802	42014117	.	+	.	TRAK1	TRAK1	P30459	XM_005264959.1	TSS11163	22906	0.0706892	5.69451	1.46816	0.144965	0.999044	-4.44781
chr14	BestRefSeq	exon	93184951	93185032	.	+	.	TMEM251	TMEM251	P31263	NM_015676.1	TSS2906	26175	-0.101869	4.42951	-1.46814	0.14497	0.999044	-4.4147
chr5	BestRefSeq	exon	121961961	121962068	.	+	.	SRFBP1	SRFBP1	P44358	NM_152546.2	TSS45792	153443	-0.149073	5.54642	-1.46797	0.145016	0.999044	-4.44365
chr12	BestRefSeq	exon	101877327	101877920	.	+	.	DRAM1	DRAM1	P48723	NM_018370.2	TSS49480	55332	-0.138555	4.274	-1.46741	0.145168	0.999044	-4.41505
chr8	BestRefSeq	exon	98041710	98041850	.	-	.	RPL30	RPL30	P24267	NM_000989.3	TSS33339	6156	-0.0947274	9.11854	-1.46728	0.145203	0.999044	-4.46643
chr12	Gnomon	exon	96489577	96489926	.	+	.	C12orf55	C12orf55	P55773	XM_006719724.1	TSS21613		-0.185461	2.27348	-1.46703	0.145271	0.999044	-4.41441
chr4	Gnomon	exon	142566052	142566190	.	+	.	LOC101927613	LOC101927613		rna22730	TSS36667	101927613	-0.391624	-2.04806	-1.46669	0.145364	0.999044	-4.4944
chr6	BestRefSeq	exon	69866556	69866640	.	+	.	COL19A1	COL19A1	P2110	NM_001858.4	TSS14127	1310	-0.189419	3.30561	-1.46629	0.145474	0.999044	-4.40751
chr5	BestRefSeq	exon	139367196	139367631	.	-	.	SLC23A1	SLC23A1	P28192	NM_152685.3	TSS460	9963	0.236939	-0.447382	1.46602	0.145546	0.999044	-4.45749
chr20	BestRefSeq	exon	20017290	20017449	.	+	.	NAA20	NAA20	P36694	NM_016100.4	TSS39625	51126	-0.10177	5.64717	-1.46571	0.145632	0.999044	-4.4426
chr10	BestRefSeq	exon	49734641	49735351	.	-	.	OGDHL	OGDHL	P26332	NM_018245.2	TSS32092	55753	0.45417	-1.6338	1.46551	0.145685	0.999044	-4.49202
chr5	Gnomon	exon	139846779	139848697	.	-	.	NRG2	NRG2	P12384	XM_005268533.1	TSS36561	9542	0.342052	-2.42245	1.46512	0.145791	0.999044	-4.50077
chr4	BestRefSeq	exon	107989714	107990064	.	+	.	HADH	HADH	P26492	NM_005327.4	TSS62779	3033	0.109539	6.39411	1.46511	0.145793	0.999044	-4.45042
chr6	BestRefSeq	exon	109294303	109294458	.	+	.	CCDC162P	CCDC162P		rna30397	TSS59723	221262	0.23789	1.10391	1.46508	0.145802	0.999044	-4.4492
chr18	BestRefSeq	exon	2943212	2946623	.	-	.	LOC727896	LOC727896		rna71906	TSS27638	727896	-0.163606	1.77698	-1.46504	0.145812	0.999044	-4.4183
chr11	BestRefSeq	exon	2296277	2297921	.	-	.	C11orf21	C11orf21	P12944	NM_001142946.1	TSS50549	29125	0.440507	-1.55877	1.46471	0.145901	0.999044	-4.48799
chr1	BestRefSeq	exon	201888669	201888781	.	+	.	SHISA4	SHISA4		rna7300	TSS62105	149345	0.536563	-2.29523	1.46464	0.145923	0.999044	-4.50678
chr8	BestRefSeq	exon	9002804	9003171	.	+	.	ERI1	ERI1	P31578	NM_153332.3	TSS60316	90459	-0.157904	5.45374	-1.4644	0.145987	0.999044	-4.44844
chr10	BestRefSeq	exon	94333232	94334305	.	-	.	NOC3L	NOC3L	P38198	NM_022451.9	TSS58261	64318	-0.170066	5.74737	-1.4636	0.146206	0.999044	-4.45043
chr3	BestRefSeq	exon	194136142	194136488	.	+	.	HES1	HES1	P44161	NM_005524.3	TSS44814	3280	0.125084	5.77868	1.46341	0.146256	0.999044	-4.45223
chr2	Gnomon	exon	3448249	3449477	.	+	.	LOC101927578	LOC101927578		rna8962	TSS17532		0.209923	0.461981	1.46295	0.146383	0.999044	-4.45057
chr2	BestRefSeq	exon	44275458	44275965	.	+	.	SLC3A1	SLC3A1	P45965	NM_000341.3	TSS59406	6519	0.236892	3.08831	1.46274	0.14644	0.999044	-4.40861
chr10	BestRefSeq	exon	45454585	45458543	.	-	.	MARCH8	MARCH8	P31255	NM_145021.5	TSS55788	220972	0.0721809	4.93469	1.46255	0.146492	0.999044	-4.43955
chr6	Gnomon	exon	26500349	26500358	.	+	.	BTN1A1	BTN1A1	P36504	XM_005249340.1	TSS45250	696	0.383368	-2.29682	1.46215	0.146603	0.999044	-4.49955
chr18	BestRefSeq	exon	26226445	26227276	.	+	.	TAF4B	TAF4B	P15105	NM_005640.1	TSS48379	6875	-0.116704	4.33074	-1.46183	0.146689	0.999044	-4.42286
chr4	Gnomon	exon	105895432	105895723	.	+	.	NPNT	NPNT	P35029	XM_005262888.2	TSS12384	255743	0.0826764	6.0661	1.46156	0.146764	0.999044	-4.4592
chr13	Gnomon	exon	87671034	87672209	.	+	.	SLITRK5	SLITRK5	P27786	XM_005254038.2	TSS16393	26050	0.202391	-0.0162507	1.46154	0.146768	0.999044	-4.44473
chr17	BestRefSeq	exon	75776434	75778723	.	-	.	H3F3B	H3F3B	P1342	NM_005324.3	TSS27325	3021	-0.0940944	9.54309	-1.46142	0.146802	0.999044	-4.47294
chr3	BestRefSeq	exon	38845769	38847742	.	-	.	SCN11A	SCN11A	P14011	NM_014139.2	TSS55130	11280	-0.248958	-0.472071	-1.46133	0.146827	0.999044	-4.4686
chr12	BestRefSeq	exon	92702843	92703132	.	+	.	C12orf74	C12orf74	P46953	NM_001178097.2	TSS45160	338809	0.320002	-1.47588	1.46106	0.1469	0.999044	-4.49599
chr15	Gnomon	exon	63431317	63431342	.	+	.	LOC102723355	LOC102723355		rna61726	TSS62621		0.389503	-1.35759	1.46079	0.146974	0.999044	-4.49257
chr13	BestRefSeq	exon	94574054	94574852	.	-	.	TGDS	TGDS	P12867	NM_014305.2	TSS16350	23483	-0.139259	4.88638	-1.46078	0.146976	0.999044	-4.436
chr2	Gnomon	exon	206443544	206444080	.	+	.	ADAM23	ADAM23	P58639	XM_005246932.2	TSS40946	8745	-0.150303	1.04524	-1.46064	0.147016	0.999044	-4.43449
chr17	tRNAscan-SE	exon	39154491	39154562	.	-	.	TRNAC29	TRNAC29		rna68942	TSS20793		-0.503051	-1.4077	-1.46046	0.147065	0.999044	-4.49796
chr1	BestRefSeq	exon	58480719	58481174	.	-	.	OMA1	OMA1	P38675	NM_145243.3	TSS22276	115209	-0.122325	6.3473	-1.46009	0.147165	0.999044	-4.46132
chr6	BestRefSeq	exon	116511645	116512236	.	+	.	FAM26E	FAM26E	P20995	NM_153711.2	TSS8939		-0.127097	2.00922	-1.45944	0.147345	0.999044	-4.42381
chr9	BestRefSeq	exon	99886317	99886695	.	-	.	RP11-60I3.5	RP11-60I3.5		rna40740	TSS56212		-0.24454	-0.590714	-1.45882	0.147515	0.999044	-4.47468
chr4	BestRefSeq	exon	158709127	158709824	.	-	.	PPID	PPID	P56677	NM_005038.2	TSS43635	5481	-0.118849	4.36802	-1.45738	0.147909	0.999044	-4.42735
chr4	BestRefSeq	exon	154534997	154536744	.	-	.	PLRG1	PLRG1	P22708	NM_002669.3	TSS10214	5356	-0.0910564	6.48744	-1.45726	0.147943	0.999044	-4.46625
chr14	BestRefSeq	exon	70608798	70611350	.	-	.	LOC101928075	LOC101928075		rna58910	TSS45543	101928075	0.354224	-3.22122	1.45653	0.148144	0.999044	-4.5013
chr13	BestRefSeq	exon	99294535	99296163	.	-	.	GPR183	GPR183	P41899	NM_004951.4	TSS8904	1880	-0.188304	5.02363	-1.455	0.148567	0.999044	-4.43979
chr6	BestRefSeq	exon	52497402	52503270	.	-	.	TRAM2	TRAM2	P47826	NM_012288.3	TSS17202	9697	0.150223	4.654	1.45454	0.148696	0.999044	-4.4289
chrX	BestRefSeq	exon	55717677	55718419	.	+	.	RRAGB	RRAGB	P28400	NM_006064.4	TSS659	10325	-0.08911	4.07252	-1.45422	0.148782	0.999044	-4.42606
chrX	BestRefSeq	exon	155997581	155997787	.	+	.	IL9R	IL9R	P44771	NM_002186.2	TSS54143	3581	0.462338	-2.80978	1.45388	0.148878	0.999044	-4.51089
chr16	Gnomon	exon	90221222	90222292	.	+	.	LOC101928072	LOC101928072		rna66738	TSS3402		-0.505512	-2.99739	-1.45384	0.148889	0.999044	-4.52469
chr4	BestRefSeq	exon	1692800	1693713	.	-	.	SLBP	SLBP	P5531	NM_006527.2	TSS7101	7884	-0.0981802	5.84444	-1.4535	0.148983	0.999044	-4.46378
chr1	BestRefSeq	exon	111227659	111227769	.	+	.	CHI3L2	CHI3L2	P48531	NM_004000.2	TSS1979	1117	-0.404073	1.48887	-1.45326	0.14905	0.999044	-4.43551
chr20	BestRefSeq	exon	40685848	40689240	.	-	.	MAFB	MAFB	P23739	NM_005461.4	TSS26494	9935	-0.112346	3.00105	-1.45301	0.149118	0.999044	-4.41597
chr5	BestRefSeq	exon	126600915	126601058	.	+	.	PHAX	PHAX	P47739	NM_032177.3	TSS17056	51808	-0.0758542	6.04803	-1.45293	0.14914	0.999044	-4.4646
chr6	BestRefSeq	exon	157289022	157292999	.	-	.	TMEM242	TMEM242	P30394	NM_018452.4	TSS34903	729515	-0.0800652	4.5999	-1.45282	0.14917	0.999044	-4.43555
chrX	BestRefSeq	exon	103776511	103776647	.	+	.	PLP1	PLP1	P49613	NM_001128834.1	TSS63031	5354	-0.119993	3.83018	-1.45254	0.14925	0.999044	-4.42262
chr12	Gnomon	exon	14914027	14914782	.	-	.	ERP27	ERP27	P21263	XM_005253303.1	TSS61654	121506	-0.238976	0.912485	-1.45142	0.149558	0.999044	-4.44937
chr17	BestRefSeq	exon	5486374	5486420	.	+	.	MIS12	MIS12	P34763	NM_001258220.1	TSS21587	79003	-0.1245	5.54742	-1.45131	0.14959	0.999044	-4.45822
chr21	BestRefSeq	exon	31873315	31873935	.	+	.	HUNK	HUNK	P35220	NM_014586.1	TSS13729	30811	0.153438	3.25869	1.45096	0.149686	0.999044	-4.41781
chr19	BestRefSeq	exon	38730192	38730878	.	-	.	CAPN12	CAPN12	P16120	NM_144691.3	TSS55041	147968	0.267417	0.842674	1.45088	0.149708	0.999044	-4.44074
chr4	BestRefSeq	exon	105682627	105683317	.	-	.	INTS12	INTS12	P28922	NM_020395.3	TSS42616	57117	-0.0641876	4.29411	-1.45065	0.149772	0.999044	-4.42892
chr2	Gnomon	exon	227685210	227687573	.	-	.	SLC19A3	SLC19A3	P20842	XM_005246871.1	TSS41308	80704	-0.127545	2.97683	-1.4504	0.149843	0.999044	-4.41815
chr10	BestRefSeq	exon	130136375	130136512	.	+	.	GLRX3	GLRX3	P58387	NM_001199868.1	TSS6451	10539	-0.112246	6.09672	-1.44962	0.150059	0.999044	-4.46937
chr20	BestRefSeq	exon	32819893	32820028	.	+	.	MAPRE1	MAPRE1	P44805	NM_012325.2	TSS16452	22919	-0.0615552	7.14668	-1.44954	0.150081	0.999044	-4.47816
chr6	BestRefSeq	exon	149594873	149595234	.	-	.	KATNA1	KATNA1	P36266	NM_007044.3	TSS18787	11104	-0.0646772	4.46776	-1.44919	0.150179	0.999044	-4.4319
chr10	BestRefSeq	exon	125823535	125823722	.	+	.	BCCIP	BCCIP	P50567	NM_078469.2	TSS20918	56647	-0.101152	5.97549	-1.44871	0.150315	0.999044	-4.46533
chr5	BestRefSeq	exon	173314723	173318249	.	-	.	STC2	STC2	P8922	NM_003714.2	TSS55472	8614	-0.252382	-0.834954	-1.4472	0.150735	0.999044	-4.49741
chr3	BestRefSeq	exon	66998303	66998371	.	+	.	KBTBD8	KBTBD8	P30537	NM_032505.2	TSS10971	84541	-0.203987	4.9573	-1.44714	0.150752	0.999044	-4.46112
chr5	Gnomon	exon	122311558	122311625	.	+	.	SNCAIP	SNCAIP	P10146	XM_006714734.1	TSS48400	9627	0.153898	1.4658	1.44672	0.15087	0.999044	-4.44271
chr17	Gnomon	exon	5111936	5112118	.	+	.	LOC101928000	LOC101928000		rna67225	TSS15603	101928000	-0.189182	0.123352	-1.44648	0.150935	0.999044	-4.46425
chr9	Gnomon	exon	137062124	137064787	.	-	.	SAPCD2	SAPCD2	P23481	XM_006717315.1	TSS31702	89958	0.300366	2.45227	1.44586	0.151111	0.999044	-4.42651
chr6	BestRefSeq	exon	41026901	41028595	.	-	.	UNC5CL	UNC5CL	P50607	NM_173561.2	TSS24184	222643	-0.203261	0.68509	-1.44583	0.151119	0.999044	-4.45329
chrX	Gnomon	exon	21374414	21374961	.	+	.	CNKSR2	CNKSR2	P53316	XM_005274468.1	TSS25997	22866	-0.238156	0.666109	-1.44515	0.151309	0.999044	-4.44716
chr1	BestRefSeq	exon	173864369	173864445	.	-	.	SNORD47	SNORD47		rna6747	TSS59109	26802	-0.243525	0.912481	-1.44507	0.151331	0.999044	-4.45103
chr9	BestRefSeq	exon	100578079	100578551	.	+	.	MURC	MURC	P14140	NM_001018116.2	TSS21373		-0.295743	-1.56985	-1.44504	0.151341	0.999044	-4.49717
chr5	BestRefSeq	exon	112861188	112861417	.	+	.	SRP19	SRP19	P32323	NM_001204194.1	TSS17112	6728	-0.113467	5.44775	-1.44498	0.151355	0.999044	-4.46282
chr12	Gnomon	exon	7093405	7093870	.	-	.	C1RL	C1RL	P42	XM_005253386.2	TSS10500	51279	0.154859	3.71022	1.4449	0.151379	0.999044	-4.42316
chr7	BestRefSeq	exon	158631169	158631717	.	-	.	NCAPG2	NCAPG2	P25613	NM_017760.6	TSS56972	54892	0.118739	5.22514	1.44451	0.151489	0.999044	-4.46601
chr12	BestRefSeq	exon	13196668	13196872	.	+	.	EMP1	EMP1	P20913	NM_001423.2	TSS59706	2012	0.170154	8.10678	1.4445	0.151492	0.999044	-4.48595
chr22	Gnomon	exon	46150562	46150652	.	+	.	PPARA	PPARA	P25729	XM_006724269.1	TSS3420	5465	0.0847119	5.55612	1.44358	0.151748	0.999044	-4.46771
chr20	BestRefSeq	exon	43507680	43507744	.	+	.	L3MBTL1	L3MBTL1	P9794	NM_032107.4	TSS45177	26013	0.174827	0.270001	1.44357	0.151753	0.999044	-4.45434
chr14	BestRefSeq	exon	47764953	47767757	.	-	.	LINC00648	LINC00648		rna58278	TSS5697	100506433	-0.444977	-3.90649	-1.44349	0.151775	0.999044	-4.52424
chr20	BestRefSeq	exon	59936832	59940297	.	-	.	PPP1R3D	PPP1R3D	P1987	NM_006242.3	TSS5217	5509	-0.0938542	3.96047	-1.44345	0.151786	0.999044	-4.43325
chr2	BestRefSeq	exon	88765902	88766196	.	+	.	ANKRD36BP2	ANKRD36BP2		rna10974	TSS5441	645784	-0.139622	6.15885	-1.44303	0.151905	0.999044	-4.47397
chr6	BestRefSeq	exon	85677589	85677659	.	-	.	SNORD50B	SNORD50B		rna30071	TSS50803	692088	-0.202516	1.14673	-1.44293	0.151932	0.999044	-4.44231
chr12	Gnomon	exon	26905179	26905536	.	-	.	ASUN	ASUN	P10979	XM_006719106.1	TSS2223		-0.105384	5.39859	-1.44263	0.152017	0.999044	-4.46454
chr14	Gnomon	exon	41607561	41608562	.	+	.	LRFN5	LRFN5	P27958	XM_005267369.1	TSS6950	145581	-0.194467	0.18414	-1.44261	0.152021	0.999044	-4.47438
chr1	BestRefSeq	exon	147928393	147928578	.	+	.	GPR89B	GPR89B	P55298	NM_016334.3	TSS35408	51463	-0.147575	2.22651	-1.44261	0.152021	0.999044	-4.42739
chr4	BestRefSeq	exon	1871396	1871542	.	+	.	WHSC1	WHSC1	P16913	NM_001042424.2	TSS21915		0.116949	6.244	1.44248	0.152058	0.999044	-4.47716
chr14	BestRefSeq	exon	104724197	104724462	.	+	.	ADSSL1	ADSSL1	P345	NM_152328.3	TSS49730	122622	0.357556	-0.217331	1.44242	0.152077	0.999044	-4.48603
chr10	BestRefSeq	exon	80407829	80407956	.	+	.	FAM213A	FAM213A	P23214	NM_001243779.1	TSS29786		0.0911758	5.58603	1.44179	0.152254	0.999044	-4.47807
chr8	Gnomon	exon	13083361	13085931	.	-	.	DLC1	DLC1	P1194	XM_005273374.1	TSS428	10395	-0.120582	4.03441	-1.4415	0.152334	0.999044	-4.43661
chr18	BestRefSeq	exon	9546791	9547952	.	-	.	PPP4R1	PPP4R1	P63	NM_001042388.2	TSS62159	9989	-0.0665656	6.87045	-1.44143	0.152356	0.999044	-4.48255
chr12	BestRefSeq	exon	109097594	109097811	.	+	.	UNG	UNG	P561	NM_080911.2	TSS10935	7374	-0.0873084	5.28655	-1.44124	0.152407	0.999044	-4.46007
chr3	Gnomon	exon	151212117	151214339	.	-	.	P2RY14	P2RY14	P9668	XM_006713832.1	TSS37724	9934	-0.175993	4.23285	-1.44121	0.152416	0.999044	-4.43706
chr12	BestRefSeq	exon	116559381	116559433	.	+	.	MAP1LC3B2	MAP1LC3B2	P32211	NM_001085481.1	TSS8033	643246	0.145706	1.56038	1.44107	0.152455	0.999044	-4.44387
chr16	BestRefSeq	exon	74332406	74332656	.	-	.	LOC283922	LOC283922		rna66118	TSS26967	283922	0.243797	1.25645	1.44027	0.152682	0.999044	-4.4489
chr5	Curated Genomic	CDS	141360136	141362556	.	+	0	PCDHGB2	PCDHGB2	P18877	NM_018923.2	TSS43178	56103	0.227344	-0.799512	1.44017	0.152711	0.999044	-4.47262
chrX	BestRefSeq	exon	21940573	21940873	.	+	.	SMS	SMS	P3734	NM_001258423.1	TSS60565	6611	-0.0866481	6.58867	-1.44002	0.152751	0.999044	-4.48526
chr11	BestRefSeq	exon	101029624	101039271	.	-	.	PGR	PGR	P32049	NM_001202474.3	TSS5693	5241	-0.179787	2.44575	-1.43936	0.152937	0.999044	-4.4263
chr2	BestRefSeq	exon	169811757	169811858	.	-	.	METTL5	METTL5	P10962	NM_014168.2	TSS20400	29081	-0.118618	5.21194	-1.43931	0.152952	0.999044	-4.46471
chr4	BestRefSeq	exon	90127533	90127831	.	+	.	CCSER1	CCSER1	P57775	NM_001145065.1	TSS10696	401145	-0.102053	4.79067	-1.4385	0.153182	0.999044	-4.46424
chr8	Gnomon	exon	2696553	2696970	.	-	.	RP11-134O21.1	RP11-134O21.1		rna35768	TSS50690		-0.350062	-2.29104	-1.43829	0.153242	0.999044	-4.50774
chr1	Gnomon	exon	183929854	183930289	.	-	.	COLGALT2	COLGALT2	P26861	XM_005245008.1	TSS17281	23127	-0.203053	0.0615911	-1.43794	0.15334	0.999044	-4.46363
chr7	BestRefSeq	exon	26291895	26292086	.	+	.	SNX10	SNX10	P30968	NM_013322.2	TSS42058	29887	-0.203986	4.89826	-1.43786	0.153361	0.999044	-4.46423
chr12	BestRefSeq	exon	120293094	120293237	.	-	.	RNU4-1	RNU4-1		rna55280	TSS57547	26835	-0.299828	5.47576	-1.43766	0.153418	0.999044	-4.46738
chrX	BestRefSeq	exon	100584793	100585066	.	+	.	TNMD	TNMD	P28614	NM_022144.2	TSS8992	64102	-0.240793	-0.857096	-1.43766	0.15342	0.999044	-4.47567
chr4	Gnomon	exon	120691915	120695275	.	-	.	PRDM5	PRDM5	P24763	XM_005262707.1	TSS40156	11107	-0.105863	4.25288	-1.43741	0.153491	0.999044	-4.44564
chr7	BestRefSeq	exon	104126341	104126893	.	-	.	ORC5	ORC5	P48238	NM_002553.3	TSS17114	5001	-0.110008	5.24143	-1.43724	0.15354	0.999044	-4.46516
chr12	BestRefSeq	exon	66123069	66124018	.	-	.	LLPH	LLPH	P4987	NM_032338.3	TSS52065	84298	-0.11748	5.39986	-1.43676	0.153674	0.999044	-4.46768
chr3	BestRefSeq	exon	14112077	14113194	.	-	.	CHCHD4	CHCHD4	P10767	NM_001098502.1	TSS11479	131474	-0.0811403	4.07242	-1.43627	0.153813	0.999044	-4.43243
chr16	Gnomon	exon	80828735	80830757	.	-	.	LOC100996425	LOC100996425		rna66238	TSS15248		-0.425658	-2.01418	-1.43606	0.153873	0.999044	-4.51243
chr1	Gnomon	exon	77979163	77979293	.	+	.	DNAJB4	DNAJB4	P22675	XM_005270397.1	TSS34350	11080	-0.183526	5.49582	-1.43596	0.153901	0.999044	-4.47466
chr15	Gnomon	exon	30832893	30832898	.	+	.	FAN1	FAN1	P514	XM_005254233.2	TSS44493	22909	-0.0654026	5.80591	-1.43579	0.153951	0.999044	-4.48007
chr5	BestRefSeq	exon	82305347	82305481	.	+	.	ATP6AP1L	ATP6AP1L	P44089	NM_001017971.1	TSS56982	92270	0.242908	-1.21606	1.43503	0.154166	0.999044	-4.4853
chr4	BestRefSeq	exon	1721490	1721643	.	+	.	TACC3	TACC3	P29371	NM_006342.2	TSS8516	10460	0.395432	2.13245	1.43407	0.154439	0.999044	-4.43522
chr19	Gnomon	exon	1491011	1491384	.	+	.	REEP6	REEP6	P17165	XM_006722935.1	TSS47763	92840	0.514726	-2.4465	1.43396	0.15447	0.999044	-4.50924
chr11	BestRefSeq	exon	123629187	123633776	.	-	.	SCN3B	SCN3B	P54649	NM_018400.3	TSS10592	55800	-0.314477	-1.65546	-1.43347	0.15461	0.999044	-4.49313
chr4	BestRefSeq	exon	39287449	39288844	.	-	.	RFC1	RFC1	P11120	NM_002913.4	TSS4567	5981	-0.0845297	6.90164	-1.4333	0.154659	0.999044	-4.49514
chr10	BestRefSeq	exon	38356380	38356489	.	+	.	HSD17B7P2	HSD17B7P2		rna43545	TSS19722	158160	0.155919	0.569473	1.43321	0.154685	0.999044	-4.45727
chrX	BestRefSeq	exon	16786432	16786589	.	+	.	TXLNG	TXLNG	P16414	NM_018360.2	TSS4438	55787	-0.097451	5.20176	-1.4332	0.154688	0.999044	-4.46786
chr19	Gnomon	exon	19786621	19786691	.	+	.	LOC101928926	LOC101928926		rna75198	TSS1280		0.282259	-2.05082	1.43313	0.154707	0.999044	-4.50434
chr16	Gnomon	exon	50693596	50693662	.	+	.	NOD2	NOD2	P45653	XM_005256084.1	TSS4690	64127	-0.188993	0.156848	-1.43244	0.154905	0.999044	-4.46618
chr9	Gnomon	exon	132261440	132264985	.	-	.	SETX	SETX	P31765	XM_005272172.1	TSS60002	23064	-0.105514	8.811	-1.43235	0.154929	0.999044	-4.50297
chr6	BestRefSeq	exon	70566922	70567004	.	+	.	C6orf57	C6orf57	P55809	NM_145267.2	TSS6254		-0.11009	2.70298	-1.43226	0.154955	0.999044	-4.43224
chr19	Gnomon	exon	35704487	35704623	.	+	.	ZBTB32	ZBTB32	P33991	XM_005258739.1	TSS390	27033	0.392686	-3.13224	1.43213	0.154991	0.999044	-4.51853
chr2	Gnomon	exon	17510584	17510955	.	-	.	RAD51AP2	RAD51AP2	P25083	XM_005262625.1	TSS4036	729475	0.308428	-1.59095	1.43206	0.155013	0.999044	-4.48634
chr6	BestRefSeq	exon	130366281	130366524	.	+	.	TMEM200A	TMEM200A	P36135	NM_001258276.1	TSS47271	114801	0.131254	5.93134	1.43184	0.155074	0.999044	-4.48908
chr1	Gnomon	exon	160678746	160679131	.	-	.	CD48	CD48	P48794	XM_006711640.1	TSS5158	962	-0.161656	5.23597	-1.43184	0.155074	0.999044	-4.45956
chr2	BestRefSeq	exon	121530880	121531009	.	+	.	RNU4ATAC	RNU4ATAC		rna11893	TSS17019	100151683	-0.213307	0.624852	-1.43119	0.155261	0.999044	-4.47799
chr5	BestRefSeq	exon	43287470	43291220	.	-	.	HMGCS1	HMGCS1	P58489	NM_001098272.2	TSS40406	3157	0.194813	8.17502	1.43075	0.155385	0.999044	-4.49966
chr11	BestRefSeq	exon	123058077	123058156	.	-	.	SNORD14E	SNORD14E		rna51018	TSS17328	85391	-0.282898	-0.862004	-1.43073	0.155393	0.999044	-4.50126
chr18	BestRefSeq	exon	50375022	50375194	.	+	.	SKA1	SKA1	P48647	NM_145060.3	TSS42967	220134	0.171585	3.13396	1.43067	0.15541	0.999044	-4.43293
chr3	BestRefSeq	exon	131462201	131462875	.	-	.	MRPL3	MRPL3	P22931	NM_007208.3	TSS39073	11222	-0.107414	7.10006	-1.43043	0.155478	0.999044	-4.49711
chr14	BestRefSeq	exon	73711783	73714425	.	-	.	PNMA1	PNMA1	P2704	NM_006029.4	TSS40252	9240	0.0828955	3.19378	1.43	0.155602	0.999044	-4.43283
chrX	BestRefSeq	exon	24054948	24055037	.	+	.	EIF2S3	EIF2S3	P12752	NM_001415.3	TSS27934	1968	-0.0660241	8.27758	-1.4298	0.155659	0.999044	-4.50429
chr17	BestRefSeq	exon	76624756	76625527	.	-	.	ST6GALNAC1	ST6GALNAC1	P20634	NM_018414.4	TSS30405	55808	0.155513	8.09734	1.42963	0.155708	0.999044	-4.50117
chr7	BestRefSeq	exon	43583093	43583449	.	+	.	STK17A	STK17A	P35179	NM_004760.2	TSS46740	9263	-0.173978	6.31926	-1.42924	0.15582	0.999044	-4.4949
chr11	Gnomon	exon	33858576	33859575	.	-	.	LMO2	LMO2	P46633	XM_005252920.1	TSS16494	4005	-0.123909	3.33154	-1.42902	0.155882	0.999044	-4.43679
chr13	BestRefSeq	exon	113324164	113324577	.	-	.	GRTP1	GRTP1	P56159	NM_001286733.1	TSS49924	79774	0.161775	3.88543	1.42795	0.156188	0.999044	-4.43753
chr8	BestRefSeq	exon	6708357	6708887	.	+	.	AGPAT5	AGPAT5	P51183	NM_018361.3	TSS56405	55326	-0.13412	7.17994	-1.42795	0.15619	0.999044	-4.50076
chr14	BestRefSeq	exon	23095474	23095619	.	+	.	C14orf119	C14orf119	P15212	NM_017924.3	TSS43916	55017	-0.0755387	6.10735	-1.42787	0.156211	0.999044	-4.48507
chr7	BestRefSeq	exon	139133744	139133860	.	+	.	TTC26	TTC26	P57015	NM_001287512.1	TSS5525	79989	-0.124837	2.95803	-1.42768	0.156266	0.999044	-4.4345
chr1	BestRefSeq	exon	196651878	196652175	.	+	.	CFH	CFH	P24911	NM_000186.3	TSS50238	3075	-0.131183	7.80733	-1.42711	0.15643	0.999044	-4.50461
chr17	BestRefSeq	exon	34319047	34319577	.	+	.	CCL8	CCL8	P41435	NM_005623.2	TSS43348	6355	-0.350094	0.460292	-1.42699	0.156464	0.999044	-4.46387
chr8	BestRefSeq	exon	85463902	85464115	.	+	.	CA2	CA2	P38397	NM_000067.2	TSS41245	760	0.131292	10.325	1.42693	0.156484	0.999044	-4.50845
chr2	BestRefSeq	exon	10440371	10440868	.	-	.	ODC1	ODC1	P29645	NM_001287190.1	TSS25519	4953	-0.141769	7.08832	-1.42676	0.15653	0.999044	-4.49753
[truncated: 15,901 more rows]

## Sheet: Microarray_MTN-017_TDFFTC_Rectu
Study	Treatment	TreatmentLength	Sample	TargetId	EntrezId	Log2FoldChange	PValue	AdjustedPValue
[truncated: 21,683 more rows]

[truncated: 10 more sheets: Microarray_ACTU-3500_TDFFTC_Duo, Microarray_GMS A_TDF_Vagina, Microarray_GMS B_TDFFTC_PBMC, Microarray_ACTU-3500_TDFFTC_PBM, Microarray_GMS A_TDF_Ectocervix, Microarray_GMS A_TDF_PBMC, Microarray_ACTU-3500_TDFFTC_Rec, Microarray_ACTU-3500_TDFFTC_Who, Microarray_GMS B_TDF_PBMC, Microarray_GMS A_TDFFTC_Vagina]
