# Supplementary material for: Treatment with Commonly Used Antiretroviral Drugs Induces a Type I/III Interferon Signature in the Gut in the Absence of HIV Infection
Source: Cell Rep Med. 2020 Sep 22;1(6):100096. doi: 10.1016/j.xcrm.2020.100096 (PMC7511692; doi:10.1016/j.xcrm.2020.100096)
Supplement: Data S1. Results of Data Analysis, Related to Figures 1–4 [file mmc2.zip › overrepresentation_analysis.xlsx]

## Sheet: MTN-017_TDFFTC_Rectum_up
Term	Ont	N	DE	P.DE
type I interferon signaling pathway	BP	75	7	4.69484e-14
cellular response to type I interferon	BP	75	7	4.69484e-14
response to type I interferon	BP	80	7	7.50221e-14
defense response to virus	BP	195	8	3.70961e-13
response to virus	BP	269	8	4.96528e-12
regulation of viral genome replication	BP	80	6	1.68367e-11
defense response to other organism	BP	352	8	4.27898e-11
viral genome replication	BP	105	6	8.93587e-11
negative regulation of viral genome replication	BP	45	5	1.44162e-10
regulation of viral life cycle	BP	125	6	2.58569e-10
response to other organism	BP	711	9	2.71975e-10
response to external biotic stimulus	BP	712	9	2.75395e-10
response to biotic stimulus	BP	739	9	3.83366e-10
negative regulation of viral life cycle	BP	65	5	9.66851e-10
regulation of viral process	BP	159	6	1.11069e-09
regulation of multi-organism process	BP	314	7	1.22385e-09
negative regulation of viral process	BP	77	5	2.30162e-09
regulation of symbiosis, encompassing mutualism through parasitism	BP	181	6	2.4261e-09
innate immune response	BP	658	8	6.09103e-09
viral life cycle	BP	258	6	2.02922e-08
negative regulation of multi-organism process	BP	137	5	4.24813e-08
cytokine-mediated signaling pathway	BP	618	7	1.31233e-07
immune effector process	BP	999	8	1.5869e-07
defense response	BP	1213	8	7.09297e-07
response to external stimulus	BP	1781	9	8.50367e-07
multi-organism process	BP	1855	9	1.20618e-06
cellular response to cytokine stimulus	BP	872	7	1.35842e-06
response to cytokine	BP	949	7	2.3995e-06
viral process	BP	635	6	4.06689e-06
symbiont process	BP	686	6	6.35503e-06
immune response	BP	1632	8	6.79246e-06
interspecies interaction between organisms	BP	717	6	8.19781e-06
immune system process	BP	2381	9	1.00825e-05
regulation of cysteine-type endopeptidase activity involved in apoptotic process	BP	185	3	0.000354112
mitochondrion	CC	1407	6	0.000364435
cellular response to organic substance	BP	2106	7	0.000434526
regulation of cysteine-type endopeptidase activity	BP	201	3	0.000451484
cellular response to virus	BP	42	2	0.000474715
positive regulation of toll-like receptor 7 signaling pathway	BP	1	1	0.000779657
cell surface receptor signaling pathway	BP	2314	7	0.000781545
response to stress	BP	3130	8	0.000796411
regulation of hydrolase activity	BP	1046	5	0.000810004
mitochondrial membrane	CC	617	4	0.00101645
regulation of defense response to virus	BP	65	2	0.00113527
mitochondrial envelope	CC	656	4	0.00127747
double-stranded RNA binding	MF	70	2	0.00131522
cellular response to chemical stimulus	BP	2536	7	0.00137244
response to organic substance	BP	2567	7	0.00147791
signal transduction	BP	4419	9	0.0015535
positive regulation of toll-like receptor 9 signaling pathway	BP	2	1	0.00155875
intracellular transport of viral protein in host cell	BP	2	1	0.00155875
symbiont intracellular protein transport in host	BP	2	1	0.00155875
intracellular protein transport in other organism involved in symbiotic interaction	BP	2	1	0.00155875
regulation of toll-like receptor 7 signaling pathway	BP	2	1	0.00155875
regulation of endopeptidase activity	BP	313	3	0.00162944
regulation of immune effector process	BP	320	3	0.00173609
activation of cysteine-type endopeptidase activity involved in apoptotic process	BP	81	2	0.00175601
regulation of peptidase activity	BP	334	3	0.00196238
positive regulation of MDA-5 signaling pathway	BP	3	1	0.00233729
2'-5'-oligoadenylate synthetase activity	MF	3	1	0.00233729
signaling	BP	4740	9	0.00266809
cell communication	BP	4776	9	0.00282698
negative regulation of defense response to virus by host	BP	4	1	0.00311526
positive regulation of T-helper 2 cell cytokine production	BP	4	1	0.00311526
dynamin family protein polymerization involved in membrane fission	BP	4	1	0.00311526
dynamin family protein polymerization involved in mitochondrial fission	BP	4	1	0.00311526
regulation of response to biotic stimulus	BP	110	2	0.00320801
positive regulation of cysteine-type endopeptidase activity involved in apoptotic process	BP	113	2	0.00338175
negative regulation of helicase activity	BP	5	1	0.00389268
multi-organism cellular localization	BP	5	1	0.00389268
multi-organism intracellular transport	BP	5	1	0.00389268
regulation of T-helper 2 cell cytokine production	BP	5	1	0.00389268
positive regulation of cysteine-type endopeptidase activity	BP	125	2	0.0041199
membrane fusion	BP	127	2	0.00424959
mitochondrial part	CC	924	4	0.00447772
organelle inner membrane	CC	453	3	0.00465006
regulation of MDA-5 signaling pathway	BP	6	1	0.00466953
T-helper 2 cell cytokine production	BP	6	1	0.00466953
ISG15-protein conjugation	BP	6	1	0.00466953
positive regulation of RIG-I signaling pathway	BP	6	1	0.00466953
toll-like receptor 7 signaling pathway	BP	6	1	0.00466953
response to bacterium	BP	454	3	0.00467886
positive regulation of multi-organism process	BP	140	2	0.00513849
negative regulation of mitochondrial depolarization	BP	7	1	0.00544583
regulation by virus of viral protein levels in host cell	BP	7	1	0.00544583
regulation of toll-like receptor 9 signaling pathway	BP	7	1	0.00544583
positive regulation of endopeptidase activity	BP	145	2	0.00550135
negative regulation of membrane depolarization	BP	8	1	0.00622156
regulation of ribonuclease activity	BP	8	1	0.00622156
pattern recognition receptor signaling pathway	BP	158	2	0.00649853
organelle envelope	CC	1038	4	0.0067831
envelope	CC	1038	4	0.0067831
positive regulation of peptidase activity	BP	162	2	0.00682082
MDA-5 signaling pathway	BP	9	1	0.00699674
membrane fission	BP	9	1	0.00699674
endosomal vesicle fusion	BP	9	1	0.00699674
apoptotic signaling pathway	BP	525	3	0.00701218
regulation of cytokine production	BP	529	3	0.00716099
mitochondrial outer membrane	CC	170	2	0.00748696
protein tag	MF	10	1	0.00777136
positive regulation of immune effector process	BP	174	2	0.00783073
response to chemical	BP	3426	7	0.0081515
cytoplasmic part	CC	8080	11	0.00835386
response to stimulus	BP	6742	10	0.00850173
cellular response to stimulus	BP	5571	9	0.00895179
organelle outer membrane	CC	190	2	0.00927623
regulation of defense response	BP	582	3	0.00931426
CD4-positive, alpha-beta T cell cytokine production	BP	12	1	0.00931893
modulation by host of viral genome replication	BP	12	1	0.00931893
outer membrane	CC	191	2	0.00937028
cytokine production	BP	589	3	0.00962434
extrinsic apoptotic signaling pathway	BP	195	2	0.00975077
positive regulation of type 2 immune response	BP	13	1	0.0100919
lamin binding	MF	13	1	0.0100919
innate immune response-activating signal transduction	BP	202	2	0.0104332
regulation of proteolysis	BP	607	3	0.0104497
cellular response to exogenous dsRNA	BP	14	1	0.0108643
regulation of helicase activity	BP	14	1	0.0108643
regulation of catalytic activity	BP	1894	5	0.0110526
regulation of immune system process	BP	1201	4	0.0113113
activation of innate immune response	BP	220	2	0.012283
regulation of RIG-I signaling pathway	BP	16	1	0.0124074
positive regulation of T cell cytokine production	BP	16	1	0.0124074
cellular response to interferon-beta	BP	16	1	0.0124074
protein polyubiquitination	BP	233	2	0.0137026
protein ubiquitination	BP	672	3	0.0137728
RIG-I signaling pathway	BP	18	1	0.0139483
regulation of viral-induced cytoplasmic pattern recognition receptor signaling pathway	BP	19	1	0.0147179
positive regulation of toll-like receptor signaling pathway	BP	19	1	0.0147179
cellular response to dsRNA	BP	19	1	0.0147179
hemopoiesis	BP	691	3	0.0148474
regulation of mitochondrial depolarization	BP	20	1	0.0154869
regulation of nuclease activity	BP	21	1	0.0162554
modulation by host of viral process	BP	21	1	0.0162554
toll-like receptor 9 signaling pathway	BP	21	1	0.0162554
protein modification by small protein conjugation	BP	721	3	0.0166407
nuclear membrane	CC	259	2	0.0167465
hematopoietic or lymphoid organ development	BP	726	3	0.0169512
mitochondrial depolarization	BP	22	1	0.0170234
regulation of T cell cytokine production	BP	22	1	0.0170234
positive regulation of innate immune response	BP	262	2	0.017115
regulation of type 2 immune response	BP	23	1	0.0177908
negative regulation of defense response to virus	BP	23	1	0.0177908
cytoplasmic pattern recognition receptor signaling pathway in response to virus	BP	24	1	0.0185576
response to interferon-beta	BP	24	1	0.0185576
positive regulation of erythrocyte differentiation	BP	25	1	0.0193239
negative regulation of signal transduction in absence of ligand	BP	25	1	0.0193239
negative regulation of extrinsic apoptotic signaling pathway in absence of ligand	BP	25	1	0.0193239
host	CC	25	1	0.0193239
host cell	CC	25	1	0.0193239
immune system development	BP	769	3	0.0197591
type 2 immune response	BP	27	1	0.0208549
T cell cytokine production	BP	27	1	0.0208549
adenylyltransferase activity	MF	27	1	0.0208549
proteolysis	BP	1448	4	0.0214071
positive regulation of response to biotic stimulus	BP	28	1	0.0216195
other organism	CC	28	1	0.0216195
other organism cell	CC	28	1	0.0216195
other organism part	CC	28	1	0.0216195
positive regulation of bone mineralization	BP	29	1	0.0223836
homeostatic process	BP	1480	4	0.0230302
positive regulation of proteolysis	BP	310	2	0.0234754
regulation of innate immune response	BP	311	2	0.023617
mitochondrial fission	BP	31	1	0.0239101
response to exogenous dsRNA	BP	31	1	0.0239101
positive regulation of immune system process	BP	828	3	0.0240175
multi-organism transport	BP	32	1	0.0246725
multi-organism localization	BP	32	1	0.0246725
positive regulation of biomineral tissue development	BP	33	1	0.0254344
regulation of defense response to virus by host	BP	33	1	0.0254344
regulation of membrane depolarization	BP	34	1	0.0261957
regulation of extrinsic apoptotic signaling pathway in absence of ligand	BP	34	1	0.0261957
negative regulation of hydrolase activity	BP	333	2	0.0268224
positive regulation of viral genome replication	BP	35	1	0.0269565
chemical homeostasis	BP	873	3	0.0275836
translesion synthesis	BP	36	1	0.0277168
positive regulation of cytokine production	BP	341	2	0.0280302
regulation of protein export from nucleus	BP	37	1	0.0284765
response to dsRNA	BP	37	1	0.0284765
negative regulation of response to biotic stimulus	BP	38	1	0.0292356
apoptotic process	BP	1598	4	0.0296832
negative regulation of biological process	BP	4334	7	0.0298422
multi-organism cellular process	BP	39	1	0.0299942
RNA polymerase II activating transcription factor binding	MF	39	1	0.0299942
positive regulation of defense response	BP	354	2	0.0300399
positive regulation of cytokine production involved in immune response	BP	40	1	0.0307522
regulation of erythrocyte differentiation	BP	41	1	0.0315097
positive regulation of T cell mediated immunity	BP	41	1	0.0315097
4 iron, 4 sulfur cluster binding	MF	41	1	0.0315097
cytosol	CC	4392	7	0.032013
protein modification by small protein conjugation or removal	BP	929	3	0.032408
DNA synthesis involved in DNA repair	BP	43	1	0.0330231
nuclear inner membrane	CC	43	1	0.0330231
programmed cell death	BP	1662	4	0.0337435
negative regulation of type I interferon production	BP	44	1	0.0337789
cytoplasm	CC	9435	11	0.0346347
postreplication repair	BP	46	1	0.035289
regulation of molecular function	BP	2541	5	0.0362726
protein self-association	MF	49	1	0.0375501
immune response-activating signal transduction	BP	401	2	0.0377734
nuclear envelope	CC	402	2	0.0379456
mitochondrial inner membrane	CC	409	2	0.0391601
protein K48-linked ubiquitination	BP	52	1	0.0398062
release of cytochrome c from mitochondria	BP	54	1	0.0413076
cell death	BP	1775	4	0.0417117
regulation of bone mineralization	BP	55	1	0.0420575
regulation of toll-like receptor signaling pathway	BP	56	1	0.0428068
immune response-regulating signaling pathway	BP	431	2	0.043075
signal transduction in absence of ligand	BP	57	1	0.0435556
extrinsic apoptotic signaling pathway in absence of ligand	BP	57	1	0.0435556
cytoplasmic pattern recognition receptor signaling pathway	BP	57	1	0.0435556
positive regulation of viral life cycle	BP	58	1	0.0443039
regulation of T cell mediated immunity	BP	58	1	0.0443039
regulation of cytokine production involved in immune response	BP	61	1	0.0465454
membrane depolarization	BP	62	1	0.0472915
modification by host of symbiont morphology or physiology	BP	62	1	0.0472915
iron-sulfur cluster binding	MF	62	1	0.0472915
metal cluster binding	MF	62	1	0.0472915
regulation of mitochondrial membrane potential	BP	64	1	0.0487821
regulation of biomineral tissue development	BP	64	1	0.0487821
activation of immune response	BP	462	2	0.0488352
interaction with symbiont	BP	66	1	0.0502705
lipid droplet	CC	67	1	0.0510139
negative regulation of protein ubiquitination	BP	68	1	0.0517568
CD4-positive, alpha-beta T cell differentiation	BP	68	1	0.0517568
activating transcription factor binding	MF	68	1	0.0517568
mitochondrion organization	BP	480	2	0.0523056
positive regulation of ossification	BP	70	1	0.0532409
regulation of interferon-gamma production	BP	72	1	0.0547229
positive regulation of myeloid cell differentiation	BP	73	1	0.0554631
negative regulation of cysteine-type endopeptidase activity involved in apoptotic process	BP	73	1	0.0554631
cytokine production involved in immune response	BP	73	1	0.0554631
positive regulation of production of molecular mediator of immune response	BP	73	1	0.0554631
regulation of response to stress	BP	1165	3	0.0574168
negative regulation of protein modification by small protein conjugation or removal	BP	76	1	0.0576804
regulation of epidermal growth factor receptor signaling pathway	BP	77	1	0.0584185
negative regulation of cysteine-type endopeptidase activity	BP	78	1	0.059156
CD4-positive, alpha-beta T cell activation	BP	78	1	0.059156
vesicle fusion	BP	80	1	0.0606294
interferon-gamma production	BP	82	1	0.0621007
positive regulation of viral process	BP	83	1	0.0628356
interferon-gamma-mediated signaling pathway	BP	83	1	0.0628356
positive regulation of apoptotic process	BP	533	2	0.0630306
bone mineralization	BP	84	1	0.0635699
positive regulation of adaptive immune response based on somatic recombination of immune receptors built from immunoglobulin superfamily domains	BP	84	1	0.0635699
regulation of ERBB signaling pathway	BP	84	1	0.0635699
positive regulation of lymphocyte mediated immunity	BP	84	1	0.0635699
T cell mediated immunity	BP	84	1	0.0635699
positive regulation of programmed cell death	BP	536	2	0.0636594
modification-dependent protein catabolic process	BP	537	2	0.0638694
organelle membrane fusion	BP	86	1	0.065037
single-stranded RNA binding	MF	86	1	0.065037
negative regulation of extrinsic apoptotic signaling pathway	BP	87	1	0.0657697
modification-dependent macromolecule catabolic process	BP	548	2	0.0661966
hematopoietic progenitor cell differentiation	BP	89	1	0.0672336
negative regulation of protein binding	BP	89	1	0.0672336
positive regulation of adaptive immune response	BP	89	1	0.0672336
regulation of protein transport	BP	558	2	0.0683377
intracellular part	CC	11755	12	0.0683574
regulation of apoptotic process	BP	1252	3	0.0684952
modification of morphology or physiology of other organism involved in symbiotic interaction	BP	93	1	0.0701549
regulation of programmed cell death	BP	1265	3	0.0702335
negative regulation of immune effector process	BP	94	1	0.070884
alpha-beta T cell differentiation	BP	94	1	0.070884
regulation of peptide transport	BP	581	2	0.0733525
positive regulation of cell death	BP	581	2	0.0733525
erythrocyte differentiation	BP	98	1	0.0737948
intermediate filament cytoskeleton	CC	99	1	0.0745212
regulation of cellular protein metabolic process	BP	2143	4	0.0749423
negative regulation of protein secretion	BP	100	1	0.0752471
regulation of establishment of protein localization	BP	599	2	0.0773619
positive regulation of immune response	BP	601	2	0.0778119
positive regulation of leukocyte mediated immunity	BP	106	1	0.0795912
negative regulation of peptide secretion	BP	106	1	0.0795912
regulation of nucleocytoplasmic transport	BP	106	1	0.0795912
apoptotic mitochondrial changes	BP	106	1	0.0795912
negative regulation of catalytic activity	BP	611	2	0.0800749
erythrocyte homeostasis	BP	107	1	0.0803134
regulation of production of molecular mediator of immune response	BP	107	1	0.0803134
intracellular organelle	CC	10407	11	0.0808746
organelle fusion	BP	108	1	0.0810351
intracellular	CC	11958	12	0.0812552
positive regulation of multicellular organismal process	BP	1352	3	0.0824065
epidermal growth factor receptor signaling pathway	BP	110	1	0.0824769
regulation of type I interferon production	BP	110	1	0.0824769
proteolysis involved in cellular protein catabolic process	BP	622	2	0.0825893
type I interferon production	BP	111	1	0.083197
regulation of cell death	BP	1367	3	0.0845984
biomineral tissue development	BP	113	1	0.0846356
regulation of response to external stimulus	BP	634	2	0.0853615
toll-like receptor signaling pathway	BP	116	1	0.0867897
regulation of lymphocyte mediated immunity	BP	119	1	0.0889391
positive regulation of hydrolase activity	BP	650	2	0.0891041
nucleotidyltransferase activity	MF	121	1	0.0903694
alpha-beta T cell activation	BP	122	1	0.0910838
RNA polymerase II transcription factor binding	MF	122	1	0.0910838
regulation of adaptive immune response based on somatic recombination of immune receptors built from immunoglobulin superfamily domains	BP	123	1	0.0917976
modification of morphology or physiology of other organism	BP	123	1	0.0917976
regulation of protein metabolic process	BP	2297	4	0.0921691
fibrillar center	CC	126	1	0.0939361
cellular protein catabolic process	BP	674	2	0.094814
myeloid cell homeostasis	BP	130	1	0.0967802
ERBB signaling pathway	BP	131	1	0.0974899
membrane organization	BP	688	2	0.098196
regulation of extrinsic apoptotic signaling pathway	BP	133	1	0.0989079
regulation of adaptive immune response	BP	136	1	0.101031
helicase activity	MF	141	1	0.104559
negative regulation of binding	BP	143	1	0.105967
nucleoside-triphosphatase activity	MF	729	2	0.108306
regulation of ossification	BP	147	1	0.108776
negative regulation of protein transport	BP	148	1	0.109477
purine ribonucleoside triphosphate binding	MF	1532	3	0.110427
negative regulation of establishment of protein localization	BP	151	1	0.111577
production of molecular mediator of immune response	BP	153	1	0.112974
negative regulation of defense response	BP	154	1	0.113672
defense response to bacterium	BP	155	1	0.11437
cellular response to interferon-gamma	BP	156	1	0.115067
positive regulation of hemopoiesis	BP	156	1	0.115067
RNA binding	MF	1563	3	0.115615
endoplasmic reticulum	CC	1567	3	0.116291
negative regulation of secretion by cell	BP	158	1	0.116459
regulation of cellular process	BP	8157	9	0.117098
purine ribonucleotide binding	MF	1578	3	0.118161
regulation of immune response	BP	772	2	0.119218
pyrophosphatase activity	MF	772	2	0.119218
hydrolase activity, acting on acid anhydrides	MF	774	2	0.119733
hydrolase activity, acting on acid anhydrides, in phosphorus-containing anhydrides	MF	774	2	0.119733
ribonucleotide binding	MF	1588	3	0.119872
regulation of leukocyte mediated immunity	BP	163	1	0.119932
DNA biosynthetic process	BP	163	1	0.119932
purine nucleotide binding	MF	1593	3	0.120731
organelle membrane	CC	2524	4	0.121013
negative regulation of endopeptidase activity	BP	168	1	0.123391
glucose metabolic process	BP	169	1	0.124082
protein export from nucleus	BP	171	1	0.125461
organelle	CC	10984	11	0.126008
response to interferon-gamma	BP	172	1	0.12615
nucleolar part	CC	172	1	0.12615
protein catabolic process	BP	806	2	0.128051
negative regulation of peptidase activity	BP	175	1	0.128213
regulation of protein localization	BP	813	2	0.129891
negative regulation of secretion	BP	178	1	0.130273
regulation of protein ubiquitination	BP	178	1	0.130273
interaction with host	BP	181	1	0.132327
nuclear export	BP	185	1	0.13506
glucose homeostasis	BP	188	1	0.137104
carbohydrate homeostasis	BP	189	1	0.137785
positive regulation of biological process	BP	4792	6	0.140442
negative regulation of cellular protein metabolic process	BP	860	2	0.142416
protein transport	BP	1718	3	0.143012
regulation of protein binding	BP	197	1	0.14321
negative regulation of apoptotic signaling pathway	BP	198	1	0.143886
lymphocyte mediated immunity	BP	199	1	0.144562
microtubule binding	MF	199	1	0.144562
regulation of myeloid cell differentiation	BP	201	1	0.145911
negative regulation of molecular function	BP	877	2	0.147017
regulation of protein modification by small protein conjugation or removal	BP	203	1	0.147259
hexose metabolic process	BP	204	1	0.147932
peptide transport	BP	1748	3	0.148578
T cell differentiation	BP	206	1	0.149277
negative regulation of cytokine production	BP	209	1	0.15129
regulation of intracellular protein transport	BP	211	1	0.15263
amide transport	BP	1770	3	0.152711
adaptive immune response based on somatic recombination of immune receptors built from immunoglobulin superfamily domains	BP	212	1	0.153299
endoplasmic reticulum membrane	CC	906	2	0.154945
negative regulation of protein metabolic process	BP	909	2	0.15577
endoplasmic reticulum subcompartment	CC	910	2	0.156046
homeostasis of number of cells	BP	218	1	0.157303
reactive oxygen species metabolic process	BP	219	1	0.157969
nucleotide binding	MF	1798	3	0.158031
nucleoside phosphate binding	MF	1799	3	0.158222
establishment of protein localization	BP	1810	3	0.160331
nuclear outer membrane-endoplasmic reticulum membrane network	CC	926	2	0.160468
carbohydrate derivative binding	MF	1829	3	0.163998
monosaccharide metabolic process	BP	239	1	0.171182
positive regulation of response to external stimulus	BP	240	1	0.171837
protein polymerization	BP	243	1	0.173801
regulation of biological process	BP	8739	9	0.174901
cell part	CC	12983	12	0.181472
negative regulation of response to external stimulus	BP	256	1	0.182262
cell	CC	13002	12	0.183995
GTPase activity	MF	259	1	0.184203
intracellular protein transport	BP	1012	2	0.184669
negative regulation of nitrogen compound metabolic process	BP	1934	3	0.184776
intracellular receptor signaling pathway	BP	261	1	0.185495
negative regulation of proteolysis	BP	264	1	0.187429
intrinsic apoptotic signaling pathway	BP	264	1	0.187429
cellular macromolecule catabolic process	BP	1022	2	0.187526
tubulin binding	MF	274	1	0.193845
nuclear part	CC	4096	5	0.195147
nitrogen compound transport	BP	1986	3	0.195366
vesicle organization	BP	283	1	0.199579
regulation of membrane potential	BP	285	1	0.200848
regulation of biological quality	BP	3050	4	0.202023
lymphocyte differentiation	BP	294	1	0.206537
organonitrogen compound catabolic process	BP	1088	2	0.206566
negative regulation of cellular metabolic process	BP	2062	3	0.211165
ossification	BP	304	1	0.212813
small molecule binding	MF	2077	3	0.214326
endoplasmic reticulum part	CC	1129	2	0.218534
positive regulation of cellular process	BP	4263	5	0.22044
cellular protein metabolic process	BP	4266	5	0.220906
GTP binding	MF	321	1	0.223378
adaptive immune response	BP	326	1	0.226461
purine ribonucleoside binding	MF	326	1	0.226461
intracellular membrane-bounded organelle	CC	9162	9	0.226704
purine nucleoside binding	MF	329	1	0.228305
ribonucleoside binding	MF	330	1	0.228919
regulation of binding	BP	331	1	0.229532
nucleocytoplasmic transport	BP	334	1	0.231369
guanyl nucleotide binding	MF	336	1	0.232592
guanyl ribonucleotide binding	MF	336	1	0.232592
nuclear transport	BP	337	1	0.233202
nucleoside binding	MF	337	1	0.233202
positive regulation of catalytic activity	BP	1190	2	0.236499
regulation of protein secretion	BP	344	1	0.237464
myeloid cell differentiation	BP	344	1	0.237464
regulation of hemopoiesis	BP	345	1	0.238071
biological regulation	BP	9251	9	0.238642
regulation of apoptotic signaling pathway	BP	352	1	0.242308
ubiquitin-protein transferase activity	MF	353	1	0.242912
macromolecule catabolic process	BP	1219	2	0.245093
regulation of response to stimulus	BP	3313	4	0.248614
regulation of peptide secretion	BP	365	1	0.250119
negative regulation of immune system process	BP	366	1	0.250717
regulation of intracellular transport	BP	366	1	0.250717
proteasome-mediated ubiquitin-dependent protein catabolic process	BP	367	1	0.251314
ATP binding	MF	1242	2	0.251929
negative regulation of macromolecule metabolic process	BP	2255	3	0.252757
organic substance transport	BP	2275	3	0.257168
ubiquitin-like protein transferase activity	MF	377	1	0.257263
organelle fission	BP	382	1	0.260221
anion binding	MF	2289	3	0.260266
T cell activation	BP	387	1	0.263168
adenyl ribonucleotide binding	MF	1284	2	0.264447
negative regulation of transport	BP	390	1	0.264931
adenyl nucleotide binding	MF	1297	2	0.268329
protein localization	BP	2337	3	0.270946
negative regulation of response to stimulus	BP	1313	2	0.273111
positive regulation of cellular protein metabolic process	BP	1314	2	0.27341
positive regulation of signal transduction	BP	1315	2	0.273709
regulation of multicellular organismal process	BP	2355	3	0.274972
cofactor binding	MF	408	1	0.275428
protein binding	MF	9567	9	0.283822
proteasomal protein catabolic process	BP	425	1	0.285214
leukocyte differentiation	BP	428	1	0.286929
cellular process	BP	12244	11	0.287159
protein secretion	BP	431	1	0.288639
regulation of nitrogen compound metabolic process	BP	4683	5	0.289357
protein metabolic process	BP	4708	5	0.293663
negative regulation of metabolic process	BP	2445	3	0.295257
positive regulation of protein metabolic process	BP	1398	2	0.298554
regulation of transport	BP	1400	2	0.299153
cellular response to organic cyclic compound	BP	452	1	0.300507
centrosome	CC	455	1	0.302188
regulation of cellular protein localization	BP	457	1	0.303306
peptide secretion	BP	458	1	0.303864
drug binding	MF	1417	2	0.304244
whole membrane	CC	1431	2	0.308436
positive regulation of cell communication	BP	1436	2	0.309932
identical protein binding	MF	1436	2	0.309932
organelle subcompartment	CC	1442	2	0.311728
positive regulation of signaling	BP	1443	2	0.312027
regulation of primary metabolic process	BP	4814	5	0.312129
DNA repair	BP	475	1	0.313296
carbohydrate metabolic process	BP	475	1	0.313296
endomembrane system	CC	3675	4	0.317364
regulation of signal transduction	BP	2547	3	0.3185
positive regulation of molecular function	BP	1469	2	0.319805
membrane part	CC	4858	5	0.319888
catalytic activity	MF	4876	5	0.323077
animal organ development	BP	2587	3	0.32767
macromolecule localization	BP	2592	3	0.328818
regulation of cellular metabolic process	BP	4915	5	0.330013
cellular response to nitrogen compound	BP	506	1	0.330191
negative regulation of protein modification process	BP	509	1	0.331806
regulation of macromolecule metabolic process	BP	4977	5	0.341114
nucleus	CC	6194	6	0.342939
ubiquitin-dependent protein catabolic process	BP	531	1	0.343536
negative regulation of cellular process	BP	3818	4	0.345531
lymphocyte activation	BP	551	1	0.354035
regulation of secretion by cell	BP	555	1	0.356116
transcription factor binding	MF	566	1	0.361807
cellular_component	CC	14019	12	0.363089
intracellular transport	BP	1620	2	0.364721
cellular protein localization	BP	1630	2	0.367674
transmembrane receptor protein tyrosine kinase signaling pathway	BP	583	1	0.370511
cellular macromolecule localization	BP	1640	2	0.370623
regulation of cell communication	BP	2802	3	0.377234
regulation of secretion	BP	599	1	0.378602
perinuclear region of cytoplasm	CC	602	1	0.380109
ion homeostasis	BP	605	1	0.381612
regulation of signaling	BP	2832	3	0.38416
cytoskeleton	CC	1687	2	0.384433
transport	BP	4020	4	0.385879
microtubule organizing center	CC	635	1	0.396459
membrane-bounded organelle	CC	10282	9	0.400252
establishment of localization	BP	4119	4	0.405784
bounding membrane of organelle	CC	1770	2	0.408592
leukocyte mediated immunity	BP	668	1	0.41241
regulation of metabolic process	BP	5387	5	0.41619
organic substance catabolic process	BP	1799	2	0.416955
intracellular organelle part	CC	7909	7	0.425092
negative regulation of transcription by RNA polymerase II	BP	696	1	0.425638
cell differentiation	BP	3025	3	0.428561
positive regulation of response to stimulus	BP	1843	2	0.429557
double-stranded DNA binding	MF	725	1	0.439049
response to organic cyclic compound	BP	729	1	0.440876
negative regulation of apoptotic process	BP	747	1	0.449029
establishment of localization in cell	BP	1914	2	0.449658
organonitrogen compound metabolic process	BP	5571	5	0.450379
regulation of cellular localization	BP	753	1	0.451722
cellular response to DNA damage stimulus	BP	756	1	0.453064
cellular catabolic process	BP	1930	2	0.454145
negative regulation of programmed cell death	BP	760	1	0.454849
organelle part	CC	8082	7	0.455218
cytoskeletal protein binding	MF	777	1	0.462374
positive regulation of cell differentiation	BP	780	1	0.463692
cellular developmental process	BP	3185	3	0.464929
organelle organization	BP	3237	3	0.476619
membrane	CC	6982	6	0.481172
enzyme linked receptor protein signaling pathway	BP	823	1	0.482258
transferase activity	MF	2033	2	0.482628
negative regulation of cell death	BP	829	1	0.4848
response to nitrogen compound	BP	851	1	0.494026
biological_process	BP	13322	11	0.49781
transferase activity, transferring phosphorus-containing groups	MF	862	1	0.498582
DNA metabolic process	BP	867	1	0.50064
hydrolase activity	MF	2106	2	0.502364
positive regulation of intracellular signal transduction	BP	878	1	0.50514
cellular protein modification process	BP	3370	3	0.506153
protein modification process	BP	3370	3	0.506153
nucleic acid binding	MF	3377	3	0.507692
regulation of localization	BP	2136	2	0.510359
catabolic process	BP	2162	2	0.517234
negative regulation of multicellular organismal process	BP	915	1	0.520005
nucleolus	CC	967	1	0.540199
macromolecule modification	BP	3544	3	0.543848
system development	BP	3548	3	0.5447
negative regulation of transcription, DNA-templated	BP	980	1	0.545124
cellular protein-containing complex assembly	BP	986	1	0.54738
intracellular non-membrane-bounded organelle	CC	3588	3	0.553186
non-membrane-bounded organelle	CC	3595	3	0.554664
microtubule cytoskeleton	CC	1006	1	0.554827
intracellular signal transduction	BP	2309	2	0.555086
negative regulation of nucleic acid-templated transcription	BP	1019	1	0.559607
negative regulation of RNA biosynthetic process	BP	1021	1	0.560338
heterocyclic compound binding	MF	4903	4	0.560753
negative regulation of signal transduction	BP	1025	1	0.561797
leukocyte activation	BP	1036	1	0.565786
ion binding	MF	4930	4	0.565872
integral component of membrane	CC	3666	3	0.569531
organic cyclic compound binding	MF	4957	4	0.570968
positive regulation of developmental process	BP	1081	1	0.581758
negative regulation of RNA metabolic process	BP	1092	1	0.585579
negative regulation of cell communication	BP	1101	1	0.588681
negative regulation of signaling	BP	1105	1	0.590053
nuclear lumen	CC	3770	3	0.590882
intrinsic component of membrane	CC	3776	3	0.592098
cellular localization	BP	2481	2	0.597078
macromolecule metabolic process	BP	7697	6	0.606492
cell activation	BP	1155	1	0.606849
negative regulation of cellular macromolecule biosynthetic process	BP	1161	1	0.608821
localization	BP	5166	4	0.609621
positive regulation of nitrogen compound metabolic process	BP	2575	2	0.618933
negative regulation of nucleobase-containing compound metabolic process	BP	1204	1	0.62269
secretion by cell	BP	1215	1	0.626164
multicellular organismal process	BP	5259	4	0.626322
multicellular organism development	BP	3950	3	0.626552
negative regulation of macromolecule biosynthetic process	BP	1221	1	0.628047
positive regulation of cellular metabolic process	BP	2671	2	0.640438
negative regulation of cellular biosynthetic process	BP	1273	1	0.644
cytoskeletal part	CC	1276	1	0.6449
positive regulation of macromolecule metabolic process	BP	2699	2	0.646553
cellular macromolecule metabolic process	BP	6669	5	0.646925
negative regulation of biosynthetic process	BP	1293	1	0.649965
secretion	BP	1312	1	0.655547
Golgi apparatus	CC	1316	1	0.656712
binding	MF	11765	9	0.671056
regulation of cell differentiation	BP	1387	1	0.676788
tissue development	BP	1430	1	0.688414
positive regulation of metabolic process	BP	2903	2	0.688965
nitrogen compound metabolic process	BP	8239	6	0.6946
nucleic acid metabolic process	BP	4329	3	0.695807
anatomical structure development	BP	4338	3	0.69735
regulation of RNA metabolic process	BP	2986	2	0.705144
regulation of protein modification process	BP	1506	1	0.708023
regulation of intracellular signal transduction	BP	1553	1	0.719573
regulation of multicellular organismal development	BP	1564	1	0.722214
negative regulation of gene expression	BP	1576	1	0.725069
extracellular region	CC	3096	2	0.725635
molecular_function	MF	13262	10	0.733038
nucleoplasm	CC	3165	2	0.737942
protein-containing complex assembly	BP	1635	1	0.738719
small molecule metabolic process	BP	1665	1	0.745417
primary metabolic process	BP	8592	6	0.746777
developmental process	BP	4646	3	0.747192
regulation of nucleobase-containing compound metabolic process	BP	3222	2	0.747794
vesicle-mediated transport	BP	1686	1	0.75001
metal ion binding	MF	3250	2	0.752531
cellular response to stress	BP	1703	1	0.753673
membrane-enclosed lumen	CC	4739	3	0.761105
organelle lumen	CC	4739	3	0.761105
intracellular organelle lumen	CC	4739	3	0.761105
cation binding	MF	3312	2	0.76278
cellular metabolic process	BP	8737	6	0.7668
nucleobase-containing compound biosynthetic process	BP	3367	2	0.771598
nucleobase-containing compound metabolic process	BP	4866	3	0.779251
heterocycle biosynthetic process	BP	3423	2	0.780317
aromatic compound biosynthetic process	BP	3423	2	0.780317
catalytic activity, acting on a protein	MF	1886	1	0.790084
protein-containing complex subunit organization	BP	1911	1	0.794652
organic substance metabolic process	BP	8956	6	0.795363
heterocycle metabolic process	BP	4987	3	0.795631
organic cyclic compound biosynthetic process	BP	3536	2	0.797126
cellular aromatic compound metabolic process	BP	5014	3	0.799166
DNA binding	MF	1961	1	0.803516
regulation of developmental process	BP	2011	1	0.812025
organic cyclic compound metabolic process	BP	5174	3	0.819225
regulation of transcription by RNA polymerase II	BP	2058	1	0.819712
cellular component organization	BP	5197	3	0.821985
transcription by RNA polymerase II	BP	2191	1	0.83992
RNA metabolic process	BP	3871	2	0.841093
metabolic process	BP	9347	6	0.841099
cellular component organization or biogenesis	BP	5368	3	0.841549
cellular macromolecule biosynthetic process	BP	3949	2	0.850144
cellular nitrogen compound metabolic process	BP	5460	3	0.851393
cellular nitrogen compound biosynthetic process	BP	3997	2	0.855503
macromolecule biosynthetic process	BP	4068	2	0.863144
cellular component assembly	BP	2528	1	0.882143
regulation of transcription, DNA-templated	BP	2735	1	0.902704
cellular component biogenesis	BP	2750	1	0.904057
regulation of nucleic acid-templated transcription	BP	2779	1	0.906624
regulation of RNA biosynthetic process	BP	2784	1	0.90706
transcription, DNA-templated	BP	2883	1	0.915316
nucleic acid-templated transcription	BP	2916	1	0.917914
RNA biosynthetic process	BP	2930	1	0.918993
cellular biosynthetic process	BP	4911	2	0.931169
regulation of cellular macromolecule biosynthetic process	BP	3119	1	0.932344
organic substance biosynthetic process	BP	4983	2	0.93533
regulation of macromolecule biosynthetic process	BP	3217	1	0.938436
biosynthetic process	BP	5042	2	0.938577
regulation of cellular biosynthetic process	BP	3316	1	0.944074
regulation of biosynthetic process	BP	3381	1	0.947511
regulation of gene expression	BP	3620	1	0.958544
plasma membrane	CC	3723	1	0.962603
cell periphery	CC	3812	1	0.965811
gene expression	BP	4589	1	0.984797
cell activation involved in immune response	BP	619	0	1
myeloid leukocyte activation	BP	569	0	1
myeloid cell activation involved in immune response	BP	487	0	1
neutrophil activation involved in immune response	BP	442	0	1
leukocyte activation involved in immune response	BP	615	0	1
myeloid leukocyte mediated immunity	BP	493	0	1
neutrophil mediated immunity	BP	451	0	1
platelet degranulation	BP	105	0	1
exocytosis	BP	770	0	1
granulocyte activation	BP	457	0	1
neutrophil activation	BP	451	0	1
leukocyte degranulation	BP	478	0	1
neutrophil degranulation	BP	439	0	1
regulated exocytosis	BP	673	0	1
complement activation, lectin pathway	BP	9	0	1
regulation of complement activation, lectin pathway	BP	2	0	1
negative regulation of complement activation, lectin pathway	BP	2	0	1
acute inflammatory response	BP	114	0	1
regulation of acute inflammatory response	BP	73	0	1
regulation of humoral immune response	BP	51	0	1
negative regulation of humoral immune response	BP	11	0	1
inflammatory response	BP	574	0	1
complement activation	BP	50	0	1
humoral immune response	BP	167	0	1
small GTPase mediated signal transduction	BP	476	0	1
blood coagulation	BP	262	0	1
blood coagulation, intrinsic pathway	BP	11	0	1
hemostasis	BP	267	0	1
response to wounding	BP	517	0	1
negative regulation of protein processing	BP	33	0	1
protein processing	BP	206	0	1
cellular component disassembly	BP	471	0	1
extracellular matrix disassembly	BP	54	0	1
extracellular matrix organization	BP	284	0	1
regulation of complement activation	BP	38	0	1
wound healing	BP	428	0	1
extracellular structure organization	BP	326	0	1
regulation of GTPase activity	BP	418	0	1
positive regulation of GTPase activity	BP	349	0	1
negative regulation of innate immune response	BP	38	0	1
negative regulation of complement activation	BP	7	0	1
stem cell differentiation	BP	157	0	1
regulation of inflammatory response	BP	297	0	1
negative regulation of immune response	BP	105	0	1
coagulation	BP	264	0	1
regulation of body fluid levels	BP	384	0	1
regulation of small GTPase mediated signal transduction	BP	279	0	1
protein maturation	BP	269	0	1
regulation of protein processing	BP	88	0	1
protein activation cascade	BP	65	0	1
blood coagulation, fibrin clot formation	BP	19	0	1
regulation of protein maturation	BP	89	0	1
negative regulation of protein maturation	BP	33	0	1
regulation of protein activation cascade	BP	38	0	1
negative regulation of protein activation cascade	BP	7	0	1
xenobiotic metabolic process	BP	92	0	1
response to xenobiotic stimulus	BP	216	0	1
cellular response to xenobiotic stimulus	BP	136	0	1
tissue homeostasis	BP	172	0	1
system process	BP	1251	0	1
lipid metabolic process	BP	1158	0	1
acute-phase response	BP	30	0	1
digestion	BP	96	0	1
epithelial structure maintenance	BP	25	0	1
regulation of lipid metabolic process	BP	329	0	1
digestive system process	BP	73	0	1
maintenance of gastrointestinal epithelium	BP	19	0	1
multicellular organismal homeostasis	BP	371	0	1
anatomical structure homeostasis	BP	349	0	1
neutral lipid metabolic process	BP	90	0	1
acylglycerol metabolic process	BP	89	0	1
triglyceride metabolic process	BP	72	0	1
regulation of catabolic process	BP	791	0	1
positive regulation of catabolic process	BP	368	0	1
regulation of triglyceride catabolic process	BP	7	0	1
positive regulation of triglyceride catabolic process	BP	5	0	1
lipid catabolic process	BP	256	0	1
triglyceride catabolic process	BP	18	0	1
regulation of cellular catabolic process	BP	692	0	1
positive regulation of cellular catabolic process	BP	314	0	1
cellular lipid catabolic process	BP	168	0	1
cellular lipid metabolic process	BP	885	0	1
positive regulation of lipid metabolic process	BP	111	0	1
neutral lipid catabolic process	BP	24	0	1
acylglycerol catabolic process	BP	24	0	1
glycerolipid metabolic process	BP	376	0	1
glycerolipid catabolic process	BP	42	0	1
regulation of lipid catabolic process	BP	41	0	1
positive regulation of lipid catabolic process	BP	16	0	1
regulation of triglyceride metabolic process	BP	25	0	1
positive regulation of triglyceride metabolic process	BP	16	0	1
angiogenesis	BP	425	0	1
blood vessel development	BP	561	0	1
ameboidal-type cell migration	BP	331	0	1
vasculature development	BP	585	0	1
movement of cell or subcellular component	BP	1583	0	1
anatomical structure morphogenesis	BP	2001	0	1
regulation of endothelial cell migration	BP	137	0	1
positive regulation of endothelial cell migration	BP	85	0	1
epithelial cell migration	BP	245	0	1
regulation of epithelial cell migration	BP	193	0	1
positive regulation of epithelial cell migration	BP	124	0	1
muscle cell migration	BP	75	0	1
smooth muscle cell migration	BP	65	0	1
cell migration	BP	1149	0	1
ribonucleoprotein complex biogenesis	BP	437	0	1
regulation of cell migration	BP	704	0	1
positive regulation of cell migration	BP	415	0	1
tube morphogenesis	BP	675	0	1
tube development	BP	825	0	1
locomotion	BP	1415	0	1
regulation of locomotion	BP	811	0	1
positive regulation of locomotion	BP	456	0	1
ribosome biogenesis	BP	272	0	1
ribosomal large subunit biogenesis	BP	70	0	1
endothelial cell migration	BP	176	0	1
blood vessel morphogenesis	BP	489	0	1
anatomical structure formation involved in morphogenesis	BP	844	0	1
cell motility	BP	1249	0	1
regulation of cellular component movement	BP	812	0	1
positive regulation of cellular component movement	BP	439	0	1
localization of cell	BP	1249	0	1
cardiovascular system development	BP	591	0	1
circulatory system development	BP	847	0	1
tissue migration	BP	249	0	1
epithelium migration	BP	246	0	1
regulation of cell motility	BP	748	0	1
positive regulation of cell motility	BP	428	0	1
cytoplasmic translation	BP	86	0	1
cytoplasmic translational elongation	BP	9	0	1
organic acid metabolic process	BP	912	0	1
RNA processing	BP	955	0	1
tRNA metabolic process	BP	179	0	1
tRNA modification	BP	78	0	1
translation	BP	599	0	1
translational elongation	BP	129	0	1
regulation of translation	BP	317	0	1
tRNA aminoacylation for protein translation	BP	45	0	1
alanyl-tRNA aminoacylation	BP	3	0	1
regulation of translational elongation	BP	17	0	1
regulation of translational fidelity	BP	18	0	1
peptide metabolic process	BP	742	0	1
cellular amino acid metabolic process	BP	279	0	1
nervous system development	BP	1773	0	1
central nervous system development	BP	726	0	1
brain development	BP	558	0	1
tRNA processing	BP	119	0	1
RNA modification	BP	144	0	1
posttranscriptional regulation of gene expression	BP	534	0	1
carboxylic acid metabolic process	BP	820	0	1
cerebellum development	BP	72	0	1
cerebellar Purkinje cell layer development	BP	20	0	1
cerebellar cortex development	BP	37	0	1
metencephalon development	BP	77	0	1
hindbrain development	BP	112	0	1
regulation of cellular amide metabolic process	BP	363	0	1
ncRNA processing	BP	355	0	1
ncRNA metabolic process	BP	513	0	1
amino acid activation	BP	49	0	1
tRNA aminoacylation	BP	48	0	1
peptide biosynthetic process	BP	622	0	1
oxoacid metabolic process	BP	900	0	1
regulation of neuron apoptotic process	BP	157	0	1
negative regulation of neuron apoptotic process	BP	110	0	1
cellular amide metabolic process	BP	955	0	1
amide biosynthetic process	BP	734	0	1
nervous system process	BP	705	0	1
neuromuscular process controlling balance	BP	35	0	1
neuromuscular process	BP	67	0	1
neuron apoptotic process	BP	178	0	1
head development	BP	594	0	1
neuron death	BP	272	0	1
aminoacyl-tRNA metabolism involved in translational fidelity	BP	12	0	1
regulation of cytoplasmic translational fidelity	BP	1	0	1
regulation of cytoplasmic translational elongation	BP	9	0	1
regulation of neuron death	BP	240	0	1
negative regulation of neuron death	BP	157	0	1
organonitrogen compound biosynthetic process	BP	1591	0	1
regulation of cytoplasmic translation	BP	23	0	1
reproduction	BP	1022	0	1
regulation of neurotransmitter levels	BP	258	0	1
temperature homeostasis	BP	142	0	1
response to hypoxia	BP	259	0	1
positive regulation of peptide secretion	BP	209	0	1
muscle system process	BP	326	0	1
circulatory system process	BP	371	0	1
catecholamine metabolic process	BP	39	0	1
ion transport	BP	1184	0	1
cation transport	BP	813	0	1
anion transport	BP	432	0	1
dicarboxylic acid transport	BP	62	0	1
neurotransmitter transport	BP	191	0	1
amino acid transport	BP	101	0	1
muscle contraction	BP	251	0	1
regulation of muscle contraction	BP	120	0	1
smooth muscle contraction	BP	77	0	1
regulation of smooth muscle contraction	BP	44	0	1
cell adhesion	BP	1091	0	1
negative regulation of cell adhesion	BP	228	0	1
cell-cell signaling	BP	1161	0	1
chemical synaptic transmission	BP	450	0	1
aging	BP	254	0	1
behavior	BP	391	0	1
mating	BP	26	0	1
copulation	BP	15	0	1
locomotory behavior	BP	128	0	1
blood circulation	BP	365	0	1
regulation of blood pressure	BP	139	0	1
cellular amino acid biosynthetic process	BP	72	0	1
cellular amino acid catabolic process	BP	98	0	1
amine metabolic process	BP	71	0	1
gamma-aminobutyric acid metabolic process	BP	5	0	1
gamma-aminobutyric acid biosynthetic process	BP	3	0	1
gamma-aminobutyric acid catabolic process	BP	2	0	1
response to abiotic stimulus	BP	925	0	1
response to toxic substance	BP	409	0	1
catechol-containing compound metabolic process	BP	39	0	1
hormone transport	BP	242	0	1
response to inorganic substance	BP	440	0	1
response to metal ion	BP	280	0	1
response to iron ion	BP	28	0	1
response to organonitrogen compound	BP	791	0	1
regulation of platelet activation	BP	27	0	1
negative regulation of platelet activation	BP	16	0	1
regulation of hormone levels	BP	391	0	1
dopamine secretion	BP	19	0	1
gamma-aminobutyric acid secretion	BP	6	0	1
regulation of gamma-aminobutyric acid secretion	BP	4	0	1
negative regulation of gamma-aminobutyric acid secretion	BP	1	0	1
regulation of dopamine secretion	BP	19	0	1
ammonium transport	BP	66	0	1
organic anion transport	BP	343	0	1
monocarboxylic acid transport	BP	111	0	1
C4-dicarboxylate transport	BP	15	0	1
acidic amino acid transport	BP	43	0	1
gamma-aminobutyric acid transport	BP	7	0	1
amine transport	BP	63	0	1
monoamine transport	BP	53	0	1
organic acid transport	BP	233	0	1
organic hydroxy compound transport	BP	170	0	1
dopamine transport	BP	26	0	1
drug transport	BP	140	0	1
organic acid biosynthetic process	BP	341	0	1
organic acid catabolic process	BP	226	0	1
drug metabolic process	BP	632	0	1
phenol-containing compound metabolic process	BP	68	0	1
sexual reproduction	BP	563	0	1
regulation of cell-cell adhesion	BP	330	0	1
negative regulation of cell-cell adhesion	BP	139	0	1
reproductive process	BP	1020	0	1
biological adhesion	BP	1099	0	1
signal release	BP	343	0	1
peptide hormone secretion	BP	188	0	1
insulin secretion	BP	153	0	1
regulation of cell adhesion	BP	572	0	1
platelet activation	BP	130	0	1
regulation of blood coagulation	BP	64	0	1
negative regulation of blood coagulation	BP	41	0	1
adult behavior	BP	89	0	1
regulation of neurological system process	BP	88	0	1
positive regulation of neurological system process	BP	43	0	1
heat generation	BP	16	0	1
regulation of heat generation	BP	13	0	1
positive regulation of heat generation	BP	11	0	1
positive regulation of insulin secretion	BP	56	0	1
monocarboxylic acid metabolic process	BP	479	0	1
regulation of organic acid transport	BP	43	0	1
negative regulation of organic acid transport	BP	16	0	1
positive regulation of organic acid transport	BP	24	0	1
regulation of cellular amine metabolic process	BP	28	0	1
positive regulation of cellular amine metabolic process	BP	10	0	1
negative regulation of dopamine secretion	BP	2	0	1
negative regulation of catecholamine secretion	BP	10	0	1
homotypic cell-cell adhesion	BP	67	0	1
regulation of homotypic cell-cell adhesion	BP	22	0	1
negative regulation of homotypic cell-cell adhesion	BP	12	0	1
response to nicotine	BP	29	0	1
exploration behavior	BP	14	0	1
response to decreased oxygen levels	BP	270	0	1
regulation of dopamine metabolic process	BP	14	0	1
regulation of catecholamine metabolic process	BP	14	0	1
neurotransmitter metabolic process	BP	111	0	1
neurotransmitter catabolic process	BP	17	0	1
neurotransmitter biosynthetic process	BP	77	0	1
response to cocaine	BP	35	0	1
dopamine metabolic process	BP	27	0	1
response to drug	BP	770	0	1
regulation of ion transport	BP	465	0	1
positive regulation of ion transport	BP	189	0	1
negative regulation of ion transport	BP	118	0	1
response to alkaloid	BP	79	0	1
regulation of system process	BP	403	0	1
regulation of anion transport	BP	76	0	1
cellular amine metabolic process	BP	63	0	1
small molecule catabolic process	BP	362	0	1
small molecule biosynthetic process	BP	623	0	1
multi-organism reproductive process	BP	695	0	1
response to ethanol	BP	92	0	1
negative regulation of blood pressure	BP	36	0	1
positive regulation of catecholamine metabolic process	BP	6	0	1
positive regulation of muscle contraction	BP	36	0	1
positive regulation of dopamine metabolic process	BP	6	0	1
positive regulation of smooth muscle contraction	BP	24	0	1
carboxylic acid biosynthetic process	BP	340	0	1
carboxylic acid catabolic process	BP	226	0	1
response to antibiotic	BP	264	0	1
acid secretion	BP	84	0	1
hormone secretion	BP	234	0	1
regulation of hormone secretion	BP	199	0	1
positive regulation of hormone secretion	BP	97	0	1
carboxylic acid transport	BP	233	0	1
behavioral response to cocaine	BP	10	0	1
catecholamine secretion	BP	36	0	1
regulation of catecholamine secretion	BP	34	0	1
positive regulation of protein secretion	BP	195	0	1
regulation of insulin secretion	BP	132	0	1
modulation of chemical synaptic transmission	BP	301	0	1
positive regulation of synaptic transmission	BP	114	0	1
regulation of coagulation	BP	66	0	1
negative regulation of coagulation	BP	42	0	1
regulation of cell activation	BP	441	0	1
negative regulation of cell activation	BP	154	0	1
positive regulation of secretion	BP	319	0	1
positive regulation of transport	BP	746	0	1
positive regulation of protein transport	BP	336	0	1
regulation of neurotransmitter transport	BP	102	0	1
negative regulation of neurotransmitter transport	BP	18	0	1
catecholamine transport	BP	44	0	1
regulation of amine transport	BP	60	0	1
negative regulation of amine transport	BP	20	0	1
positive regulation of amine transport	BP	25	0	1
regulation of amino acid transport	BP	26	0	1
negative regulation of amino acid transport	BP	10	0	1
positive regulation of amino acid transport	BP	13	0	1
regulation of postsynaptic membrane potential	BP	80	0	1
inhibitory postsynaptic potential	BP	8	0	1
response to ammonium ion	BP	92	0	1
regulation of wound healing	BP	104	0	1
negative regulation of wound healing	BP	56	0	1
aspartate secretion	BP	1	0	1
prolactin secretion	BP	8	0	1
uterine smooth muscle contraction	BP	7	0	1
regulation of uterine smooth muscle contraction	BP	6	0	1
positive regulation of uterine smooth muscle contraction	BP	6	0	1
response to oxygen levels	BP	291	0	1
platelet aggregation	BP	50	0	1
monocarboxylic acid catabolic process	BP	112	0	1
monocarboxylic acid biosynthetic process	BP	239	0	1
response to anesthetic	BP	54	0	1
regulation of muscle system process	BP	183	0	1
regulation of peptide hormone secretion	BP	156	0	1
positive regulation of peptide hormone secretion	BP	73	0	1
regulation of platelet aggregation	BP	15	0	1
negative regulation of platelet aggregation	BP	9	0	1
positive regulation of inhibitory postsynaptic potential	BP	4	0	1
ammonium ion metabolic process	BP	154	0	1
response to alcohol	BP	177	0	1
cell-cell adhesion	BP	635	0	1
modulation of inhibitory postsynaptic potential	BP	4	0	1
anterograde trans-synaptic signaling	BP	450	0	1
regulation of trans-synaptic signaling	BP	302	0	1
synaptic signaling	BP	462	0	1
trans-synaptic signaling	BP	457	0	1
chemical synaptic transmission, postsynaptic	BP	72	0	1
regulation of hemostasis	BP	64	0	1
negative regulation of hemostasis	BP	41	0	1
organic hydroxy compound metabolic process	BP	404	0	1
response to oxygen-containing compound	BP	1274	0	1
positive regulation of prolactin secretion	BP	3	0	1
regulation of response to wounding	BP	125	0	1
negative regulation of response to wounding	BP	66	0	1
positive regulation of secretion by cell	BP	294	0	1
negative regulation of anion transport	BP	23	0	1
positive regulation of anion transport	BP	39	0	1
regulation of aspartate secretion	BP	1	0	1
positive regulation of aspartate secretion	BP	1	0	1
positive regulation of establishment of protein localization	BP	370	0	1
cell surface receptor signaling pathway involved in cell-cell signaling	BP	458	0	1
regulation of response to drug	BP	65	0	1
negative regulation of response to drug	BP	26	0	1
response to acid chemical	BP	282	0	1
response to molecule of bacterial origin	BP	274	0	1
alcohol metabolic process	BP	282	0	1
protein lipidation	BP	80	0	1
lipid transport	BP	259	0	1
endocytosis	BP	571	0	1
phagocytosis	BP	210	0	1
phagocytosis, engulfment	BP	42	0	1
vacuole organization	BP	147	0	1
lysosome organization	BP	56	0	1
G protein-coupled receptor signaling pathway	BP	672	0	1
G protein-coupled receptor signaling pathway, coupled to cyclic nucleotide second messenger	BP	161	0	1
adenylate cyclase-modulating G protein-coupled receptor signaling pathway	BP	143	0	1
adenylate cyclase-activating G protein-coupled receptor signaling pathway	BP	89	0	1
Ras protein signal transduction	BP	369	0	1
Rho protein signal transduction	BP	172	0	1
response to nutrient	BP	174	0	1
steroid metabolic process	BP	253	0	1
cholesterol metabolic process	BP	111	0	1
response to endogenous stimulus	BP	1297	0	1
response to extracellular stimulus	BP	414	0	1
endomembrane system organization	BP	358	0	1
membrane invagination	BP	58	0	1
macrophage derived foam cell differentiation	BP	29	0	1
regulation of macrophage derived foam cell differentiation	BP	24	0	1
negative regulation of macrophage derived foam cell differentiation	BP	11	0	1
regulation of cholesterol efflux	BP	20	0	1
positive regulation of cholesterol efflux	BP	13	0	1
lipid localization	BP	288	0	1
cholesterol storage	BP	16	0	1
regulation of lipid storage	BP	40	0	1
regulation of cholesterol storage	BP	14	0	1
negative regulation of cholesterol storage	BP	8	0	1
negative regulation of lipid storage	BP	17	0	1
organophosphate ester transport	BP	84	0	1
phospholipid transport	BP	58	0	1
sterol transport	BP	75	0	1
sterol metabolic process	BP	126	0	1
endosomal transport	BP	189	0	1
lipid storage	BP	57	0	1
second-messenger-mediated signaling	BP	326	0	1
cAMP-mediated signaling	BP	120	0	1
cyclic-nucleotide-mediated signaling	BP	141	0	1
cholesterol transport	BP	66	0	1
response to nutrient levels	BP	387	0	1
intracellular lipid transport	BP	32	0	1
intracellular sterol transport	BP	21	0	1
intracellular cholesterol transport	BP	21	0	1
regulation of lipid transport	BP	81	0	1
positive regulation of lipid transport	BP	47	0	1
regulation of sterol transport	BP	37	0	1
positive regulation of sterol transport	BP	19	0	1
regulation of cholesterol transport	BP	37	0	1
positive regulation of cholesterol transport	BP	19	0	1
Cdc42 protein signal transduction	BP	9	0	1
regulation of Cdc42 protein signal transduction	BP	4	0	1
response to lipopolysaccharide	BP	262	0	1
response to retinoic acid	BP	86	0	1
interleukin-1 beta production	BP	58	0	1
interleukin-1 production	BP	68	0	1
cholesterol efflux	BP	33	0	1
secretory granule organization	BP	25	0	1
phospholipid efflux	BP	7	0	1
response to lipid	BP	738	0	1
lipid translocation	BP	21	0	1
ion transmembrane transport	BP	810	0	1
plasma lipoprotein particle assembly	BP	20	0	1
high-density lipoprotein particle assembly	BP	11	0	1
response to fluid shear stress	BP	31	0	1
response to laminar fluid shear stress	BP	13	0	1
regulation of Rho protein signal transduction	BP	114	0	1
response to sterol	BP	23	0	1
cellular response to sterol	BP	15	0	1
apolipoprotein A-I-mediated signaling pathway	BP	4	0	1
lipoprotein metabolic process	BP	109	0	1
lipoprotein biosynthetic process	BP	82	0	1
cholesterol homeostasis	BP	62	0	1
regulation of protein complex assembly	BP	399	0	1
reverse cholesterol transport	BP	11	0	1
regulation of cellular component biogenesis	BP	792	0	1
phospholipid translocation	BP	20	0	1
negative regulation of cell differentiation	BP	526	0	1
regulation of Ras protein signal transduction	BP	187	0	1
cytokine secretion	BP	162	0	1
interleukin-1 secretion	BP	41	0	1
interleukin-1 beta secretion	BP	37	0	1
negative regulation of developmental process	BP	714	0	1
regulation of cellular component organization	BP	2088	0	1
maintenance of location	BP	271	0	1
anion homeostasis	BP	43	0	1
transmembrane transport	BP	1106	0	1
lipid homeostasis	BP	100	0	1
phospholipid homeostasis	BP	8	0	1
sterol homeostasis	BP	63	0	1
response to lipoprotein particle	BP	24	0	1
platelet dense granule organization	BP	7	0	1
protein-lipid complex assembly	BP	22	0	1
response to cholesterol	BP	19	0	1
cellular response to biotic stimulus	BP	192	0	1
cellular response to molecule of bacterial origin	BP	169	0	1
cellular response to lipopolysaccharide	BP	162	0	1
cellular response to acid chemical	BP	172	0	1
cellular response to retinoic acid	BP	52	0	1
cellular response to lipid	BP	495	0	1
cellular response to cholesterol	BP	11	0	1
cellular response to lipoprotein particle stimulus	BP	26	0	1
cellular response to low-density lipoprotein particle stimulus	BP	16	0	1
protein-lipid complex subunit organization	BP	36	0	1
plasma lipoprotein particle organization	BP	34	0	1
lytic vacuole organization	BP	56	0	1
foam cell differentiation	BP	29	0	1
regulation of high-density lipoprotein particle assembly	BP	2	0	1
regulation of plasma lipoprotein particle levels	BP	71	0	1
regulation of membrane lipid distribution	BP	32	0	1
cellular response to alcohol	BP	70	0	1
anion transmembrane transport	BP	193	0	1
import into cell	BP	654	0	1
plasma membrane invagination	BP	50	0	1
cellular response to oxygen-containing compound	BP	892	0	1
secondary alcohol metabolic process	BP	115	0	1
regulation of lipid localization	BP	107	0	1
negative regulation of lipid localization	BP	33	0	1
positive regulation of lipid localization	BP	64	0	1
response to hormone	BP	775	0	1
regulation of intracellular lipid transport	BP	8	0	1
regulation of intracellular sterol transport	BP	8	0	1
regulation of intracellular cholesterol transport	BP	8	0	1
response to steroid hormone	BP	323	0	1
response to corticosteroid	BP	129	0	1
response to glucocorticoid	BP	114	0	1
cellular ion homeostasis	BP	489	0	1
cellular metal ion homeostasis	BP	432	0	1
cellular iron ion homeostasis	BP	53	0	1
heme transport	BP	7	0	1
cellular homeostasis	BP	723	0	1
cellular cation homeostasis	BP	480	0	1
cellular transition metal ion homeostasis	BP	92	0	1
cofactor transport	BP	37	0	1
metal ion homeostasis	BP	495	0	1
iron ion homeostasis	BP	72	0	1
transition metal ion homeostasis	BP	115	0	1
cation homeostasis	BP	545	0	1
cellular chemical homeostasis	BP	595	0	1
inorganic ion homeostasis	BP	555	0	1
iron coordination entity transport	BP	10	0	1
MAPK cascade	BP	737	0	1
microtubule cytoskeleton organization	BP	444	0	1
mitotic cell cycle	BP	835	0	1
response to reactive oxygen species	BP	195	0	1
cell morphogenesis	BP	809	0	1
cell morphogenesis involved in differentiation	BP	576	0	1
regulation of cell growth	BP	349	0	1
branching involved in blood vessel morphogenesis	BP	24	0	1
establishment of planar polarity	BP	70	0	1
morphogenesis of a polarized epithelium	BP	85	0	1
morphogenesis of a branching structure	BP	153	0	1
leukocyte homeostasis	BP	77	0	1
B cell homeostasis	BP	30	0	1
embryonic epithelial tube formation	BP	105	0	1
neural tube formation	BP	89	0	1
neural tube closure	BP	77	0	1
B-1 B cell homeostasis	BP	4	0	1
regulation of protein phosphorylation	BP	1157	0	1
negative regulation of protein phosphorylation	BP	349	0	1
positive regulation of protein phosphorylation	BP	800	0	1
regulation of cell-matrix adhesion	BP	101	0	1
positive regulation of cell-matrix adhesion	BP	46	0	1
morphogenesis of an epithelium	BP	388	0	1
sprouting angiogenesis	BP	105	0	1
cell migration involved in sprouting angiogenesis	BP	51	0	1
columnar/cuboidal epithelial cell differentiation	BP	90	0	1
lymphocyte homeostasis	BP	56	0	1
lymphocyte activation involved in immune response	BP	143	0	1
B cell activation involved in immune response	BP	66	0	1
B cell proliferation involved in immune response	BP	5	0	1
immature B cell differentiation	BP	8	0	1
transitional stage B cell differentiation	BP	1	0	1
transitional one stage B cell differentiation	BP	1	0	1
immune response-activating cell surface receptor signaling pathway	BP	266	0	1
Fc receptor mediated stimulatory signaling pathway	BP	77	0	1
immune response-regulating cell surface receptor signaling pathway involved in phagocytosis	BP	74	0	1
regulation of leukocyte activation	BP	410	0	1
immune response-regulating cell surface receptor signaling pathway	BP	296	0	1
mismatch repair	BP	29	0	1
protein phosphorylation	BP	1543	0	1
negative regulation of protein kinase activity	BP	192	0	1
phosphorus metabolic process	BP	2671	0	1
phosphate-containing compound metabolic process	BP	2647	0	1
calcium ion transport	BP	315	0	1
cellular calcium ion homeostasis	BP	331	0	1
autophagy	BP	429	0	1
DNA damage induced protein phosphorylation	BP	7	0	1
response to oxidative stress	BP	381	0	1
cytoskeleton organization	BP	1086	0	1
actin filament organization	BP	343	0	1
microtubule-based process	BP	597	0	1
cell-substrate junction assembly	BP	85	0	1
cell-substrate adherens junction assembly	BP	71	0	1
cell cycle	BP	1532	0	1
cell cycle arrest	BP	215	0	1
cell-matrix adhesion	BP	185	0	1
establishment of tissue polarity	BP	70	0	1
transmembrane receptor protein serine/threonine kinase signaling pathway	BP	254	0	1
positive regulation of cytosolic calcium ion concentration	BP	221	0	1
integrin-mediated signaling pathway	BP	88	0	1
I-kappaB kinase/NF-kappaB signaling	BP	239	0	1
regulation of mitotic cell cycle	BP	514	0	1
axonogenesis	BP	352	0	1
cell aging	BP	93	0	1
cell proliferation	BP	1652	0	1
positive regulation of cell proliferation	BP	726	0	1
regulation of cell size	BP	150	0	1
intrinsic apoptotic signaling pathway in response to DNA damage	BP	96	0	1
embryo development	BP	766	0	1
post-embryonic development	BP	72	0	1
embryo development ending in birth or egg hatching	BP	478	0	1
animal organ morphogenesis	BP	746	0	1
glial cell differentiation	BP	152	0	1
regulation of autophagy	BP	277	0	1
regulation of phospholipase activity	BP	50	0	1
negative regulation of phospholipase activity	BP	4	0	1
regulation of calcium ion transport into cytosol	BP	74	0	1
positive regulation of calcium ion transport into cytosol	BP	40	0	1
positive regulation of phosphorus metabolic process	BP	896	0	1
negative regulation of phosphorus metabolic process	BP	473	0	1
positive regulation of organelle organization	BP	536	0	1
positive regulation of cell development	BP	423	0	1
regulation of cell morphogenesis involved in differentiation	BP	247	0	1
positive regulation of cell morphogenesis involved in differentiation	BP	130	0	1
regulation of cell-substrate adhesion	BP	180	0	1
positive regulation of cell-substrate adhesion	BP	103	0	1
regulation of metal ion transport	BP	284	0	1
regulation of neuron projection development	BP	391	0	1
primary neural tube formation	BP	83	0	1
cell growth	BP	401	0	1
Wnt signaling pathway	BP	390	0	1
phosphorylation	BP	1882	0	1
morphogenesis of embryonic epithelium	BP	122	0	1
peptidyl-tyrosine phosphorylation	BP	308	0	1
peptidyl-amino acid modification	BP	1014	0	1
peptidyl-tyrosine modification	BP	311	0	1
regulation of phosphate metabolic process	BP	1411	0	1
hindbrain morphogenesis	BP	32	0	1
cerebellum morphogenesis	BP	29	0	1
neural tube development	BP	131	0	1
neurogenesis	BP	1217	0	1
cell cycle process	BP	1114	0	1
regulation of anatomical structure morphogenesis	BP	834	0	1
regulation of cell morphogenesis	BP	407	0	1
signal transduction by protein phosphorylation	BP	750	0	1
metal ion transport	BP	627	0	1
actin filament-based process	BP	607	0	1
cell projection organization	BP	1216	0	1
cell projection assembly	BP	476	0	1
microspike assembly	BP	3	0	1
actin cytoskeleton organization	BP	544	0	1
contractile actin filament bundle assembly	BP	85	0	1
regulation of endocytosis	BP	213	0	1
regulation of Wnt signaling pathway	BP	261	0	1
positive regulation of Wnt signaling pathway	BP	106	0	1
neuron differentiation	BP	1032	0	1
B cell differentiation	BP	100	0	1
BMP signaling pathway	BP	102	0	1
regulation of BMP signaling pathway	BP	62	0	1
negative regulation of BMP signaling pathway	BP	36	0	1
regulation of axon extension	BP	76	0	1
epithelial cell differentiation	BP	484	0	1
actomyosin structure organization	BP	155	0	1
microtubule polymerization or depolymerization	BP	98	0	1
regulation of microtubule polymerization or depolymerization	BP	66	0	1
regulation of microtubule polymerization	BP	41	0	1
neuron projection development	BP	764	0	1
regulation of cell projection organization	BP	543	0	1
positive regulation of protein modification process	BP	993	0	1
actin cytoskeleton reorganization	BP	84	0	1
cell-substrate adhesion	BP	285	0	1
positive regulation of protein binding	BP	88	0	1
activation of protein kinase activity	BP	282	0	1
regulation of actin filament bundle assembly	BP	84	0	1
positive regulation of actin filament bundle assembly	BP	55	0	1
regulation of protein polymerization	BP	184	0	1
regulation of cellular component size	BP	317	0	1
interleukin-2 production	BP	54	0	1
regulation of interleukin-2 production	BP	46	0	1
positive regulation of interferon-gamma production	BP	49	0	1
positive regulation of interleukin-2 production	BP	27	0	1
regulation of microtubule-based process	BP	180	0	1
mononuclear cell proliferation	BP	215	0	1
regulation of actin cytoskeleton organization	BP	282	0	1
regulation of actin filament-based process	BP	319	0	1
cellular component morphogenesis	BP	881	0	1
cell part morphogenesis	BP	525	0	1
regulation of organelle organization	BP	1090	0	1
negative regulation of kinase activity	BP	206	0	1
positive regulation of kinase activity	BP	479	0	1
osteoblast proliferation	BP	22	0	1
regulation of osteoblast proliferation	BP	19	0	1
positive regulation of osteoblast proliferation	BP	9	0	1
cell junction assembly	BP	208	0	1
cell junction organization	BP	248	0	1
adherens junction organization	BP	121	0	1
adherens junction assembly	BP	80	0	1
substrate adhesion-dependent cell spreading	BP	80	0	1
cellular response to oxidative stress	BP	254	0	1
cellular response to reactive oxygen species	BP	141	0	1
regulation of transmembrane transport	BP	387	0	1
positive regulation of transmembrane transport	BP	144	0	1
regulation of ion transmembrane transport	BP	322	0	1
positive regulation of ion transmembrane transport	BP	111	0	1
tube formation	BP	118	0	1
non-canonical Wnt signaling pathway	BP	91	0	1
cellular response to drug	BP	295	0	1
platelet-derived growth factor receptor-beta signaling pathway	BP	11	0	1
peptidyl-tyrosine autophosphorylation	BP	30	0	1
Fc receptor signaling pathway	BP	121	0	1
Fc-gamma receptor signaling pathway	BP	77	0	1
Fc-gamma receptor signaling pathway involved in phagocytosis	BP	74	0	1
neuropilin signaling pathway	BP	4	0	1
growth	BP	790	0	1
regulation of growth	BP	560	0	1
gliogenesis	BP	211	0	1
T cell proliferation	BP	152	0	1
B cell proliferation	BP	68	0	1
B cell activation	BP	199	0	1
regulation of cell proliferation	BP	1296	0	1
regulation of phosphorylation	BP	1253	0	1
negative regulation of phosphorylation	BP	380	0	1
positive regulation of phosphorylation	BP	840	0	1
response to hydrogen peroxide	BP	122	0	1
muscle cell differentiation	BP	264	0	1
signal transduction in response to DNA damage	BP	124	0	1
chordate embryonic development	BP	463	0	1
regulation of I-kappaB kinase/NF-kappaB signaling	BP	209	0	1
positive regulation of I-kappaB kinase/NF-kappaB signaling	BP	168	0	1
negative regulation of I-kappaB kinase/NF-kappaB signaling	BP	38	0	1
stress fiber assembly	BP	85	0	1
regulation of MAPK cascade	BP	618	0	1
negative regulation of MAPK cascade	BP	148	0	1
positive regulation of MAPK cascade	BP	454	0	1
blood vessel endothelial cell migration	BP	107	0	1
regulation of blood vessel endothelial cell migration	BP	87	0	1
positive regulation of blood vessel endothelial cell migration	BP	53	0	1
regulation of kinase activity	BP	724	0	1
positive regulation of cellular component biogenesis	BP	454	0	1
regulation of T cell differentiation	BP	113	0	1
regulation of lymphocyte differentiation	BP	138	0	1
regulation of neuron differentiation	BP	508	0	1
regulation of angiogenesis	BP	251	0	1
positive regulation of angiogenesis	BP	145	0	1
positive regulation of cell adhesion	BP	339	0	1
negative regulation of cell cycle	BP	509	0	1
positive regulation of cell cycle	BP	327	0	1
regulation of protein kinase activity	BP	662	0	1
positive regulation of protein kinase activity	BP	443	0	1
negative regulation of mitotic cell cycle	BP	239	0	1
positive regulation of mitotic cell cycle	BP	126	0	1
negative regulation of phosphate metabolic process	BP	472	0	1
positive regulation of phosphate metabolic process	BP	896	0	1
lymphocyte proliferation	BP	215	0	1
protein autophosphorylation	BP	198	0	1
microtubule polymerization	BP	67	0	1
platelet-derived growth factor receptor signaling pathway	BP	51	0	1
focal adhesion assembly	BP	71	0	1
regulation of synaptic plasticity	BP	125	0	1
cell development	BP	1613	0	1
spleen development	BP	29	0	1
thymus development	BP	34	0	1
developmental cell growth	BP	172	0	1
developmental growth	BP	486	0	1
embryonic morphogenesis	BP	443	0	1
regulation of developmental growth	BP	239	0	1
neuron development	BP	851	0	1
cell morphogenesis involved in neuron differentiation	BP	445	0	1
collateral sprouting	BP	22	0	1
axon extension	BP	96	0	1
generation of neurons	BP	1141	0	1
astrocyte differentiation	BP	56	0	1
tissue morphogenesis	BP	478	0	1
gland development	BP	346	0	1
branching morphogenesis of an epithelial tube	BP	113	0	1
neuron projection morphogenesis	BP	492	0	1
cell projection morphogenesis	BP	507	0	1
regulation of cytokine secretion	BP	140	0	1
positive regulation of cytokine secretion	BP	94	0	1
regulation of peptidyl-tyrosine phosphorylation	BP	196	0	1
positive regulation of peptidyl-tyrosine phosphorylation	BP	142	0	1
regulation of neurogenesis	BP	619	0	1
regulation of axonogenesis	BP	148	0	1
activated T cell proliferation	BP	34	0	1
regulation of synapse structure or activity	BP	154	0	1
regulation of synapse organization	BP	151	0	1
synapse organization	BP	278	0	1
antigen receptor-mediated signaling pathway	BP	166	0	1
B cell receptor signaling pathway	BP	50	0	1
regulation of T cell activation	BP	261	0	1
actin filament bundle assembly	BP	135	0	1
positive regulation of binding	BP	165	0	1
positive regulation of cellular component organization	BP	1034	0	1
regulation of muscle cell differentiation	BP	124	0	1
positive regulation of muscle cell differentiation	BP	71	0	1
regulation of phosphorus metabolic process	BP	1413	0	1
sequestering of calcium ion	BP	102	0	1
release of sequestered calcium ion into cytosol	BP	95	0	1
regulation of lymphocyte activation	BP	346	0	1
regulation of release of sequestered calcium ion into cytosol	BP	62	0	1
positive regulation of release of sequestered calcium ion into cytosol	BP	33	0	1
regulation of sequestering of calcium ion	BP	99	0	1
negative regulation of sequestering of calcium ion	BP	97	0	1
regulation of transferase activity	BP	821	0	1
regulation of oxidoreductase activity	BP	80	0	1
positive regulation of transferase activity	BP	547	0	1
negative regulation of transferase activity	BP	235	0	1
positive regulation of oxidoreductase activity	BP	47	0	1
regulation of ubiquitin-protein transferase activity	BP	51	0	1
negative regulation of ubiquitin-protein transferase activity	BP	16	0	1
regulation of cytosolic calcium ion concentration	BP	250	0	1
regulation of stress fiber assembly	BP	74	0	1
regulation of cytoskeleton organization	BP	446	0	1
positive regulation of cytoskeleton organization	BP	194	0	1
positive regulation of stress fiber assembly	BP	46	0	1
regulation of cell cycle	BP	990	0	1
regulation of focal adhesion assembly	BP	54	0	1
positive regulation of focal adhesion assembly	BP	23	0	1
regulation of calcium ion transport	BP	183	0	1
positive regulation of calcium ion transport	BP	82	0	1
regulation of nervous system development	BP	687	0	1
calcium ion homeostasis	BP	342	0	1
Bergmann glial cell differentiation	BP	6	0	1
Wnt signaling pathway, planar cell polarity pathway	BP	55	0	1
regulation of lipase activity	BP	68	0	1
negative regulation of lipase activity	BP	9	0	1
hematopoietic stem cell differentiation	BP	26	0	1
regulation of cell development	BP	717	0	1
long-term synaptic potentiation	BP	58	0	1
cytosolic calcium ion transport	BP	125	0	1
calcium ion transport into cytosol	BP	113	0	1
epithelium development	BP	867	0	1
developmental growth involved in morphogenesis	BP	172	0	1
epithelial tube morphogenesis	BP	248	0	1
neuroepithelial cell differentiation	BP	41	0	1
tube closure	BP	77	0	1
regulation of vesicle-mediated transport	BP	412	0	1
regulation of morphogenesis of a branching structure	BP	44	0	1
muscle structure development	BP	476	0	1
morphogenesis of a branching epithelium	BP	143	0	1
regulation of extent of cell growth	BP	87	0	1
axon development	BP	386	0	1
actin filament bundle organization	BP	138	0	1
process utilizing autophagic mechanism	BP	429	0	1
cellular response to hydrogen peroxide	BP	81	0	1
ERK1 and ERK2 cascade	BP	270	0	1
regulation of ERK1 and ERK2 cascade	BP	253	0	1
negative regulation of ERK1 and ERK2 cascade	BP	64	0	1
positive regulation of ERK1 and ERK2 cascade	BP	187	0	1
regulation of microtubule cytoskeleton organization	BP	159	0	1
calcium ion transmembrane transport	BP	230	0	1
leukocyte proliferation	BP	226	0	1
divalent metal ion transport	BP	354	0	1
response to growth factor	BP	566	0	1
interleukin-2 secretion	BP	9	0	1
cellular response to antibiotic	BP	122	0	1
cellular response to ammonium ion	BP	45	0	1
cellular response to growth factor stimulus	BP	541	0	1
cellular response to organonitrogen compound	BP	464	0	1
cellular response to endogenous stimulus	BP	1094	0	1
response to BMP	BP	112	0	1
cellular response to BMP stimulus	BP	112	0	1
response to monoamine	BP	31	0	1
cellular response to monoamine stimulus	BP	28	0	1
response to catecholamine	BP	31	0	1
cellular response to catecholamine stimulus	BP	28	0	1
regulation of protein serine/threonine kinase activity	BP	435	0	1
negative regulation of protein serine/threonine kinase activity	BP	113	0	1
epithelial tube formation	BP	108	0	1
cellular divalent inorganic cation homeostasis	BP	358	0	1
divalent inorganic cation homeostasis	BP	375	0	1
divalent inorganic cation transport	BP	355	0	1
endothelial cell apoptotic process	BP	45	0	1
interferon-gamma secretion	BP	12	0	1
regulation of cellular response to stress	BP	595	0	1
regulation of cell migration involved in sprouting angiogenesis	BP	38	0	1
positive regulation of cell migration involved in sprouting angiogenesis	BP	21	0	1
regulation of anatomical structure size	BP	411	0	1
regulation of transmembrane receptor protein serine/threonine kinase signaling pathway	BP	172	0	1
negative regulation of transmembrane receptor protein serine/threonine kinase signaling pathway	BP	94	0	1
regulation of cell-substrate junction assembly	BP	54	0	1
actin filament branching	BP	3	0	1
regulation of establishment of planar polarity	BP	57	0	1
regulation of cellular response to growth factor stimulus	BP	208	0	1
negative regulation of cellular response to growth factor stimulus	BP	119	0	1
regulation of cell aging	BP	43	0	1
negative regulation of cell aging	BP	22	0	1
cellular senescence	BP	59	0	1
cellular response to toxic substance	BP	197	0	1
supramolecular fiber organization	BP	556	0	1
calcium ion transmembrane import into cytosol	BP	103	0	1
cation transmembrane transport	BP	602	0	1
inorganic ion transmembrane transport	BP	597	0	1
inorganic cation transmembrane transport	BP	544	0	1
modification of synaptic structure	BP	17	0	1
regulation of actomyosin structure organization	BP	81	0	1
regulation of actin filament organization	BP	226	0	1
plasma membrane bounded cell projection assembly	BP	465	0	1
regulation of plasma membrane bounded cell projection organization	BP	534	0	1
plasma membrane bounded cell projection organization	BP	1190	0	1
plasma membrane bounded cell projection morphogenesis	BP	506	0	1
cell-cell signaling by wnt	BP	392	0	1
regulation of substrate adhesion-dependent cell spreading	BP	46	0	1
positive regulation of substrate adhesion-dependent cell spreading	BP	32	0	1
regulation of interleukin-2 secretion	BP	6	0	1
positive regulation of interleukin-2 secretion	BP	2	0	1
regulation of long-term synaptic potentiation	BP	30	0	1
negative regulation of long-term synaptic potentiation	BP	10	0	1
regulation of phospholipase C activity	BP	32	0	1
negative regulation of phospholipase C activity	BP	1	0	1
positive regulation of neuron death	BP	74	0	1
regulation of vasculature development	BP	276	0	1
regulation of hematopoietic progenitor cell differentiation	BP	28	0	1
regulation of cell junction assembly	BP	77	0	1
positive regulation of cell junction assembly	BP	30	0	1
regulation of hematopoietic stem cell differentiation	BP	19	0	1
regulation of leukocyte differentiation	BP	222	0	1
negative regulation of intracellular signal transduction	BP	448	0	1
regulation of interferon-gamma secretion	BP	7	0	1
positive regulation of interferon-gamma secretion	BP	5	0	1
regulation of supramolecular fiber organization	BP	297	0	1
positive regulation of supramolecular fiber organization	BP	175	0	1
regulation of extracellular matrix organization	BP	33	0	1
regulation of calcium ion transmembrane transport	BP	113	0	1
response to dopamine	BP	13	0	1
cellular response to dopamine	BP	12	0	1
regulation of adherens junction organization	BP	60	0	1
positive regulation of adherens junction organization	BP	29	0	1
regulation of sprouting angiogenesis	BP	65	0	1
positive regulation of sprouting angiogenesis	BP	39	0	1
positive regulation of vasculature development	BP	162	0	1
epithelial cell apoptotic process	BP	84	0	1
regulation of epithelial cell apoptotic process	BP	64	0	1
negative regulation of epithelial cell apoptotic process	BP	31	0	1
regulation of cation transmembrane transport	BP	233	0	1
positive regulation of cation transmembrane transport	BP	100	0	1
positive regulation of calcium ion transmembrane transport	BP	52	0	1
regulation of microtubule binding	BP	9	0	1
positive regulation of microtubule binding	BP	6	0	1
regulation of actin filament binding	BP	2	0	1
positive regulation of actin filament binding	BP	1	0	1
regulation of actin binding	BP	2	0	1
positive regulation of actin binding	BP	1	0	1
regulation of modification of synaptic structure	BP	9	0	1
regulation of morphogenesis of an epithelium	BP	109	0	1
positive regulation of morphogenesis of an epithelium	BP	24	0	1
regulation of blood vessel branching	BP	3	0	1
positive regulation blood vessel branching	BP	2	0	1
activation of protein kinase C activity	BP	2	0	1
neuron projection extension	BP	127	0	1
regulation of animal organ morphogenesis	BP	157	0	1
regulation of non-canonical Wnt signaling pathway	BP	19	0	1
positive regulation of non-canonical Wnt signaling pathway	BP	10	0	1
regulation of Wnt signaling pathway, planar cell polarity pathway	BP	11	0	1
positive regulation of Wnt signaling pathway, planar cell polarity pathway	BP	6	0	1
regulation of actin cytoskeleton reorganization	BP	28	0	1
positive regulation of actin cytoskeleton reorganization	BP	15	0	1
regulation of endothelial cell apoptotic process	BP	40	0	1
negative regulation of endothelial cell apoptotic process	BP	22	0	1
regulation of stem cell differentiation	BP	51	0	1
regulation of cellular senescence	BP	36	0	1
negative regulation of cellular senescence	BP	17	0	1
regulation of response to DNA damage stimulus	BP	185	0	1
cellular response to starvation	BP	135	0	1
cellular response to extracellular stimulus	BP	230	0	1
cellular response to nutrient levels	BP	205	0	1
response to histamine	BP	6	0	1
cellular response to copper ion starvation	BP	1	0	1
response to starvation	BP	163	0	1
response to copper ion	BP	32	0	1
oxidation-reduction process	BP	820	0	1
response to anticoagulant	BP	8	0	1
cellular response to inorganic substance	BP	164	0	1
cellular response to metal ion	BP	143	0	1
cellular response to copper ion	BP	21	0	1
cellular response to histamine	BP	4	0	1
cellular response to external stimulus	BP	293	0	1
response to heparin	BP	6	0	1
cellular response to heparin	BP	5	0	1
response to azide	BP	1	0	1
cellular response to azide	BP	1	0	1
response to copper ion starvation	BP	1	0	1
protein glycosylation	BP	209	0	1
glycoprotein metabolic process	BP	325	0	1
glycoprotein biosynthetic process	BP	268	0	1
lipid modification	BP	240	0	1
lipid glycosylation	BP	6	0	1
macromolecule glycosylation	BP	209	0	1
glycosylation	BP	215	0	1
carbohydrate derivative metabolic process	BP	1007	0	1
carbohydrate derivative biosynthetic process	BP	609	0	1
blood vessel remodeling	BP	31	0	1
regulation of leukocyte migration	BP	154	0	1
negative regulation of leukocyte migration	BP	38	0	1
regulation of cellular extravasation	BP	21	0	1
negative regulation of cellular extravasation	BP	7	0	1
negative regulation of leukocyte activation	BP	136	0	1
negative regulation of leukocyte mediated immunity	BP	36	0	1
regulation of myeloid leukocyte mediated immunity	BP	45	0	1
negative regulation of myeloid leukocyte mediated immunity	BP	9	0	1
vascular process in circulatory system	BP	121	0	1
sensory organ development	BP	385	0	1
regulation of exocytosis	BP	164	0	1
negative regulation of cell migration	BP	225	0	1
regulation of tissue remodeling	BP	56	0	1
negative regulation of tissue remodeling	BP	17	0	1
negative regulation of locomotion	BP	277	0	1
ear morphogenesis	BP	75	0	1
inner ear morphogenesis	BP	60	0	1
regulation of vascular permeability	BP	27	0	1
regulation of leukocyte degranulation	BP	37	0	1
negative regulation of leukocyte degranulation	BP	10	0	1
regulation of neutrophil degranulation	BP	7	0	1
negative regulation of neutrophil degranulation	BP	2	0	1
ear development	BP	148	0	1
cellular extravasation	BP	50	0	1
positive regulation of endocytosis	BP	115	0	1
negative regulation of exocytosis	BP	29	0	1
embryonic organ morphogenesis	BP	204	0	1
embryonic organ development	BP	320	0	1
tissue remodeling	BP	125	0	1
inner ear development	BP	127	0	1
negative regulation of inflammatory response	BP	104	0	1
regulation of phagocytosis	BP	63	0	1
positive regulation of phagocytosis	BP	43	0	1
leukocyte migration	BP	356	0	1
negative regulation of cellular component movement	BP	265	0	1
regulation of blood vessel remodeling	BP	6	0	1
negative regulation of blood vessel remodeling	BP	3	0	1
sensory organ morphogenesis	BP	167	0	1
regulation of neutrophil activation	BP	9	0	1
negative regulation of neutrophil activation	BP	4	0	1
regulation of regulated secretory pathway	BP	112	0	1
negative regulation of regulated secretory pathway	BP	21	0	1
negative regulation of cell motility	BP	236	0	1
very long-chain fatty acid metabolic process	BP	27	0	1
long-chain fatty acid metabolic process	BP	85	0	1
protein targeting	BP	380	0	1
protein targeting to peroxisome	BP	60	0	1
fatty acid metabolic process	BP	296	0	1
fatty acid beta-oxidation	BP	65	0	1
peroxisome organization	BP	71	0	1
bile acid metabolic process	BP	36	0	1
fatty acid catabolic process	BP	91	0	1
toxin metabolic process	BP	18	0	1
toxin catabolic process	BP	4	0	1
auxin metabolic process	BP	2	0	1
auxin catabolic process	BP	2	0	1
phenylacetate catabolic process	BP	2	0	1
fatty acid oxidation	BP	84	0	1
aromatic compound catabolic process	BP	540	0	1
secondary metabolic process	BP	46	0	1
protein localization to organelle	BP	808	0	1
fatty acid beta-oxidation using acyl-CoA oxidase	BP	14	0	1
unsaturated fatty acid metabolic process	BP	82	0	1
lipid oxidation	BP	86	0	1
alpha-linolenic acid metabolic process	BP	11	0	1
xenobiotic catabolic process	BP	10	0	1
hormone metabolic process	BP	168	0	1
hormone catabolic process	BP	14	0	1
benzene-containing compound metabolic process	BP	20	0	1
peroxisomal transport	BP	61	0	1
establishment of protein localization to organelle	BP	500	0	1
protein localization to peroxisome	BP	60	0	1
establishment of protein localization to peroxisome	BP	60	0	1
detoxification	BP	103	0	1
organic cyclic compound catabolic process	BP	568	0	1
acetyl-CoA metabolic process	BP	34	0	1
purine nucleotide metabolic process	BP	441	0	1
purine nucleotide biosynthetic process	BP	217	0	1
fatty acid biosynthetic process	BP	122	0	1
acyl-CoA metabolic process	BP	89	0	1
steroid biosynthetic process	BP	157	0	1
cholesterol biosynthetic process	BP	61	0	1
coenzyme metabolic process	BP	308	0	1
nucleoside phosphate metabolic process	BP	564	0	1
sulfur compound metabolic process	BP	317	0	1
mitochondrial transport	BP	218	0	1
carnitine shuttle	BP	7	0	1
lipid biosynthetic process	BP	594	0	1
coenzyme biosynthetic process	BP	192	0	1
nucleotide metabolic process	BP	558	0	1
purine ribonucleotide metabolic process	BP	417	0	1
purine ribonucleotide biosynthetic process	BP	203	0	1
nucleotide biosynthetic process	BP	293	0	1
ribonucleotide metabolic process	BP	431	0	1
ribonucleotide biosynthetic process	BP	215	0	1
fatty acid transport	BP	71	0	1
long-chain fatty acid transport	BP	48	0	1
sterol biosynthetic process	BP	67	0	1
regulation of steroid metabolic process	BP	95	0	1
organophosphate metabolic process	BP	978	0	1
ribose phosphate metabolic process	BP	449	0	1
cellular response to hormone stimulus	BP	558	0	1
nucleoside bisphosphate metabolic process	BP	121	0	1
nucleoside bisphosphate biosynthetic process	BP	59	0	1
ribonucleoside bisphosphate metabolic process	BP	121	0	1
ribonucleoside bisphosphate biosynthetic process	BP	59	0	1
purine nucleoside bisphosphate metabolic process	BP	121	0	1
purine nucleoside bisphosphate biosynthetic process	BP	59	0	1
response to prostaglandin	BP	26	0	1
response to prostaglandin E	BP	19	0	1
fatty-acyl-CoA metabolic process	BP	34	0	1
thioester metabolic process	BP	89	0	1
thioester biosynthetic process	BP	46	0	1
sulfur compound biosynthetic process	BP	169	0	1
regulation of cholesterol biosynthetic process	BP	40	0	1
alcohol biosynthetic process	BP	128	0	1
ribose phosphate biosynthetic process	BP	220	0	1
regulation of lipid biosynthetic process	BP	151	0	1
fatty-acyl-CoA biosynthetic process	BP	26	0	1
regulation of steroid biosynthetic process	BP	75	0	1
cofactor metabolic process	BP	476	0	1
cofactor biosynthetic process	BP	248	0	1
protein complex oligomerization	BP	447	0	1
protein homooligomerization	BP	265	0	1
protein tetramerization	BP	118	0	1
protein homotetramerization	BP	65	0	1
nucleobase-containing small molecule metabolic process	BP	634	0	1
regulation of small molecule metabolic process	BP	286	0	1
response to fatty acid	BP	71	0	1
cellular response to prostaglandin stimulus	BP	19	0	1
cellular response to prostaglandin E stimulus	BP	14	0	1
cellular response to fatty acid	BP	47	0	1
acyl-CoA biosynthetic process	BP	46	0	1
purine-containing compound metabolic process	BP	473	0	1
purine-containing compound biosynthetic process	BP	230	0	1
regulation of cholesterol metabolic process	BP	49	0	1
organophosphate biosynthetic process	BP	558	0	1
regulation of sterol biosynthetic process	BP	40	0	1
nucleoside phosphate biosynthetic process	BP	296	0	1
fatty acid derivative metabolic process	BP	128	0	1
fatty acid derivative biosynthetic process	BP	79	0	1
organic hydroxy compound biosynthetic process	BP	196	0	1
response to ketone	BP	151	0	1
cellular response to ketone	BP	76	0	1
fatty acid transmembrane transport	BP	11	0	1
secondary alcohol biosynthetic process	BP	62	0	1
regulation of alcohol biosynthetic process	BP	63	0	1
organic acid transmembrane transport	BP	98	0	1
carboxylic acid transmembrane transport	BP	98	0	1
mitochondrial transmembrane transport	BP	78	0	1
malonyl-CoA metabolic process	BP	3	0	1
malonyl-CoA biosynthetic process	BP	2	0	1
regulation of carbohydrate metabolic process	BP	130	0	1
heart development	BP	421	0	1
negative regulation of catabolic process	BP	252	0	1
regulation of cellular ketone metabolic process	BP	97	0	1
regulation of cellular carbohydrate metabolic process	BP	105	0	1
positive regulation of lipid storage	BP	19	0	1
regulation of glucose metabolic process	BP	88	0	1
regulation of fatty acid metabolic process	BP	66	0	1
negative regulation of cellular catabolic process	BP	215	0	1
regulation of fatty acid beta-oxidation	BP	14	0	1
negative regulation of fatty acid beta-oxidation	BP	4	0	1
organ growth	BP	133	0	1
cellular ketone metabolic process	BP	151	0	1
cellular carbohydrate metabolic process	BP	223	0	1
negative regulation of lipid metabolic process	BP	68	0	1
negative regulation of fatty acid metabolic process	BP	20	0	1
positive regulation of growth	BP	204	0	1
regulation of fatty acid oxidation	BP	22	0	1
negative regulation of fatty acid oxidation	BP	7	0	1
regulation of organ growth	BP	68	0	1
positive regulation of organ growth	BP	36	0	1
positive regulation of developmental growth	BP	127	0	1
negative regulation of lipid catabolic process	BP	17	0	1
heart growth	BP	67	0	1
regulation of heart growth	BP	46	0	1
positive regulation of heart growth	BP	27	0	1
negative regulation of small molecule metabolic process	BP	80	0	1
energy homeostasis	BP	26	0	1
cellular modified amino acid metabolic process	BP	161	0	1
amino-acid betaine metabolic process	BP	12	0	1
amino-acid betaine biosynthetic process	BP	6	0	1
carnitine metabolic process	BP	10	0	1
carnitine metabolic process, CoA-linked	BP	2	0	1
fatty acid beta-oxidation using acyl-CoA dehydrogenase	BP	9	0	1
cellular modified amino acid biosynthetic process	BP	41	0	1
carnitine biosynthetic process	BP	4	0	1
medium-chain fatty acid metabolic process	BP	8	0	1
medium-chain fatty acid catabolic process	BP	3	0	1
butyrate metabolic process	BP	1	0	1
short-chain fatty acid catabolic process	BP	4	0	1
butyrate catabolic process	BP	1	0	1
short-chain fatty acid metabolic process	BP	11	0	1
branched-chain amino acid metabolic process	BP	21	0	1
branched-chain amino acid catabolic process	BP	18	0	1
generation of precursor metabolites and energy	BP	394	0	1
response to unfolded protein	BP	162	0	1
response to temperature stimulus	BP	173	0	1
response to cold	BP	40	0	1
energy derivation by oxidation of organic compounds	BP	223	0	1
endoplasmic reticulum unfolded protein response	BP	112	0	1
cellular response to unfolded protein	BP	128	0	1
response to endoplasmic reticulum stress	BP	250	0	1
response to topologically incorrect protein	BP	180	0	1
cellular response to topologically incorrect protein	BP	145	0	1
IRE1-mediated unfolded protein response	BP	60	0	1
regulation of fatty acid biosynthetic process	BP	35	0	1
negative regulation of fatty acid biosynthetic process	BP	12	0	1
negative regulation of lipid biosynthetic process	BP	42	0	1
urogenital system development	BP	256	0	1
metanephros development	BP	63	0	1
kidney development	BP	213	0	1
liver development	BP	120	0	1
acetyl-CoA biosynthetic process	BP	20	0	1
purine nucleotide catabolic process	BP	38	0	1
isoleucine metabolic process	BP	5	0	1
isoleucine catabolic process	BP	2	0	1
coenzyme catabolic process	BP	13	0	1
purine ribonucleotide catabolic process	BP	28	0	1
nucleotide catabolic process	BP	117	0	1
ribonucleotide catabolic process	BP	29	0	1
coenzyme A metabolic process	BP	14	0	1
coenzyme A biosynthetic process	BP	9	0	1
nucleoside bisphosphate catabolic process	BP	5	0	1
ribonucleoside bisphosphate catabolic process	BP	5	0	1
purine nucleoside bisphosphate catabolic process	BP	5	0	1
nucleobase-containing small molecule biosynthetic process	BP	159	0	1
nucleobase-containing compound catabolic process	BP	497	0	1
drug catabolic process	BP	103	0	1
cellular nitrogen compound catabolic process	BP	530	0	1
sulfur compound catabolic process	BP	49	0	1
acetyl-CoA catabolic process	BP	2	0	1
organophosphate catabolic process	BP	173	0	1
heterocycle catabolic process	BP	530	0	1
cellular ketone body metabolic process	BP	10	0	1
ketone body biosynthetic process	BP	8	0	1
ketone body catabolic process	BP	4	0	1
cofactor catabolic process	BP	50	0	1
adipose tissue development	BP	36	0	1
hepaticobiliary system development	BP	122	0	1
renal tubule development	BP	68	0	1
connective tissue development	BP	210	0	1
renal system development	BP	226	0	1
nephron development	BP	103	0	1
nephron epithelium development	BP	80	0	1
proximal tubule development	BP	5	0	1
proximal convoluted tubule development	BP	1	0	1
kidney epithelium development	BP	106	0	1
nephron tubule development	BP	66	0	1
metanephric tubule development	BP	19	0	1
metanephric epithelium development	BP	21	0	1
metanephric proximal convoluted tubule development	BP	1	0	1
metanephric nephron tubule development	BP	16	0	1
metanephric proximal tubule development	BP	2	0	1
metanephric nephron epithelium development	BP	18	0	1
purine-containing compound catabolic process	BP	43	0	1
carbohydrate derivative catabolic process	BP	157	0	1
nucleoside phosphate catabolic process	BP	123	0	1
fatty acid derivative catabolic process	BP	10	0	1
alpha-amino acid metabolic process	BP	186	0	1
alpha-amino acid catabolic process	BP	81	0	1
ketone body metabolic process	BP	11	0	1
propionyl-CoA metabolic process	BP	1	0	1
propionyl-CoA biosynthetic process	BP	1	0	1
behavioral fear response	BP	22	0	1
response to amphetamine	BP	22	0	1
behavioral defense response	BP	22	0	1
sodium ion transport	BP	151	0	1
neurotransmitter secretion	BP	121	0	1
sensory perception	BP	399	0	1
sensory perception of chemical stimulus	BP	121	0	1
learning or memory	BP	175	0	1
learning	BP	102	0	1
memory	BP	77	0	1
associative learning	BP	55	0	1
response to pH	BP	29	0	1
response to acidic pH	BP	17	0	1
response to amine	BP	30	0	1
monovalent inorganic cation transport	BP	366	0	1
multicellular organismal response to stress	BP	47	0	1
sodium ion transmembrane transport	BP	105	0	1
fear response	BP	23	0	1
regulation of neurotransmitter secretion	BP	77	0	1
negative regulation of neurotransmitter secretion	BP	10	0	1
negative regulation of synaptic transmission	BP	46	0	1
cognition	BP	204	0	1
sensory perception of taste	BP	26	0	1
sensory perception of sour taste	BP	3	0	1
protein trimerization	BP	48	0	1
protein homotrimerization	BP	28	0	1
cellular response to abiotic stimulus	BP	265	0	1
cellular response to pH	BP	17	0	1
response to bronchodilator	BP	39	0	1
signal release from synapse	BP	121	0	1
cellular response to environmental stimulus	BP	265	0	1
acetylcholine catabolic process in synaptic cleft	BP	2	0	1
osteoblast differentiation	BP	172	0	1
eye development	BP	259	0	1
receptor recycling	BP	34	0	1
regulation of receptor recycling	BP	24	0	1
osteoblast development	BP	13	0	1
DNA replication	BP	242	0	1
acetylcholine catabolic process	BP	2	0	1
phospholipid metabolic process	BP	403	0	1
glycerophospholipid metabolic process	BP	313	0	1
phosphatidylcholine biosynthetic process	BP	27	0	1
receptor-mediated endocytosis	BP	230	0	1
synaptic transmission, cholinergic	BP	21	0	1
synapse assembly	BP	108	0	1
muscle organ development	BP	287	0	1
acetylcholine metabolic process	BP	4	0	1
phospholipid biosynthetic process	BP	240	0	1
receptor internalization	BP	82	0	1
regulation of synaptic transmission, cholinergic	BP	6	0	1
negative regulation of synaptic transmission, cholinergic	BP	1	0	1
receptor biosynthetic process	BP	22	0	1
amyloid precursor protein metabolic process	BP	43	0	1
camera-type eye development	BP	225	0	1
receptor metabolic process	BP	156	0	1
glycerolipid biosynthetic process	BP	224	0	1
neurotransmitter receptor biosynthetic process	BP	1	0	1
neurotransmitter receptor metabolic process	BP	3	0	1
phosphatidylcholine metabolic process	BP	60	0	1
glycerophospholipid biosynthetic process	BP	200	0	1
sensory system development	BP	264	0	1
retina development in camera-type eye	BP	105	0	1
cold-induced thermogenesis	BP	119	0	1
regulation of cold-induced thermogenesis	BP	119	0	1
positive regulation of cold-induced thermogenesis	BP	80	0	1
visual system development	BP	260	0	1
acetate ester metabolic process	BP	4	0	1
adaptive thermogenesis	BP	125	0	1
citrate metabolic process	BP	34	0	1
oxaloacetate metabolic process	BP	10	0	1
antibiotic metabolic process	BP	120	0	1
dicarboxylic acid metabolic process	BP	96	0	1
tricarboxylic acid metabolic process	BP	38	0	1
tricarboxylic acid cycle	BP	30	0	1
aerobic respiration	BP	68	0	1
response to iron(II) ion	BP	5	0	1
cellular respiration	BP	152	0	1
intestinal absorption	BP	24	0	1
isocitrate metabolic process	BP	5	0	1
response to isolation stress	BP	5	0	1
icosanoid metabolic process	BP	84	0	1
prostanoid metabolic process	BP	34	0	1
prostaglandin metabolic process	BP	34	0	1
gamete generation	BP	476	0	1
spermatogenesis	BP	363	0	1
multicellular organism reproduction	BP	587	0	1
male gamete generation	BP	375	0	1
multicellular organismal reproductive process	BP	578	0	1
protein dephosphorylation	BP	282	0	1
dephosphorylation	BP	411	0	1
peptidyl-tyrosine dephosphorylation	BP	90	0	1
skeletal system development	BP	390	0	1
vitamin metabolic process	BP	109	0	1
water-soluble vitamin metabolic process	BP	73	0	1
riboflavin metabolic process	BP	6	0	1
superoxide metabolic process	BP	57	0	1
nitric oxide biosynthetic process	BP	60	0	1
interleukin-12 production	BP	48	0	1
tumor necrosis factor production	BP	111	0	1
regulation of interleukin-1 beta production	BP	49	0	1
regulation of interleukin-1 production	BP	58	0	1
regulation of interleukin-12 production	BP	46	0	1
regulation of tumor necrosis factor production	BP	109	0	1
negative regulation of interleukin-1 beta production	BP	15	0	1
negative regulation of interleukin-1 production	BP	20	0	1
negative regulation of interleukin-12 production	BP	13	0	1
negative regulation of tumor necrosis factor production	BP	46	0	1
regulation of superoxide anion generation	BP	17	0	1
negative regulation of superoxide anion generation	BP	3	0	1
[truncated: 19,809 more rows]

## Sheet: ACTU-3500_TDFFTC_Duodenum_down
Term	Ont	N	DE	P.DE
cell periphery	CC	3144	59	9.1443e-09
plasma membrane	CC	3067	57	2.9065e-08
triglyceride metabolic process	BP	70	8	2.90147e-07
plasma membrane part	CC	1624	36	5.62034e-07
carbohydrate metabolic process	BP	430	17	5.79955e-07
membrane	CC	5991	84	7.72257e-07
intrinsic component of plasma membrane	CC	905	25	9.72262e-07
apical plasma membrane	CC	218	12	1.00554e-06
acylglycerol metabolic process	BP	83	8	1.09431e-06
neutral lipid metabolic process	BP	84	8	1.20001e-06
integral component of plasma membrane	CC	865	24	1.54223e-06
cellular carbohydrate metabolic process	BP	203	11	3.37773e-06
membrane part	CC	4065	63	3.51086e-06
carbohydrate transmembrane transporter activity	MF	26	5	3.86666e-06
triglyceride biosynthetic process	BP	28	5	5.6904e-06
intestinal absorption	BP	29	5	6.82415e-06
apical part of cell	CC	266	12	7.90992e-06
neutral lipid biosynthetic process	BP	30	5	8.12735e-06
acylglycerol biosynthetic process	BP	30	5	8.12735e-06
inorganic molecular entity transmembrane transporter activity	MF	469	16	8.48822e-06
monosaccharide metabolic process	BP	224	11	8.66575e-06
symporter activity	MF	79	7	9.27581e-06
monosaccharide transmembrane transporter activity	MF	16	4	1.25697e-05
transmembrane transporter activity	MF	611	18	1.66346e-05
carboxylic acid metabolic process	BP	750	20	2.30168e-05
cellular lipid catabolic process	BP	164	9	2.45883e-05
digestion	BP	92	7	2.53318e-05
sugar transmembrane transporter activity	MF	19	4	2.61883e-05
small molecule metabolic process	BP	1534	31	2.80784e-05
organic acid transmembrane transporter activity	MF	94	7	2.91402e-05
carboxylic acid transmembrane transporter activity	MF	94	7	2.91402e-05
alditol metabolic process	BP	20	4	3.2497e-05
ceramide metabolic process	BP	67	6	3.89441e-05
hexose biosynthetic process	BP	71	6	5.41973e-05
extracellular region	CC	2653	44	5.44108e-05
sphingolipid catabolic process	BP	23	4	5.81058e-05
monocarboxylic acid metabolic process	BP	437	14	6.38726e-05
ammonium ion metabolic process	BP	145	8	6.78539e-05
antigen processing and presentation of exogenous peptide antigen	BP	109	7	7.54789e-05
oxoacid metabolic process	BP	818	20	7.79585e-05
monosaccharide biosynthetic process	BP	77	6	8.56801e-05
propionate catabolic process	BP	2	2	8.82e-05
glycerol biosynthetic process from pyruvate	BP	2	2	8.82e-05
glycosylceramidase activity	MF	2	2	8.82e-05
phosphoenolpyruvate carboxykinase activity	MF	2	2	8.82e-05
phosphoenolpyruvate carboxykinase (GTP) activity	MF	2	2	8.82e-05
ion transmembrane transporter activity	MF	509	15	8.87448e-05
organic acid metabolic process	BP	827	20	9.05938e-05
plasma membrane region	CC	703	18	0.000103552
antigen processing and presentation of exogenous antigen	BP	115	7	0.000105925
negative regulation of cellular carbohydrate metabolic process	BP	27	4	0.000111848
membrane lipid catabolic process	BP	27	4	0.000111848
small molecule biosynthetic process	BP	582	16	0.000115021
intrinsic component of membrane	CC	3093	48	0.000117547
antigen processing and presentation of peptide antigen	BP	118	7	0.000124524
sphingolipid metabolic process	BP	118	7	0.000124524
integral component of membrane	CC	3015	47	0.000129542
antigen processing and presentation of exogenous peptide antigen via MHC class II	BP	84	6	0.000139208
monovalent inorganic cation transport	BP	304	11	0.00014108
antigen processing and presentation of peptide antigen via MHC class II	BP	86	6	0.000158563
response to toxic substance	BP	363	12	0.00016324
cellular lipid metabolic process	BP	796	19	0.000163996
extracellular space	CC	2177	37	0.000168115
antigen processing and presentation of peptide or polysaccharide antigen via MHC class II	BP	87	6	0.000169007
negative regulation of carbohydrate metabolic process	BP	30	4	0.000170875
secondary active transmembrane transporter activity	MF	125	7	0.000178367
solute:cation symporter activity	MF	56	5	0.000179083
cellular response to peptide	BP	261	10	0.000180269
ceramide catabolic process	BP	13	3	0.00021851
glucose transmembrane transporter activity	MF	13	3	0.00021851
carbohydrate:cation symporter activity	MF	13	3	0.00021851
organic anion transmembrane transporter activity	MF	130	7	0.000227293
extracellular region part	CC	2297	38	0.00023384
cellular carbohydrate catabolic process	BP	33	4	0.000249626
polyol metabolic process	BP	94	6	0.000258264
lipid metabolic process	BP	1037	22	0.000259545
laminin-5 complex	CC	3	2	0.000262963
cellular response to peptide hormone stimulus	BP	224	9	0.00026919
extracellular exosome	CC	1651	30	0.000270097
cellular response to hexose stimulus	BP	95	6	0.000273571
regulation of axon regeneration	BP	14	3	0.00027619
hexose transmembrane transporter activity	MF	14	3	0.00027619
transporter activity	MF	761	18	0.000276725
fatty acid metabolic process	BP	276	10	0.000282618
response to chemical	BP	2932	45	0.000284229
cellular response to monosaccharide stimulus	BP	96	6	0.000289581
extracellular organelle	CC	1662	30	0.000303152
extracellular vesicle	CC	1662	30	0.000303152
brush border membrane	CC	36	4	0.000351577
lipid catabolic process	BP	235	9	0.000382951
response to hexose	BP	143	7	0.000406541
regulation of neuron projection regeneration	BP	16	3	0.000419086
cellular response to carbohydrate stimulus	BP	103	6	0.000423327
carbohydrate transport	BP	104	6	0.000445819
gluconeogenesis	BP	68	5	0.000446583
hexose metabolic process	BP	193	8	0.000482207
regulation of response to wounding	BP	106	6	0.000493597
cation transmembrane transporter activity	MF	352	11	0.000495768
response to monosaccharide	BP	148	7	0.000499996
glycerol metabolic process	BP	17	3	0.000505393
digestive system process	BP	70	5	0.000510786
negative regulation of small molecule metabolic process	BP	70	5	0.000510786
antigen processing and presentation	BP	149	7	0.000520592
short-chain fatty acid catabolic process	BP	4	2	0.000522673
collateral sprouting in absence of injury	BP	4	2	0.000522673
propionate metabolic process	BP	4	2	0.000522673
beta-glucosidase activity	MF	4	2	0.000522673
vesicle	CC	2853	43	0.000623549
liver development	BP	112	6	0.000661185
organic acid transport	BP	203	8	0.00067291
carboxylic acid transport	BP	203	8	0.00067291
sphingolipid biosynthetic process	BP	75	5	0.000701601
hepaticobiliary system development	BP	114	6	0.00072587
regulation of small molecule metabolic process	BP	258	9	0.000750818
glucose metabolic process	BP	159	7	0.000766096
monovalent inorganic cation transmembrane transporter activity	MF	208	8	0.00078885
monosaccharide transmembrane transport	BP	77	5	0.000791218
membrane lipid metabolic process	BP	160	7	0.000794966
carbohydrate transmembrane transport	BP	78	5	0.000839102
glycerol biosynthetic process	BP	5	2	0.000865738
cellular response to fructose stimulus	BP	5	2	0.000865738
N-acylsphingosine amidohydrolase activity	MF	5	2	0.000865738
response to inorganic substance	BP	377	11	0.000874011
negative regulation of immune effector process	BP	80	5	0.000941314
response to carbohydrate	BP	165	7	0.000952486
acute-phase response	BP	21	3	0.000961628
polyol biosynthetic process	BP	47	4	0.000982788
inorganic cation transmembrane transporter activity	MF	324	10	0.000984911
carbohydrate catabolic process	BP	121	6	0.000991584
bounding membrane of organelle	CC	1538	27	0.000995164
brush border	CC	81	5	0.00099576
cellular response to insulin stimulus	BP	167	7	0.00102198
response to cadmium ion	BP	48	4	0.00106438
carbohydrate binding	MF	170	7	0.00113365
alcohol biosynthetic process	BP	125	6	0.00117379
transmembrane transport	BP	934	19	0.00117908
organic acid transmembrane transport	BP	85	5	0.00123721
carboxylic acid transmembrane transport	BP	85	5	0.00123721
regulation of purine nucleotide biosynthetic process	BP	50	4	0.00124163
regulation of mast cell activation involved in immune response	BP	23	3	0.00126299
alditol biosynthetic process	BP	6	2	0.00129059
glycerol-3-phosphate metabolic process	BP	6	2	0.00129059
alditol catabolic process	BP	6	2	0.00129059
intestinal hexose absorption	BP	6	2	0.00129059
spanning component of plasma membrane	CC	6	2	0.00129059
water channel activity	MF	6	2	0.00129059
pyruvate metabolic process	BP	86	5	0.00130379
regulation of nucleotide biosynthetic process	BP	51	4	0.00133757
cellular response to dexamethasone stimulus	BP	24	3	0.00143353
response to metal ion	BP	232	8	0.0015892
blood circulation	BP	288	9	0.00161991
regulation of response to external stimulus	BP	536	13	0.00163746
cation transport	BP	674	15	0.00169227
lipid biosynthetic process	BP	538	13	0.00169247
negative regulation of mast cell activation involved in immune response	BP	7	2	0.00179567
alditol phosphate metabolic process	BP	7	2	0.00179567
response to fructose	BP	7	2	0.00179567
water transmembrane transporter activity	MF	7	2	0.00179567
regulation of cellular carbohydrate metabolic process	BP	93	5	0.00184648
cellular response to glucose stimulus	BP	93	5	0.00184648
circulatory system process	BP	294	9	0.00186529
response to peptide	BP	356	10	0.00198705
response to glucose	BP	139	6	0.00201958
regulation of mast cell activation	BP	27	3	0.00202942
regulation of anatomical structure size	BP	361	10	0.00219997
anion transmembrane transporter activity	MF	192	7	0.00227462
monosaccharide binding	MF	59	4	0.00229894
negative regulation of glycolytic process	BP	8	2	0.00237947
negative regulation of mast cell activation	BP	8	2	0.00237947
spanning component of membrane	CC	8	2	0.00237947
laminin complex	CC	8	2	0.00237947
MHC class II receptor activity	MF	8	2	0.00237947
response to peptide hormone	BP	306	9	0.00244524
negative regulation of leukocyte mediated immunity	BP	29	3	0.00250067
vascular process in circulatory system	BP	100	5	0.00253873
ion transport	BP	1000	19	0.00258094
cellular response to hormone stimulus	BP	500	12	0.00269543
organelle membrane	CC	2251	34	0.00277123
carbohydrate biosynthetic process	BP	149	6	0.00286063
cellular glucose homeostasis	BP	103	5	0.00288663
basolateral plasma membrane	CC	150	6	0.00295724
response to dexamethasone	BP	31	3	0.00303433
negative regulation of leukocyte degranulation	BP	9	2	0.00304047
response to selenium ion	BP	9	2	0.00304047
disaccharide metabolic process	BP	9	2	0.00304047
negative regulation of nucleotide catabolic process	BP	9	2	0.00304047
negative regulation of coenzyme metabolic process	BP	9	2	0.00304047
sphingosine biosynthetic process	BP	9	2	0.00304047
calcium channel inhibitor activity	MF	9	2	0.00304047
smooth muscle contraction	BP	64	4	0.00309551
organophosphate biosynthetic process	BP	510	12	0.00316582
response to insulin	BP	205	7	0.00327798
cofactor metabolic process	BP	446	11	0.0032883
positive regulation of immune system process	BP	723	15	0.0033156
axon regeneration	BP	32	3	0.00332536
regulation of gluconeogenesis	BP	32	3	0.00332536
response to stimulus	BP	5755	70	0.0033334
cellular response to nitrogen compound	BP	447	11	0.00334468
cluster of actin-based cell projections	CC	108	5	0.00354125
regulation of leukocyte degranulation	BP	33	3	0.00363294
short-chain fatty acid metabolic process	BP	10	2	0.00377718
hemidesmosome assembly	BP	10	2	0.00377718
hydrogen peroxide biosynthetic process	BP	10	2	0.00377718
sphingosine metabolic process	BP	10	2	0.00377718
sphingoid biosynthetic process	BP	10	2	0.00377718
membrane lipid biosynthetic process	BP	110	5	0.00383078
alcohol metabolic process	BP	268	8	0.00387003
regulation of immune effector process	BP	270	8	0.00404698
regulation of purine nucleotide metabolic process	BP	69	4	0.00406253
ion transmembrane transport	BP	667	14	0.00409401
transition metal ion binding	MF	741	15	0.0041683
cellular response to chemical stimulus	BP	2221	33	0.00423174
glucose transmembrane transport	BP	70	4	0.00427778
regulation of carbohydrate metabolic process	BP	113	5	0.00429634
mast cell activation involved in immune response	BP	35	3	0.00429882
L-amino acid transmembrane transporter activity	MF	35	3	0.00429882
solute:sodium symporter activity	MF	35	3	0.00429882
chemical homeostasis	BP	744	15	0.00432653
transport vesicle	CC	274	8	0.00441961
active transmembrane transporter activity	MF	217	7	0.00447625
endoplasmic reticulum membrane	CC	823	16	0.0045767
organophosphate catabolic process	BP	164	6	0.00458149
negative regulation of ATP biosynthetic process	BP	11	2	0.00458815
intestinal cholesterol absorption	BP	11	2	0.00458815
negative regulation of T cell mediated immunity	BP	11	2	0.00458815
negative regulation of gluconeogenesis	BP	11	2	0.00458815
L-ascorbic acid metabolic process	BP	11	2	0.00458815
glucosidase activity	MF	11	2	0.00458815
modified amino acid transmembrane transporter activity	MF	11	2	0.00458815
response to drug	BP	676	14	0.00460575
scavenger receptor activity	MF	36	3	0.00465766
endoplasmic reticulum	CC	1378	23	0.00469242
glycerolipid metabolic process	BP	338	9	0.00471017
endoplasmic reticulum subcompartment	CC	827	16	0.00479387
response to antineoplastic agent	BP	73	4	0.00496948
regulation of nucleotide metabolic process	BP	73	4	0.00496948
T cell receptor signaling pathway	BP	117	5	0.00497815
glucose homeostasis	BP	167	6	0.00500135
neuron projection regeneration	BP	37	3	0.0050341
positive regulation of response to wounding	BP	37	3	0.0050341
oligosaccharide metabolic process	BP	37	3	0.0050341
carbohydrate homeostasis	BP	168	6	0.00514739
nuclear outer membrane-endoplasmic reticulum membrane network	CC	837	16	0.00537404
cellular response to organonitrogen compound	BP	410	10	0.00542023
multicellular organismal process	BP	4332	55	0.00546314
hexose transmembrane transport	BP	75	4	0.00547006
negative regulation of nucleotide biosynthetic process	BP	12	2	0.00547193
negative regulation of purine nucleotide biosynthetic process	BP	12	2	0.00547193
lipid digestion	BP	12	2	0.00547193
intestinal lipid absorption	BP	12	2	0.00547193
vitamin transmembrane transport	BP	12	2	0.00547193
oligosaccharide catabolic process	BP	12	2	0.00547193
platelet alpha granule membrane	CC	12	2	0.00547193
cellular response to xenobiotic stimulus	BP	120	5	0.00553754
organic substance catabolic process	BP	1653	26	0.00572513
response to hormone	BP	695	14	0.00585761
coenzyme metabolic process	BP	288	8	0.00593557
reactive oxygen species biosynthetic process	BP	78	4	0.00628245
endoplasmic reticulum part	CC	1008	18	0.00639426
response to laminar fluid shear stress	BP	13	2	0.0064271
cellular response to glucagon stimulus	BP	13	2	0.0064271
hepatocyte differentiation	BP	13	2	0.0064271
sphingomyelin metabolic process	BP	13	2	0.0064271
antibiotic biosynthetic process	BP	13	2	0.0064271
sphingoid metabolic process	BP	13	2	0.0064271
regulation of glucose metabolic process	BP	79	4	0.00657009
cation transmembrane transport	BP	491	11	0.00670799
regulation of coenzyme metabolic process	BP	41	3	0.00672042
ceramide biosynthetic process	BP	41	3	0.00672042
sodium ion transport	BP	126	5	0.00678715
organic hydroxy compound biosynthetic process	BP	179	6	0.00696757
endocytic vesicle membrane	CC	127	5	0.0070131
COPII-coated ER to Golgi transport vesicle	CC	81	4	0.00717131
mast cell activation	BP	42	3	0.00718818
cellular chemical homeostasis	BP	496	11	0.00721661
fructose metabolic process	BP	14	2	0.00745225
negative regulation of cofactor metabolic process	BP	14	2	0.00745225
MHC class II protein complex	CC	14	2	0.00745225
oxidoreductase activity, acting on the CH-NH2 group of donors	MF	14	2	0.00745225
pattern binding	MF	14	2	0.00745225
polysaccharide binding	MF	14	2	0.00745225
protein kinase A regulatory subunit binding	MF	14	2	0.00745225
cellular response to glucocorticoid stimulus	BP	43	3	0.00767479
glycosphingolipid metabolic process	BP	43	3	0.00767479
gland development	BP	302	8	0.00781942
response to external stimulus	BP	1528	24	0.0081636
L-amino acid transport	BP	44	3	0.00818043
system process	BP	954	17	0.00819257
defense response	BP	1035	18	0.00832663
regulation of tube size	BP	85	4	0.00848039
regulation of blood vessel size	BP	85	4	0.00848039
organic hydroxy compound metabolic process	BP	371	9	0.00849574
negative regulation of neurotransmitter transport	BP	15	2	0.008546
negative regulation of cytokine production involved in immune response	BP	15	2	0.008546
lipoprotein transport	BP	15	2	0.008546
lipoprotein localization	BP	15	2	0.008546
arginine metabolic process	BP	15	2	0.008546
uronic acid metabolic process	BP	15	2	0.008546
glucuronate metabolic process	BP	15	2	0.008546
hormone activity	MF	45	3	0.00870525
inorganic cation transmembrane transport	BP	441	10	0.00887266
organic anion transport	BP	309	8	0.00891538
amino acid transmembrane transporter activity	MF	46	3	0.0092494
negative regulation of methylation-dependent chromatin silencing	BP	1	1	0.00942776
regulation of mRNA modification	BP	1	1	0.00942776
positive regulation of mRNA modification	BP	1	1	0.00942776
argininosuccinate metabolic process	BP	1	1	0.00942776
cellular response to amine stimulus	BP	1	1	0.00942776
insulin receptor internalization	BP	1	1	0.00942776
lipoprotein particle mediated signaling	BP	1	1	0.00942776
low-density lipoprotein particle mediated signaling	BP	1	1	0.00942776
oxidised low-density lipoprotein particle clearance	BP	1	1	0.00942776
positive regulation of transcription from RNA polymerase II promoter in response to acidic pH	BP	1	1	0.00942776
fructose transmembrane transport	BP	1	1	0.00942776
fructose import	BP	1	1	0.00942776
carbohydrate import across plasma membrane	BP	1	1	0.00942776
fructose import across plasma membrane	BP	1	1	0.00942776
sorbitol catabolic process	BP	1	1	0.00942776
hexitol catabolic process	BP	1	1	0.00942776
pentitol metabolic process	BP	1	1	0.00942776
pentitol catabolic process	BP	1	1	0.00942776
L-xylitol catabolic process	BP	1	1	0.00942776
L-xylitol metabolic process	BP	1	1	0.00942776
positive regulation of collateral sprouting in absence of injury	BP	1	1	0.00942776
Spemann organizer formation at the anterior end of the primitive streak	BP	1	1	0.00942776
canonical Wnt signaling pathway involved in stem cell proliferation	BP	1	1	0.00942776
isopeptide cross-linking via N6-glycyl-L-lysine	BP	1	1	0.00942776
regulation of zinc ion transmembrane transport	BP	1	1	0.00942776
regulation of zinc ion transmembrane import	BP	1	1	0.00942776
negative regulation of zinc ion transport	BP	1	1	0.00942776
negative regulation of zinc ion transmembrane transport	BP	1	1	0.00942776
negative regulation of zinc ion transmembrane import	BP	1	1	0.00942776
detoxification of cadmium ion	BP	1	1	0.00942776
stress response to cadmium ion	BP	1	1	0.00942776
response to dsDNA	BP	1	1	0.00942776
cellular response to dsDNA	BP	1	1	0.00942776
positive regulation of protein glycosylation in Golgi	BP	1	1	0.00942776
Schwann cell proliferation involved in axon regeneration	BP	1	1	0.00942776
Schwann cell migration	BP	1	1	0.00942776
regulation of Schwann cell migration	BP	1	1	0.00942776
negative regulation of Schwann cell migration	BP	1	1	0.00942776
regulation of Schwann cell proliferation involved in axon regeneration	BP	1	1	0.00942776
negative regulation of Schwann cell proliferation involved in axon regeneration	BP	1	1	0.00942776
cellular oligosaccharide metabolic process	BP	1	1	0.00942776
cellular oligosaccharide catabolic process	BP	1	1	0.00942776
regulation of exo-alpha-sialidase activity	BP	1	1	0.00942776
positive regulation of exo-alpha-sialidase activity	BP	1	1	0.00942776
negative regulation of vascular smooth muscle contraction	BP	1	1	0.00942776
intestinal folate absorption	BP	1	1	0.00942776
ceramide phosphoethanolamine metabolic process	BP	1	1	0.00942776
ceramide phosphoethanolamine biosynthetic process	BP	1	1	0.00942776
pilomotor reflex	BP	1	1	0.00942776
NADP catabolic process	BP	1	1	0.00942776
pyridine nucleotide catabolic process	BP	1	1	0.00942776
pericellular basket	CC	1	1	0.00942776
cytosine deaminase activity	MF	1	1	0.00942776
argininosuccinate synthase activity	MF	1	1	0.00942776
lipoteichoic acid receptor activity	MF	1	1	0.00942776
oxidised low-density lipoprotein particle receptor activity	MF	1	1	0.00942776
ryanodine-sensitive calcium-release channel activity	MF	1	1	0.00942776
glutathione-disulfide reductase activity	MF	1	1	0.00942776
calcium sensitive guanylate cyclase activator activity	MF	1	1	0.00942776
lactase activity	MF	1	1	0.00942776
fructose transmembrane transporter activity	MF	1	1	0.00942776
L-iditol 2-dehydrogenase activity	MF	1	1	0.00942776
hexitol dehydrogenase activity	MF	1	1	0.00942776
D-xylulose reductase activity	MF	1	1	0.00942776
scopolin beta-glucosidase activity	MF	1	1	0.00942776
aspartate dehydrogenase activity	MF	1	1	0.00942776
acute inflammatory response	BP	88	4	0.00955867
platelet degranulation	BP	88	4	0.00955867
negative regulation of immune response	BP	88	4	0.00955867
negative regulation of secretion by cell	BP	137	5	0.00956913
glycosylceramide metabolic process	BP	16	2	0.00970699
diol biosynthetic process	BP	16	2	0.00970699
cellular response to corticosteroid stimulus	BP	47	3	0.00981303
transport vesicle membrane	CC	138	5	0.00985567
response to axon injury	BP	48	3	0.0103963
regulation of immune response	BP	669	13	0.0104457
electron transfer activity	MF	91	4	0.0107225
vascular smooth muscle contraction	BP	17	2	0.0109339
cGMP-mediated signaling	BP	17	2	0.0109339
modified amino acid transport	BP	17	2	0.0109339
solute:proton symporter activity	MF	17	2	0.0109339
signaling receptor binding	MF	985	17	0.0110645
detoxification	BP	94	4	0.0119743
collateral sprouting	BP	18	2	0.0122253
negative regulation of regulated secretory pathway	BP	18	2	0.0122253
diol metabolic process	BP	18	2	0.0122253
T-helper 17 cell differentiation	BP	18	2	0.0122253
cofactor transmembrane transporter activity	MF	18	2	0.0122253
regulation of muscle contraction	BP	95	4	0.0124115
proton transmembrane transporter activity	MF	95	4	0.0124115
cellular response to organic substance	BP	1847	27	0.0125333
neurotransmitter transport	BP	148	5	0.0130519
cellular response to steroid hormone stimulus	BP	205	6	0.0130579
cellular homeostasis	BP	615	12	0.0133149
whole membrane	CC	1253	20	0.0134062
negative regulation of ATP metabolic process	BP	19	2	0.01358
mRNA modification	BP	19	2	0.01358
T-helper 17 type immune response	BP	19	2	0.01358
vitamin transmembrane transporter activity	MF	19	2	0.01358
organic hydroxy compound catabolic process	BP	53	3	0.0136107
ER to Golgi transport vesicle membrane	CC	53	3	0.0136107
glycerolipid biosynthetic process	BP	207	6	0.0136439
mitochondrial outer membrane	CC	150	5	0.013766
nucleoside phosphate biosynthetic process	BP	269	7	0.0137698
antigen receptor-mediated signaling pathway	BP	151	5	0.0141328
inflammatory response	BP	474	10	0.0141918
negative regulation of secretion	BP	152	5	0.0145061
cellular modified amino acid metabolic process	BP	152	5	0.0145061
organic hydroxy compound transport	BP	153	5	0.014886
negative regulation of purine nucleotide metabolic process	BP	20	2	0.0149967
long-chain fatty acid biosynthetic process	BP	20	2	0.0149967
polyol catabolic process	BP	20	2	0.0149967
dicarboxylic acid transmembrane transporter activity	MF	20	2	0.0149967
regulation of cytokine production involved in immune response	BP	55	3	0.0150374
cell projection membrane	CC	213	6	0.0155119
cytoplasmic vesicle membrane	CC	554	11	0.015595
activation of immune response	BP	411	9	0.0157769
ammonium transport	BP	56	3	0.0157812
regulation of cofactor metabolic process	BP	56	3	0.0157812
inorganic ion transmembrane transport	BP	482	10	0.0157823
cellular response to oxygen-containing compound	BP	787	14	0.0163027
response to glucagon	BP	21	2	0.0164741
negative regulation of blood circulation	BP	21	2	0.0164741
negative regulation of nucleotide metabolic process	BP	21	2	0.0164741
aldo-keto reductase (NADP) activity	MF	21	2	0.0164741
phosphoric ester hydrolase activity	MF	279	7	0.0165169
cellular carbohydrate biosynthetic process	BP	57	3	0.0165455
regulation of biological quality	BP	2620	35	0.0165565
vitamin binding	MF	104	4	0.0168098
negative regulation of response to external stimulus	BP	218	6	0.0171988
amino acid transmembrane transport	BP	58	3	0.0173302
metal ion transmembrane transporter activity	MF	220	6	0.0179076
negative regulation of production of molecular mediator of immune response	BP	22	2	0.0180109
negative regulation of lymphocyte mediated immunity	BP	22	2	0.0180109
myeloid leukocyte cytokine production	BP	22	2	0.0180109
regulation of mast cell degranulation	BP	22	2	0.0180109
microvillus membrane	CC	22	2	0.0180109
peptide antigen binding	MF	22	2	0.0180109
monocarboxylic acid catabolic process	BP	107	4	0.0184668
localization	BP	4484	54	0.0185265
receptor ligand activity	MF	222	6	0.0186363
sorbitol metabolic process	BP	2	1	0.0187673
fructose biosynthetic process	BP	2	1	0.0187673
regulation of arginine metabolic process	BP	2	1	0.0187673
negative regulation of mast cell cytokine production	BP	2	1	0.0187673
negative regulation of response to tumor cell	BP	2	1	0.0187673
negative regulation of immune response to tumor cell	BP	2	1	0.0187673
negative regulation of natural killer cell mediated immune response to tumor cell	BP	2	1	0.0187673
negative regulation of natural killer cell mediated cytotoxicity directed against tumor cell target	BP	2	1	0.0187673
granulocyte colony-stimulating factor signaling pathway	BP	2	1	0.0187673
regulation of cytotoxic T cell degranulation	BP	2	1	0.0187673
negative regulation of cytotoxic T cell degranulation	BP	2	1	0.0187673
insulin catabolic process	BP	2	1	0.0187673
response to linoleic acid	BP	2	1	0.0187673
blood microparticle formation	BP	2	1	0.0187673
regulation of blood microparticle formation	BP	2	1	0.0187673
positive regulation of blood microparticle formation	BP	2	1	0.0187673
endosomal lumen acidification	BP	2	1	0.0187673
canonical Wnt signaling pathway involved in midbrain dopaminergic neuron differentiation	BP	2	1	0.0187673
sucrose biosynthetic process	BP	2	1	0.0187673
neuronal action potential propagation	BP	2	1	0.0187673
positive regulation of axon regeneration	BP	2	1	0.0187673
positive regulation of neuron projection regeneration	BP	2	1	0.0187673
action potential propagation	BP	2	1	0.0187673
glycerol-3-phosphate biosynthetic process	BP	2	1	0.0187673
antigen processing and presentation of polysaccharide antigen via MHC class II	BP	2	1	0.0187673
polysaccharide assembly with MHC class II protein complex	BP	2	1	0.0187673
protein-carbohydrate complex assembly	BP	2	1	0.0187673
protein-carbohydrate complex subunit organization	BP	2	1	0.0187673
heme oxidation	BP	2	1	0.0187673
smooth muscle hyperplasia	BP	2	1	0.0187673
regulation of transcription from RNA polymerase II promoter in response to iron	BP	2	1	0.0187673
regulation of cargo loading into COPII-coated vesicle	BP	2	1	0.0187673
positive regulation of skeletal muscle satellite cell proliferation	BP	2	1	0.0187673
positive regulation of growth factor dependent skeletal muscle satellite cell proliferation	BP	2	1	0.0187673
cellular response to potassium ion starvation	BP	2	1	0.0187673
negative regulation of mast cell proliferation	BP	2	1	0.0187673
negative regulation of serotonin secretion	BP	2	1	0.0187673
mycotoxin metabolic process	BP	2	1	0.0187673
mycotoxin catabolic process	BP	2	1	0.0187673
aflatoxin metabolic process	BP	2	1	0.0187673
aflatoxin catabolic process	BP	2	1	0.0187673
organic heteropentacyclic compound metabolic process	BP	2	1	0.0187673
organic heteropentacyclic compound catabolic process	BP	2	1	0.0187673
response to methionine	BP	2	1	0.0187673
floor plate development	BP	2	1	0.0187673
urea transmembrane transport	BP	2	1	0.0187673
methotrexate transport	BP	2	1	0.0187673
carnitine transmembrane transport	BP	2	1	0.0187673
isopeptide cross-linking	BP	2	1	0.0187673
canonical Wnt signaling pathway involved in mesenchymal stem cell differentiation	BP	2	1	0.0187673
regulation of collateral sprouting in absence of injury	BP	2	1	0.0187673
Spemann organizer formation	BP	2	1	0.0187673
snoRNA splicing	BP	2	1	0.0187673
regulation of zinc ion transport	BP	2	1	0.0187673
positive regulation of transcription from RNA polymerase II promoter involved in smooth muscle cell differentiation	BP	2	1	0.0187673
L-ascorbic acid transmembrane transport	BP	2	1	0.0187673
transepithelial L-ascorbic acid transport	BP	2	1	0.0187673
trehalose metabolic process	BP	2	1	0.0187673
trehalose catabolic process	BP	2	1	0.0187673
disaccharide catabolic process	BP	2	1	0.0187673
intermicrovillar adhesion	BP	2	1	0.0187673
meprin A complex	CC	2	1	0.0187673
fructose 1,6-bisphosphate 1-phosphatase activity	MF	2	1	0.0187673
glycerol kinase activity	MF	2	1	0.0187673
cyclase activator activity	MF	2	1	0.0187673
guanylate cyclase activator activity	MF	2	1	0.0187673
heme oxygenase (decyclizing) activity	MF	2	1	0.0187673
transforming growth factor beta receptor, inhibitory cytoplasmic mediator activity	MF	2	1	0.0187673
chondroitin sulfate proteoglycan binding	MF	2	1	0.0187673
urea transmembrane transporter activity	MF	2	1	0.0187673
urea channel activity	MF	2	1	0.0187673
methotrexate transmembrane transporter activity	MF	2	1	0.0187673
secondary active organic cation transmembrane transporter activity	MF	2	1	0.0187673
carnitine transmembrane transporter activity	MF	2	1	0.0187673
galactosylceramide sulfotransferase activity	MF	2	1	0.0187673
galactose 3-O-sulfotransferase activity	MF	2	1	0.0187673
L-ascorbate:sodium symporter activity	MF	2	1	0.0187673
L-ascorbic acid transmembrane transporter activity	MF	2	1	0.0187673
sodium-dependent L-ascorbate transmembrane transporter activity	MF	2	1	0.0187673
alpha,alpha-trehalase activity	MF	2	1	0.0187673
trehalase activity	MF	2	1	0.0187673
fucose binding	MF	2	1	0.0187673
amino acid:proton symporter activity	MF	2	1	0.0187673
ceramide phosphoethanolamine synthase activity	MF	2	1	0.0187673
sphingomyelin synthase activity	MF	2	1	0.0187673
ceramide cholinephosphotransferase activity	MF	2	1	0.0187673
cell surface	CC	496	10	0.0188811
regulation of carbohydrate biosynthetic process	BP	60	3	0.0189613
response to osmotic stress	BP	60	3	0.0189613
basement membrane	CC	60	3	0.0189613
cargo receptor activity	MF	60	3	0.0189613
response to glucocorticoid	BP	108	4	0.0190408
organelle subcompartment	CC	1298	20	0.0190421
immune system process	BP	2094	29	0.0192625
cellular response to endogenous stimulus	BP	966	16	0.0193894
anion transmembrane transport	BP	164	5	0.0195117
vesicle membrane	CC	573	11	0.0195224
endomembrane system	CC	3220	41	0.0195838
energy homeostasis	BP	23	2	0.0196059
negative regulation of adaptive immune response based on somatic recombination of immune receptors built from immunoglobulin superfamily domains	BP	23	2	0.0196059
MHC protein complex	CC	23	2	0.0196059
organic hydroxy compound transmembrane transporter activity	MF	23	2	0.0196059
platelet alpha granule	CC	61	3	0.0198076
organelle outer membrane	CC	165	5	0.019974
organophosphate metabolic process	BP	889	15	0.0201435
outer membrane	CC	166	5	0.0204434
immune response-activating signal transduction	BP	360	8	0.0206675
zinc ion binding	MF	578	11	0.0206686
import across plasma membrane	BP	62	3	0.0206746
drug transmembrane transporter activity	MF	62	3	0.0206746
regulation of blood pressure	BP	111	4	0.020829
proton transmembrane transport	BP	111	4	0.020829
regulation of immune system process	BP	1058	17	0.0210221
vitamin transport	BP	24	2	0.021258
regulation of reactive oxygen species biosynthetic process	BP	63	3	0.0215622
response to endogenous stimulus	BP	1148	18	0.0221086
endocytic vesicle	CC	232	6	0.0225858
antibiotic metabolic process	BP	114	4	0.0227172
regulation of triglyceride metabolic process	BP	25	2	0.0229658
regulation of cellular amine metabolic process	BP	25	2	0.0229658
response to growth hormone	BP	25	2	0.0229658
negative regulation of adaptive immune response	BP	25	2	0.0229658
cell adhesion	BP	904	15	0.0230202
cellular response to lipid	BP	439	9	0.0230918
response to fatty acid	BP	65	3	0.0233992
response to steroid hormone	BP	300	7	0.0235124
nucleoside phosphate catabolic process	BP	116	4	0.0240322
biological adhesion	BP	909	15	0.0240452
cytokine production involved in immune response	BP	66	3	0.0243486
negative regulation of exocytosis	BP	26	2	0.0247283
positive regulation of nucleotide biosynthetic process	BP	26	2	0.0247283
positive regulation of purine nucleotide biosynthetic process	BP	26	2	0.0247283
response to interleukin-6	BP	26	2	0.0247283
integral component of lumenal side of endoplasmic reticulum membrane	CC	26	2	0.0247283
lumenal side of endoplasmic reticulum membrane	CC	26	2	0.0247283
neurotransmitter transporter activity	MF	26	2	0.0247283
immune response-activating cell surface receptor signaling pathway	BP	237	6	0.0247577
steroid binding	MF	67	3	0.0253187
phospholipase activity	MF	67	3	0.0253187
T cell activation involved in immune response	BP	68	3	0.0263093
phosphoric diester hydrolase activity	MF	68	3	0.0263093
basal plasma membrane	CC	27	2	0.0265442
negative regulation of leukocyte activation	BP	120	4	0.0267985
positive regulation of immune response	BP	526	10	0.0270015
response to organic substance	BP	2245	30	0.0270276
water-soluble vitamin metabolic process	BP	69	3	0.0273205
endosome organization	BP	69	3	0.0273205
sodium ion transmembrane transporter activity	MF	69	3	0.0273205
hydrolase activity, hydrolyzing O-glycosyl compounds	MF	69	3	0.0273205
carboxylic acid biosynthetic process	BP	310	7	0.0274737
receptor regulator activity	MF	243	6	0.0275436
organic acid biosynthetic process	BP	311	7	0.0278934
hexitol metabolic process	BP	3	1	0.0280195
cellular response to magnesium ion	BP	3	1	0.0280195
urea transport	BP	3	1	0.0280195
cellular response to oleic acid	BP	3	1	0.0280195
cochlear nucleus development	BP	3	1	0.0280195
cytotoxic T cell degranulation	BP	3	1	0.0280195
regulation of homophilic cell adhesion	BP	3	1	0.0280195
negative regulation of hepatocyte proliferation	BP	3	1	0.0280195
toll-like receptor TLR6:TLR2 signaling pathway	BP	3	1	0.0280195
response to diacyl bacterial lipopeptide	BP	3	1	0.0280195
cellular response to diacyl bacterial lipopeptide	BP	3	1	0.0280195
neurotransmitter loading into synaptic vesicle	BP	3	1	0.0280195
cellular magnesium ion homeostasis	BP	3	1	0.0280195
sucrose metabolic process	BP	3	1	0.0280195
peptide antigen assembly with MHC class II protein complex	BP	3	1	0.0280195
positive regulation of skeletal muscle cell proliferation	BP	3	1	0.0280195
basophil activation involved in immune response	BP	3	1	0.0280195
basophil activation	BP	3	1	0.0280195
regulation of mast cell proliferation	BP	3	1	0.0280195
negative regulation of T cell cytokine production	BP	3	1	0.0280195
regulation of serotonin secretion	BP	3	1	0.0280195
positive regulation of metalloendopeptidase activity	BP	3	1	0.0280195
somite specification	BP	3	1	0.0280195
cadmium ion transport	BP	3	1	0.0280195
cadmium ion transmembrane transport	BP	3	1	0.0280195
carnitine transport	BP	3	1	0.0280195
hydroxylysine metabolic process	BP	3	1	0.0280195
hydroxylysine biosynthetic process	BP	3	1	0.0280195
L-alanine transport	BP	3	1	0.0280195
regulation of histamine secretion by mast cell	BP	3	1	0.0280195
positive regulation of histamine secretion by mast cell	BP	3	1	0.0280195
canonical Wnt signaling pathway involved in osteoblast differentiation	BP	3	1	0.0280195
intralumenal vesicle formation	BP	3	1	0.0280195
regulation of multivesicular body size	BP	3	1	0.0280195
regulation of protein glycosylation in Golgi	BP	3	1	0.0280195
cell body fiber	CC	3	1	0.0280195
astrocyte end-foot	CC	3	1	0.0280195
glial limiting end-foot	CC	3	1	0.0280195
integrin alpha8-beta1 complex	CC	3	1	0.0280195
androgen binding	MF	3	1	0.0280195
glycerol channel activity	MF	3	1	0.0280195
ceramidase activity	MF	3	1	0.0280195
thrombospondin receptor activity	MF	3	1	0.0280195
dATP phosphohydrolase activity	MF	3	1	0.0280195
dCTP phosphohydrolase activity	MF	3	1	0.0280195
dUTP phosphohydrolase activity	MF	3	1	0.0280195
dTTP phosphohydrolase activity	MF	3	1	0.0280195
GTP phosphohydrolase activity	MF	3	1	0.0280195
8-oxo-dGTP phosphohydrolase activity	MF	3	1	0.0280195
dGTP phosphohydrolase activity	MF	3	1	0.0280195
endothelin B receptor binding	MF	3	1	0.0280195
glucosylceramidase activity	MF	3	1	0.0280195
cyclase regulator activity	MF	3	1	0.0280195
guanylate cyclase regulator activity	MF	3	1	0.0280195
pyruvate dehydrogenase (acetyl-transferring) kinase activity	MF	3	1	0.0280195
procollagen-lysine 5-dioxygenase activity	MF	3	1	0.0280195
L-alanine transmembrane transporter activity	MF	3	1	0.0280195
alanine transmembrane transporter activity	MF	3	1	0.0280195
glucose:sodium symporter activity	MF	3	1	0.0280195
folic acid transmembrane transporter activity	MF	3	1	0.0280195
leptin receptor binding	MF	3	1	0.0280195
glycerol-3-phosphate O-acyltransferase activity	MF	3	1	0.0280195
sn-1-glycerol-3-phosphate C16:0-DCA-CoA acyl transferase activity	MF	3	1	0.0280195
phosphate-containing compound metabolic process	BP	2345	31	0.0281017
cellular response to ketone	BP	70	3	0.0283523
external side of plasma membrane	CC	181	5	0.0283661
carboxy-lyase activity	MF	28	2	0.0284124
calcium channel regulator activity	MF	28	2	0.0284124
anion transport	BP	384	8	0.0289324
response to xenobiotic stimulus	BP	182	5	0.0289545
response to corticosteroid	BP	123	4	0.0289936
ear development	BP	123	4	0.0289936
cellular response to cytokine stimulus	BP	768	13	0.0290854
immune response-regulating signaling pathway	BP	386	8	0.0297111
establishment of localization	BP	3603	44	0.030107
response to fluid shear stress	BP	29	2	0.0303318
positive regulation of nitric oxide biosynthetic process	BP	29	2	0.0303318
positive regulation of nitric oxide metabolic process	BP	29	2	0.0303318
phosphatidic acid biosynthetic process	BP	29	2	0.0303318
phosphatidic acid metabolic process	BP	29	2	0.0303318
formation of primary germ layer	BP	72	3	0.0304773
microvillus	CC	72	3	0.0304773
phosphorus metabolic process	BP	2367	31	0.0315475
neural tube closure	BP	73	3	0.0315705
tube closure	BP	73	3	0.0315705
transport	BP	3517	43	0.0317323
endomembrane system organization	BP	320	7	0.0318682
response to oxygen-containing compound	BP	1112	17	0.0320358
regulation of glycolytic process	BP	30	2	0.0323012
positive regulation of nucleotide metabolic process	BP	30	2	0.0323012
positive regulation of purine nucleotide metabolic process	BP	30	2	0.0323012
regulation of neurotransmitter transport	BP	74	3	0.0326841
specific granule membrane	CC	74	3	0.0326841
regulation of secretion by cell	BP	468	9	0.0329585
phospholipid catabolic process	BP	31	2	0.0343196
regulation of nucleotide catabolic process	BP	31	2	0.0343196
amide transmembrane transporter activity	MF	31	2	0.0343196
ion channel inhibitor activity	MF	31	2	0.0343196
regeneration	BP	130	4	0.0345209
plasma membrane protein complex	CC	327	7	0.0352113
secretion	BP	1128	17	0.0360072
negative regulation of defense response	BP	132	4	0.0362051
side of membrane	CC	329	7	0.0362077
endodermal cell differentiation	BP	32	2	0.0363859
clathrin-coated endocytic vesicle membrane	CC	32	2	0.0363859
extracellular matrix component	CC	32	2	0.0363859
channel inhibitor activity	MF	32	2	0.0363859
protein kinase A binding	MF	32	2	0.0363859
reactive oxygen species metabolic process	BP	194	5	0.0366229
cellular response to organic cyclic compound	BP	403	8	0.0369227
negative regulation of cell activation	BP	133	4	0.0370648
regulation of leukocyte mediated immunity	BP	133	4	0.0370648
regulation of reactive oxygen species metabolic process	BP	133	4	0.0370648
toxin catabolic process	BP	4	1	0.0371851
negative regulation of vasoconstriction	BP	4	1	0.0371851
pulmonary artery morphogenesis	BP	4	1	0.0371851
polysaccharide digestion	BP	4	1	0.0371851
response to stilbenoid	BP	4	1	0.0371851
glycerol transport	BP	4	1	0.0371851
regulation of glutamine family amino acid metabolic process	BP	4	1	0.0371851
regulation of mast cell cytokine production	BP	4	1	0.0371851
natural killer cell mediated cytotoxicity directed against tumor cell target	BP	4	1	0.0371851
natural killer cell mediated immune response to tumor cell	BP	4	1	0.0371851
regulation of natural killer cell mediated immune response to tumor cell	BP	4	1	0.0371851
regulation of natural killer cell mediated cytotoxicity directed against tumor cell target	BP	4	1	0.0371851
negative regulation of MDA-5 signaling pathway	BP	4	1	0.0371851
peptide antigen assembly with MHC protein complex	BP	4	1	0.0371851
response to bacterial lipopeptide	BP	4	1	0.0371851
cellular response to bacterial lipoprotein	BP	4	1	0.0371851
cellular response to bacterial lipopeptide	BP	4	1	0.0371851
acylglycerol transport	BP	4	1	0.0371851
triglyceride transport	BP	4	1	0.0371851
positive regulation of macrophage cytokine production	BP	4	1	0.0371851
soft palate development	BP	4	1	0.0371851
negative regulation of hydrogen peroxide biosynthetic process	BP	4	1	0.0371851
smooth muscle adaptation	BP	4	1	0.0371851
hypoxia-inducible factor-1alpha signaling pathway	BP	4	1	0.0371851
negative regulation of activation-induced cell death of T cells	BP	4	1	0.0371851
vein smooth muscle contraction	BP	4	1	0.0371851
wound healing involved in inflammatory response	BP	4	1	0.0371851
disaccharide biosynthetic process	BP	4	1	0.0371851
folate transmembrane transport	BP	4	1	0.0371851
folate import across plasma membrane	BP	4	1	0.0371851
protein glycosylation in Golgi	BP	4	1	0.0371851
regulation of ventricular cardiac muscle cell membrane depolarization	BP	4	1	0.0371851
positive regulation of guanylate cyclase activity	BP	4	1	0.0371851
MHC class II protein complex assembly	BP	4	1	0.0371851
negative regulation of glial cell migration	BP	4	1	0.0371851
mast cell proliferation	BP	4	1	0.0371851
peptidyl-glycine modification	BP	4	1	0.0371851
pyridine-containing compound catabolic process	BP	4	1	0.0371851
amino-acid betaine transport	BP	4	1	0.0371851
negative regulation of calcium ion import	BP	4	1	0.0371851
transmembrane receptor protein tyrosine phosphatase signaling pathway	BP	4	1	0.0371851
negative regulation of chemokine-mediated signaling pathway	BP	4	1	0.0371851
proline transport	BP	4	1	0.0371851
alanine transport	BP	4	1	0.0371851
proline transmembrane transport	BP	4	1	0.0371851
dehydroascorbic acid transport	BP	4	1	0.0371851
galactosylceramide biosynthetic process	BP	4	1	0.0371851
galactolipid biosynthetic process	BP	4	1	0.0371851
xenobiotic glucuronidation	BP	4	1	0.0371851
smooth muscle contractile fiber	CC	4	1	0.0371851
SOSS complex	CC	4	1	0.0371851
glycerol transmembrane transporter activity	MF	4	1	0.0371851
vitamin D binding	MF	4	1	0.0371851
bombesin receptor binding	MF	4	1	0.0371851
peptidyl-lysine 5-dioxygenase activity	MF	4	1	0.0371851
L-proline transmembrane transporter activity	MF	4	1	0.0371851
dehydroascorbic acid transmembrane transporter activity	MF	4	1	0.0371851
glycine transmembrane transporter activity	MF	4	1	0.0371851
sodium:phosphate symporter activity	MF	4	1	0.0371851
sphingosine N-acyltransferase activity	MF	4	1	0.0371851
cell-substrate junction assembly	BP	78	3	0.0373412
immune response-regulating cell surface receptor signaling pathway	BP	263	6	0.0383051
regulation of systemic arterial blood pressure mediated by a chemical signal	BP	33	2	0.038499
primary neural tube formation	BP	79	3	0.0385559
regulation of tube diameter	BP	79	3	0.0385559
regulation of blood vessel diameter	BP	79	3	0.0385559
response to ketone	BP	136	4	0.0397142
pyrimidine-containing compound metabolic process	BP	80	3	0.0397905
nucleotide biosynthetic process	BP	266	6	0.0401215
immune effector process	BP	889	14	0.0404752
organic substance transport	BP	2043	27	0.0405621
positive regulation of wound healing	BP	34	2	0.0406579
low-density lipoprotein particle clearance	BP	34	2	0.0406579
mast cell mediated immunity	BP	34	2	0.0406579
mast cell degranulation	BP	34	2	0.0406579
endoderm formation	BP	34	2	0.0406579
response to ethanol	BP	81	3	0.0410451
long-chain fatty acid metabolic process	BP	81	3	0.0410451
glycolipid metabolic process	BP	81	3	0.0410451
response to organic cyclic compound	BP	647	11	0.0419898
amino acid transport	BP	82	3	0.0423195
cellular transition metal ion homeostasis	BP	82	3	0.0423195
liposaccharide metabolic process	BP	82	3	0.0423195
substrate-specific channel activity	MF	202	5	0.0423695
response to lipid	BP	649	11	0.0427757
regulation of smooth muscle contraction	BP	35	2	0.0428614
hydrogen peroxide metabolic process	BP	35	2	0.0428614
negative regulation of response to biotic stimulus	BP	35	2	0.0428614
regulation of carbohydrate catabolic process	BP	35	2	0.0428614
nuclear receptor activity	MF	35	2	0.0428614
transcription factor activity, direct ligand regulated sequence-specific DNA binding	MF	35	2	0.0428614
positive regulation of hormone secretion	BP	83	3	0.0436137
lipase activity	MF	83	3	0.0436137
small molecule catabolic process	BP	343	7	0.0437085
muscle system process	BP	272	6	0.0439166
small molecule binding	MF	1875	25	0.0443051
actin filament polymerization	BP	141	4	0.0443647
carboxylic acid binding	MF	141	4	0.0443647
muscle contraction	BP	205	5	0.0446574
nicotinamide nucleotide biosynthetic process	BP	84	3	0.0449276
pyridine nucleotide biosynthetic process	BP	84	3	0.0449276
regulation of lipid storage	BP	36	2	0.0451087
regulation of vasoconstriction	BP	36	2	0.0451087
glycosyl compound catabolic process	BP	36	2	0.0451087
excretion	BP	36	2	0.0451087
L-alpha-amino acid transmembrane transport	BP	36	2	0.0451087
positive regulation of reactive oxygen species biosynthetic process	BP	36	2	0.0451087
early endosome to late endosome transport	BP	36	2	0.0451087
O-acyltransferase activity	MF	36	2	0.0451087
Golgi-associated vesicle	CC	142	4	0.0453301
regulation of cell adhesion	BP	497	9	0.045441
positive regulation of triglyceride catabolic process	BP	5	1	0.0462649
positive regulation of catecholamine metabolic process	BP	5	1	0.0462649
positive regulation of dopamine metabolic process	BP	5	1	0.0462649
proximal tubule development	BP	5	1	0.0462649
response to mycotoxin	BP	5	1	0.0462649
regulation of vascular smooth muscle contraction	BP	5	1	0.0462649
positive regulation of blood vessel endothelial cell proliferation involved in sprouting angiogenesis	BP	5	1	0.0462649
muscle hyperplasia	BP	5	1	0.0462649
response to aluminum ion	BP	5	1	0.0462649
peripheral nervous system axon regeneration	BP	5	1	0.0462649
positive regulation of lipoprotein lipase activity	BP	5	1	0.0462649
positive regulation of triglyceride lipase activity	BP	5	1	0.0462649
regulation of methylation-dependent chromatin silencing	BP	5	1	0.0462649
one-carbon compound transport	BP	5	1	0.0462649
arginine biosynthetic process	BP	5	1	0.0462649
diaphragm development	BP	5	1	0.0462649
female mating behavior	BP	5	1	0.0462649
common myeloid progenitor cell proliferation	BP	5	1	0.0462649
insulin metabolic process	BP	5	1	0.0462649
porphyrin-containing compound catabolic process	BP	5	1	0.0462649
tetrapyrrole catabolic process	BP	5	1	0.0462649
heme catabolic process	BP	5	1	0.0462649
pigment catabolic process	BP	5	1	0.0462649
MHC protein complex assembly	BP	5	1	0.0462649
response to bacterial lipoprotein	BP	5	1	0.0462649
positive regulation of NLRP3 inflammasome complex assembly	BP	5	1	0.0462649
dopamine catabolic process	BP	5	1	0.0462649
cellular response to cisplatin	BP	5	1	0.0462649
regulation of hydrogen peroxide biosynthetic process	BP	5	1	0.0462649
canonical Wnt signaling pathway involved in regulation of cell proliferation	BP	5	1	0.0462649
regulation of activation-induced cell death of T cells	BP	5	1	0.0462649
inflammatory response to wounding	BP	5	1	0.0462649
negative regulation of heart rate	BP	5	1	0.0462649
negative regulation of mast cell degranulation	BP	5	1	0.0462649
lung lobe development	BP	5	1	0.0462649
lung lobe morphogenesis	BP	5	1	0.0462649
folic acid transport	BP	5	1	0.0462649
glycerol catabolic process	BP	5	1	0.0462649
regulation of acetyl-CoA biosynthetic process from pyruvate	BP	5	1	0.0462649
regulation of guanylate cyclase activity	BP	5	1	0.0462649
positive regulation of alkaline phosphatase activity	BP	5	1	0.0462649
brush border assembly	BP	5	1	0.0462649
negative regulation of sequestering of triglyceride	BP	5	1	0.0462649
regulation of endosome size	BP	5	1	0.0462649
selenium compound metabolic process	BP	5	1	0.0462649
sialic acid transport	BP	5	1	0.0462649
glucuronate catabolic process	BP	5	1	0.0462649
glucuronate catabolic process to xylulose 5-phosphate	BP	5	1	0.0462649
xylulose 5-phosphate metabolic process	BP	5	1	0.0462649
xylulose 5-phosphate biosynthetic process	BP	5	1	0.0462649
sphingomyelin biosynthetic process	BP	5	1	0.0462649
membrane attack complex	CC	5	1	0.0462649
basal dendrite	CC	5	1	0.0462649
FHF complex	CC	5	1	0.0462649
primary amine oxidase activity	MF	5	1	0.0462649
fructose binding	MF	5	1	0.0462649
transferrin receptor binding	MF	5	1	0.0462649
beta-galactosidase activity	MF	5	1	0.0462649
phospholipase D activity	MF	5	1	0.0462649
NADH pyrophosphatase activity	MF	5	1	0.0462649
sialic acid transmembrane transporter activity	MF	5	1	0.0462649
extracellular structure organization	BP	276	6	0.0465681
regulation of signaling receptor activity	BP	276	6	0.0465681
positive regulation of immune effector process	BP	144	4	0.0472959
cofactor transport	BP	37	2	0.0473987
response to zinc ion	BP	37	2	0.0473987
cellular response to cAMP	BP	37	2	0.0473987
neural tube formation	BP	86	3	0.0476139
positive regulation of cell-substrate adhesion	BP	86	3	0.0476139
catabolic process	BP	1983	26	0.0481163
regulation of blood circulation	BP	145	4	0.0482964
organic acid binding	MF	145	4	0.0482964
ion homeostasis	BP	504	9	0.0488731
regulation of cellular ketone metabolic process	BP	87	3	0.0489862
nucleoside diphosphate metabolic process	BP	87	3	0.0489862
pyridine-containing compound biosynthetic process	BP	87	3	0.0489862
vesicle budding from membrane	BP	87	3	0.0489862
electron transport chain	BP	146	4	0.0493086
antibiotic catabolic process	BP	38	2	0.0497304
positive regulation of blood vessel diameter	BP	38	2	0.0497304
serine-type endopeptidase inhibitor activity	MF	38	2	0.0497304
steroid hormone receptor activity	MF	38	2	0.0497304
nucleobase-containing small molecule metabolic process	BP	586	10	0.0502507
dicarboxylic acid metabolic process	BP	88	3	0.0503778
regulation of secretion	BP	507	9	0.0503954
response to stress	BP	2750	34	0.0506182
regulation of leukocyte activation	BP	355	7	0.0508872
kidney epithelium development	BP	89	3	0.0517885
monocarboxylic acid biosynthetic process	BP	214	5	0.0519595
alcohol catabolic process	BP	39	2	0.0521028
regulation of ATP biosynthetic process	BP	39	2	0.0521028
vesicle-mediated transport between endosomal compartments	BP	39	2	0.0521028
photoreceptor outer segment	CC	39	2	0.0521028
NADP binding	MF	39	2	0.0521028
regulation of cellular component size	BP	284	6	0.0521653
nucleobase-containing small molecule biosynthetic process	BP	149	4	0.0524153
channel activity	MF	215	5	0.0528116
regulation of wound healing	BP	90	3	0.0532183
fatty acid catabolic process	BP	90	3	0.0532183
drug catabolic process	BP	90	3	0.0532183
regulation of production of molecular mediator of immune response	BP	90	3	0.0532183
passive transmembrane transporter activity	MF	216	5	0.0536718
response to cytokine	BP	842	13	0.0540581
metal ion transport	BP	514	9	0.0540691
regulation of myeloid leukocyte mediated immunity	BP	40	2	0.054515
inner ear receptor cell differentiation	BP	40	2	0.054515
Golgi-associated vesicle membrane	CC	91	3	0.054667
hydrolase activity, acting on glycosyl bonds	MF	91	3	0.054667
plasma membrane bounded cell projection	CC	1278	18	0.0546793
regulation of blood vessel remodeling	BP	6	1	0.0552598
positive regulation of cholesterol storage	BP	6	1	0.0552598
DNA cytosine deamination	BP	6	1	0.0552598
regulation of systemic arterial blood pressure by endothelin	BP	6	1	0.0552598
regulation of Schwann cell proliferation	BP	6	1	0.0552598
negative regulation of Schwann cell proliferation	BP	6	1	0.0552598
response to oleic acid	BP	6	1	0.0552598
regulation of protein heterodimerization activity	BP	6	1	0.0552598
pons development	BP	6	1	0.0552598
mast cell cytokine production	BP	6	1	0.0552598
negative regulation of T cell mediated cytotoxicity	BP	6	1	0.0552598
regulation of response to tumor cell	BP	6	1	0.0552598
regulation of immune response to tumor cell	BP	6	1	0.0552598
positive regulation of fibroblast apoptotic process	BP	6	1	0.0552598
histamine production involved in inflammatory response	BP	6	1	0.0552598
histamine secretion involved in inflammatory response	BP	6	1	0.0552598
histamine secretion by mast cell	BP	6	1	0.0552598
regulation of MDA-5 signaling pathway	BP	6	1	0.0552598
negative regulation of neuron migration	BP	6	1	0.0552598
catechol-containing compound catabolic process	BP	6	1	0.0552598
catecholamine catabolic process	BP	6	1	0.0552598
negative regulation of hydrogen peroxide metabolic process	BP	6	1	0.0552598
positive regulation of chemokine biosynthetic process	BP	6	1	0.0552598
serotonin secretion	BP	6	1	0.0552598
regulation of acyl-CoA biosynthetic process	BP	6	1	0.0552598
positive regulation of lyase activity	BP	6	1	0.0552598
interleukin-9-mediated signaling pathway	BP	6	1	0.0552598
interleukin-21-mediated signaling pathway	BP	6	1	0.0552598
response to interleukin-9	BP	6	1	0.0552598
cellular response to interleukin-9	BP	6	1	0.0552598
response to interleukin-21	BP	6	1	0.0552598
cellular response to interleukin-21	BP	6	1	0.0552598
interleukin-23-mediated signaling pathway	BP	6	1	0.0552598
postsynaptic signal transduction	BP	6	1	0.0552598
postsynapse to nucleus signaling pathway	BP	6	1	0.0552598
mesenchymal stem cell differentiation	BP	6	1	0.0552598
negative regulation of T-helper 17 type immune response	BP	6	1	0.0552598
negative regulation of T-helper 17 cell differentiation	BP	6	1	0.0552598
glycosylceramide biosynthetic process	BP	6	1	0.0552598
sphingomyelin catabolic process	BP	6	1	0.0552598
actin cortical patch assembly	BP	6	1	0.0552598
actin cortical patch organization	BP	6	1	0.0552598
actin cortical patch localization	BP	6	1	0.0552598
zinc ion import across plasma membrane	BP	6	1	0.0552598
high-density lipoprotein particle binding	MF	6	1	0.0552598
nucleobase transmembrane transporter activity	MF	6	1	0.0552598
phosphodiesterase I activity	MF	6	1	0.0552598
polyol transmembrane transporter activity	MF	6	1	0.0552598
selenium binding	MF	6	1	0.0552598
macrolide binding	MF	6	1	0.0552598
FK506 binding	MF	6	1	0.0552598
CCR5 chemokine receptor binding	MF	6	1	0.0552598
phospholipase A1 activity	MF	6	1	0.0552598
sphingomyelin phosphodiesterase activity	MF	6	1	0.0552598
calcium-independent phospholipase A2 activity	MF	6	1	0.0552598
coenzyme transmembrane transporter activity	MF	6	1	0.0552598
sexual reproduction	BP	438	8	0.0552967
negative regulation of leukocyte cell-cell adhesion	BP	92	3	0.0561345
regulation of muscle system process	BP	153	4	0.0567206
cellular response to acid chemical	BP	153	4	0.0567206
glycerolipid catabolic process	BP	41	2	0.056966
neural nucleus development	BP	41	2	0.056966
nucleobase-containing small molecule catabolic process	BP	41	2	0.056966
negative regulation of calcium ion transport	BP	41	2	0.056966
regulation of insulin secretion involved in cellular response to glucose stimulus	BP	41	2	0.056966
mechanoreceptor differentiation	BP	41	2	0.056966
basal part of cell	CC	41	2	0.056966
antigen binding	MF	41	2	0.056966
positive regulation of cell adhesion	BP	291	6	0.0573875
regulation of regulated secretory pathway	BP	93	3	0.0576208
response to wounding	BP	443	8	0.058327
regulation of leukocyte cell-cell adhesion	BP	222	5	0.0590046
microtubule associated complex	CC	94	3	0.0591256
cofactor catabolic process	BP	42	2	0.0594549
cellular response to virus	BP	42	2	0.0594549
antigen processing and presentation of peptide antigen via MHC class I	BP	42	2	0.0594549
carbon-carbon lyase activity	MF	42	2	0.0594549
organic cyclic compound catabolic process	BP	525	9	0.06019
artery morphogenesis	BP	43	2	0.0619807
aspartate family amino acid metabolic process	BP	43	2	0.0619807
plasma lipoprotein particle clearance	BP	43	2	0.0619807
negative regulation of ion transport	BP	96	3	0.0621905
cytoplasmic vesicle part	CC	1122	16	0.0624403
protein homooligomerization	BP	227	5	0.0636728
negative regulation of catabolic process	BP	227	5	0.0636728
cell-cell adhesion	BP	531	9	0.0637101
embryonic epithelial tube formation	BP	97	3	0.0637503
regulation of cell migration	BP	613	10	0.0641425
negative regulation of platelet aggregation	BP	7	1	0.0641705
heme transport	BP	7	1	0.0641705
actin filament network formation	BP	7	1	0.0641705
basic amino acid transmembrane transport	BP	7	1	0.0641705
nucleoside diphosphate biosynthetic process	BP	7	1	0.0641705
cellular response to oxidised low-density lipoprotein particle stimulus	BP	7	1	0.0641705
reflex	BP	7	1	0.0641705
magnesium ion homeostasis	BP	7	1	0.0641705
regulation of delayed rectifier potassium channel activity	BP	7	1	0.0641705
sterol import	BP	7	1	0.0641705
cholesterol import	BP	7	1	0.0641705
negative regulation of triglyceride metabolic process	BP	7	1	0.0641705
negative regulation of natural killer cell mediated cytotoxicity	BP	7	1	0.0641705
Schwann cell proliferation	BP	7	1	0.0641705
cellular response to laminar fluid shear stress	BP	7	1	0.0641705
cellular response to iron ion	BP	7	1	0.0641705
positive regulation of collateral sprouting	BP	7	1	0.0641705
response to lipoteichoic acid	BP	7	1	0.0641705
cellular response to lipoteichoic acid	BP	7	1	0.0641705
regulation of macrophage cytokine production	BP	7	1	0.0641705
galactosylceramide metabolic process	BP	7	1	0.0641705
phenol-containing compound catabolic process	BP	7	1	0.0641705
regulation of chemokine-mediated signaling pathway	BP	7	1	0.0641705
mitotic nuclear envelope reassembly	BP	7	1	0.0641705
glycosylceramide catabolic process	BP	7	1	0.0641705
T-helper 17 cell lineage commitment	BP	7	1	0.0641705
regulation of alkaline phosphatase activity	BP	7	1	0.0641705
regulation of metalloendopeptidase activity	BP	7	1	0.0641705
coronary artery morphogenesis	BP	7	1	0.0641705
cellular response to acidic pH	BP	7	1	0.0641705
regulation of microvillus length	BP	7	1	0.0641705
limb bud formation	BP	7	1	0.0641705
negative regulation of neurotransmitter secretion	BP	7	1	0.0641705
glycine transport	BP	7	1	0.0641705
Wnt signalosome	CC	7	1	0.0641705
dendritic growth cone	CC	7	1	0.0641705
RNA N6-methyladenosine methyltransferase complex	CC	7	1	0.0641705
mRNA editing complex	CC	7	1	0.0641705
heme transporter activity	MF	7	1	0.0641705
bile acid transmembrane transporter activity	MF	7	1	0.0641705
quaternary ammonium group transmembrane transporter activity	MF	7	1	0.0641705
cardiolipin binding	MF	7	1	0.0641705
galactosidase activity	MF	7	1	0.0641705
glutathione disulfide oxidoreductase activity	MF	7	1	0.0641705
calcium-dependent phospholipase A2 activity	MF	7	1	0.0641705
L-glutamate transmembrane transporter activity	MF	7	1	0.0641705
acidic amino acid transmembrane transporter activity	MF	7	1	0.0641705
D-glucose transmembrane transporter activity	MF	7	1	0.0641705
hydrolase activity	MF	1854	24	0.0642522
cellular response to fatty acid	BP	44	2	0.0645426
regulation of nitric oxide biosynthetic process	BP	44	2	0.0645426
T-helper cell differentiation	BP	44	2	0.0645426
regulation of insulin receptor signaling pathway	BP	44	2	0.0645426
cis-Golgi network	CC	44	2	0.0645426
manganese ion binding	MF	44	2	0.0645426
regulation of lipid metabolic process	BP	300	6	0.0645497
negative regulation of cellular component movement	BP	228	5	0.0646309
cofactor biosynthetic process	BP	228	5	0.0646309
secretion by cell	BP	1042	15	0.0657412
regulation of cellular component movement	BP	699	11	0.0658506
embryonic morphogenesis	BP	377	7	0.0658975
epithelial tube formation	BP	99	3	0.066924
oxidoreductase activity, acting on the CH-OH group of donors, NAD or NADP as acceptor	MF	99	3	0.066924
cellular response to retinoic acid	BP	45	2	0.0671397
regulation of multicellular organism growth	BP	45	2	0.0671397
regulation of potassium ion transmembrane transport	BP	45	2	0.0671397
CD4-positive, alpha-beta T cell differentiation involved in immune response	BP	45	2	0.0671397
Schaffer collateral - CA1 synapse	CC	45	2	0.0671397
clathrin-coated endocytic vesicle	CC	45	2	0.0671397
regulation of cell activation	BP	379	7	0.0673824
response to antibiotic	BP	232	5	0.0685442
leukocyte activation involved in immune response	BP	540	9	0.0692331
cofactor binding	MF	382	7	0.0696476
vasoconstriction	BP	46	2	0.0697711
alpha-beta T cell activation involved in immune response	BP	46	2	0.0697711
alpha-beta T cell differentiation involved in immune response	BP	46	2	0.0697711
regulation of locomotion	BP	707	11	0.0701775
coenzyme binding	MF	234	5	0.0705494
regulation of hormone secretion	BP	165	4	0.0707398
actin polymerization or depolymerization	BP	165	4	0.0707398
cell activation involved in immune response	BP	544	9	0.0717819
cell projection part	CC	881	13	0.0719014
plasma membrane bounded cell projection part	CC	881	13	0.0719014
positive regulation of multicellular organismal process	BP	1145	16	0.0721046
cellular iron ion homeostasis	BP	47	2	0.0724359
insulin secretion involved in cellular response to glucose stimulus	BP	47	2	0.0724359
regulation of cellular response to insulin stimulus	BP	47	2	0.0724359
axis specification	BP	47	2	0.0724359
myosin binding	MF	47	2	0.0724359
extracellular matrix organization	BP	236	5	0.0725869
cell projection	CC	1326	18	0.0726902
tube development	BP	712	11	0.0729734
regulation of triglyceride catabolic process	BP	8	1	0.0729978
phospholipid homeostasis	BP	8	1	0.0729978
negative regulation of myeloid leukocyte mediated immunity	BP	8	1	0.0729978
actin crosslink formation	BP	8	1	0.0729978
histamine secretion	BP	8	1	0.0729978
histamine transport	BP	8	1	0.0729978
positive regulation of vasculogenesis	BP	8	1	0.0729978
negative regulation of smooth muscle contraction	BP	8	1	0.0729978
regulation of blood vessel endothelial cell proliferation involved in sprouting angiogenesis	BP	8	1	0.0729978
cellular response to hydroperoxide	BP	8	1	0.0729978
nucleobase transport	BP	8	1	0.0729978
polyol transport	BP	8	1	0.0729978
ammonium transmembrane transport	BP	8	1	0.0729978
negative regulation of natural killer cell mediated immunity	BP	8	1	0.0729978
citrulline metabolic process	BP	8	1	0.0729978
leptin-mediated signaling pathway	BP	8	1	0.0729978
positive regulation of mammary gland epithelial cell proliferation	BP	8	1	0.0729978
complement activation, alternative pathway	BP	8	1	0.0729978
immune response to tumor cell	BP	8	1	0.0729978
negative regulation of granulocyte differentiation	BP	8	1	0.0729978
regulation of hepatocyte proliferation	BP	8	1	0.0729978
long-chain fatty acid import	BP	8	1	0.0729978
galactolipid metabolic process	BP	8	1	0.0729978
response to cisplatin	BP	8	1	0.0729978
negative regulation of transcription by competitive promoter binding	BP	8	1	0.0729978
regulation of glial cell migration	BP	8	1	0.0729978
negative regulation of protein homooligomerization	BP	8	1	0.0729978
positive regulation of cyclase activity	BP	8	1	0.0729978
positive regulation of metallopeptidase activity	BP	8	1	0.0729978
Wnt signaling pathway involved in midbrain dopaminergic neuron differentiation	BP	8	1	0.0729978
regulation of chemokine biosynthetic process	BP	8	1	0.0729978
fructose 6-phosphate metabolic process	BP	8	1	0.0729978
positive regulation of mast cell activation involved in immune response	BP	8	1	0.0729978
positive regulation of mast cell degranulation	BP	8	1	0.0729978
JAK-STAT cascade involved in growth hormone signaling pathway	BP	8	1	0.0729978
coenzyme transport	BP	8	1	0.0729978
peptidyl-lysine hydroxylation	BP	8	1	0.0729978
negative regulation of axon regeneration	BP	8	1	0.0729978
auditory receptor cell morphogenesis	BP	8	1	0.0729978
auditory receptor cell stereocilium organization	BP	8	1	0.0729978
positive regulation of fertilization	BP	8	1	0.0729978
astrocyte projection	CC	8	1	0.0729978
platelet dense granule lumen	CC	8	1	0.0729978
centriolar subdistal appendage	CC	8	1	0.0729978
toxic substance binding	MF	8	1	0.0729978
filamin binding	MF	8	1	0.0729978
transforming growth factor beta receptor, cytoplasmic mediator activity	MF	8	1	0.0729978
folic acid binding	MF	8	1	0.0729978
carbohydrate phosphatase activity	MF	8	1	0.0729978
sugar-phosphatase activity	MF	8	1	0.0729978
delayed rectifier potassium channel activity	MF	8	1	0.0729978
basic amino acid transmembrane transporter activity	MF	8	1	0.0729978
caspase binding	MF	8	1	0.0729978
mechanosensitive ion channel activity	MF	8	1	0.0729978
carbohydrate:proton symporter activity	MF	8	1	0.0729978
neurotransmitter metabolic process	BP	103	3	0.0734839
vitamin metabolic process	BP	103	3	0.0734839
multi-organism reproductive process	BP	547	9	0.0737316
cellular catabolic process	BP	1790	23	0.0742508
endoderm development	BP	48	2	0.0751333
transition metal ion homeostasis	BP	104	3	0.0751673
inner ear development	BP	104	3	0.0751673
positive regulation of response to stimulus	BP	1608	21	0.0756764
intracellular receptor signaling pathway	BP	239	5	0.0757033
cellular amide metabolic process	BP	889	13	0.0759911
immune response	BP	1425	19	0.0760131
hydrolase activity, acting on ester bonds	MF	551	9	0.0763823
negative regulation of locomotion	BP	240	5	0.0767582
endosome to lysosome transport	BP	49	2	0.0778624
regulation of T cell mediated immunity	BP	49	2	0.0778624
cellular cation homeostasis	BP	393	7	0.0783418
dicarboxylic acid transport	BP	50	2	0.0806224
regulation of sprouting angiogenesis	BP	50	2	0.0806224
negative regulation of blood vessel diameter	BP	50	2	0.0806224
regulation of heart rate	BP	50	2	0.0806224
regulation of cardiac muscle contraction	BP	50	2	0.0806224
mammary gland epithelium development	BP	50	2	0.0806224
photoreceptor cell cilium	CC	50	2	0.0806224
negative regulation of immune system process	BP	319	6	0.0813274
positive regulation of cellular amine metabolic process	BP	9	1	0.0817424
negative regulation of homotypic cell-cell adhesion	BP	9	1	0.0817424
interleukin-2 secretion	BP	9	1	0.0817424
negative regulation of vascular permeability	BP	9	1	0.0817424
negative regulation of insulin secretion involved in cellular response to glucose stimulus	BP	9	1	0.0817424
basic amino acid transport	BP	9	1	0.0817424
activation-induced cell death of T cells	BP	9	1	0.0817424
fructose 1,6-bisphosphate metabolic process	BP	9	1	0.0817424
cytidine catabolic process	BP	9	1	0.0817424
cytidine deamination	BP	9	1	0.0817424
cytidine to uridine editing	BP	9	1	0.0817424
cytidine metabolic process	BP	9	1	0.0817424
urea cycle	BP	9	1	0.0817424
radial glial cell differentiation	BP	9	1	0.0817424
regulation of transcription from RNA polymerase II promoter in response to oxidative stress	BP	9	1	0.0817424
negative regulation of receptor binding	BP	9	1	0.0817424
regulation of removal of superoxide radicals	BP	9	1	0.0817424
dorsal/ventral axis specification	BP	9	1	0.0817424
MDA-5 signaling pathway	BP	9	1	0.0817424
quaternary ammonium group transport	BP	9	1	0.0817424
negative regulation of release of sequestered calcium ion into cytosol	BP	9	1	0.0817424
negative regulation of ryanodine-sensitive calcium-release channel activity	BP	9	1	0.0817424
protein maturation by protein folding	BP	9	1	0.0817424
interleukin-27-mediated signaling pathway	BP	9	1	0.0817424
interleukin-35-mediated signaling pathway	BP	9	1	0.0817424
macrophage cytokine production	BP	9	1	0.0817424
negative regulation of growth of symbiont in host	BP	9	1	0.0817424
negative regulation of growth of symbiont involved in interaction with host	BP	9	1	0.0817424
positive regulation of phagocytosis, engulfment	BP	9	1	0.0817424
regulation of NLRP3 inflammasome complex assembly	BP	9	1	0.0817424
positive regulation of membrane invagination	BP	9	1	0.0817424
regulation of sequestering of triglyceride	BP	9	1	0.0817424
synaptic membrane adhesion	BP	9	1	0.0817424
pyroptosis	BP	9	1	0.0817424
chemokine biosynthetic process	BP	9	1	0.0817424
chemokine metabolic process	BP	9	1	0.0817424
serotonin transport	BP	9	1	0.0817424
positive regulation of protein glycosylation	BP	9	1	0.0817424
regulation of cell projection size	BP	9	1	0.0817424
sperm principal piece	CC	9	1	0.0817424
actin cortical patch	CC	9	1	0.0817424
endocytic patch	CC	9	1	0.0817424
photoreceptor outer segment membrane	CC	9	1	0.0817424
cytidine deaminase activity	MF	9	1	0.0817424
neuropeptide hormone activity	MF	9	1	0.0817424
low-density lipoprotein particle receptor activity	MF	9	1	0.0817424
low-density lipoprotein particle binding	MF	9	1	0.0817424
Toll-like receptor binding	MF	9	1	0.0817424
I-SMAD binding	MF	9	1	0.0817424
oxidoreductase activity, acting on a sulfur group of donors, NAD(P) as acceptor	MF	9	1	0.0817424
amino acid:cation symporter activity	MF	9	1	0.0817424
phosphatidate phosphatase activity	MF	9	1	0.0817424
oxidoreductase activity, acting on CH-OH group of donors	MF	108	3	0.0820701
membrane protein complex	CC	814	12	0.0824152
response to biotic stimulus	BP	644	10	0.0829143
T cell differentiation involved in immune response	BP	51	2	0.0834125
9+0 non-motile cilium	CC	51	2	0.0834125
tube formation	BP	109	3	0.0838374
cellular ion homeostasis	BP	400	7	0.0841922
leukocyte cell-cell adhesion	BP	248	5	0.0854829
nucleotide catabolic process	BP	110	3	0.085621
hydrolase activity, acting on carbon-nitrogen (but not peptide) bonds	MF	110	3	0.085621
regulation of cell motility	BP	649	10	0.0862299
lipid storage	BP	52	2	0.0862319
regulation of potassium ion transport	BP	52	2	0.0862319
pyrimidine nucleotide metabolic process	BP	52	2	0.0862319
coenzyme biosynthetic process	BP	177	4	0.0863697
morphogenesis of embryonic epithelium	BP	111	3	0.0874208
adaptive immune response based on somatic recombination of immune receptors built from immunoglobulin superfamily domains	BP	178	4	0.0877426
cytoplasmic part	CC	7201	76	0.0884504
response to acid chemical	BP	251	5	0.0888846
regulation of blood coagulation	BP	53	2	0.0890798
regulation of hemostasis	BP	53	2	0.0890798
regulation of systemic arterial blood pressure	BP	53	2	0.0890798
negative regulation of cation transmembrane transport	BP	53	2	0.0890798
drug transmembrane transport	BP	53	2	0.0890798
negative regulation of intracellular transport	BP	53	2	0.0890798
positive regulation of developmental process	BP	913	13	0.0891597
fatty acid biosynthetic process	BP	112	3	0.0892366
iron coordination entity transport	BP	10	1	0.0904053
carnitine metabolic process	BP	10	1	0.0904053
oxaloacetate metabolic process	BP	10	1	0.0904053
response to vitamin E	BP	10	1	0.0904053
protein autoprocessing	BP	10	1	0.0904053
aspartate metabolic process	BP	10	1	0.0904053
positive regulation of vascular associated smooth muscle cell migration	BP	10	1	0.0904053
regulation of skeletal muscle satellite cell proliferation	BP	10	1	0.0904053
negative regulation of protein import into nucleus	BP	10	1	0.0904053
negative regulation of protein import	BP	10	1	0.0904053
DNA deamination	BP	10	1	0.0904053
midgut development	BP	10	1	0.0904053
response to corticosterone	BP	10	1	0.0904053
phagocytosis, recognition	BP	10	1	0.0904053
regulation of sulfur metabolic process	BP	10	1	0.0904053
negative regulation of pathway-restricted SMAD protein phosphorylation	BP	10	1	0.0904053
regulation of cardiac muscle contraction by regulation of the release of sequestered calcium ion	BP	10	1	0.0904053
positive regulation of sequestering of calcium ion	BP	10	1	0.0904053
regulation of growth of symbiont in host	BP	10	1	0.0904053
modulation of growth of symbiont involved in interaction with host	BP	10	1	0.0904053
NLRP3 inflammasome complex assembly	BP	10	1	0.0904053
regulation of phagocytosis, engulfment	BP	10	1	0.0904053
positive regulation of mast cell activation	BP	10	1	0.0904053
fucose metabolic process	BP	10	1	0.0904053
glycoside catabolic process	BP	10	1	0.0904053
cellular response to sterol depletion	BP	10	1	0.0904053
cellular glucuronidation	BP	10	1	0.0904053
negative regulation of neuron projection regeneration	BP	10	1	0.0904053
dendrite terminus	CC	10	1	0.0904053
oxidoreductase activity, acting on the CH-NH2 group of donors, oxygen as acceptor	MF	10	1	0.0904053
type I transforming growth factor beta receptor binding	MF	10	1	0.0904053
retinol binding	MF	10	1	0.0904053
glucocorticoid receptor binding	MF	10	1	0.0904053
nucleoside-triphosphate diphosphatase activity	MF	10	1	0.0904053
kidney development	BP	181	4	0.0919249
cellular response to tumor necrosis factor	BP	181	4	0.0919249
negative regulation of response to wounding	BP	54	2	0.0919554
nitric oxide biosynthetic process	BP	54	2	0.0919554
glutamine family amino acid metabolic process	BP	54	2	0.0919554
lysosome localization	BP	54	2	0.0919554
regulation of nervous system development	BP	573	9	0.0920054
epithelium development	BP	744	11	0.092555
response to nitrogen compound	BP	745	11	0.0932143
cell junction assembly	BP	182	4	0.09334
nervous system development	BP	1465	19	0.0937403
cellular amine metabolic process	BP	55	2	0.094858
regulation of coagulation	BP	55	2	0.094858
regulation of striated muscle contraction	BP	55	2	0.094858
regulation of growth	BP	495	8	0.0960754
drug transport	BP	116	3	0.0966566
regulation of heart contraction	BP	116	3	0.0966566
cellular response to hypoxia	BP	116	3	0.0966566
negative regulation of transport	BP	335	6	0.0971834
Golgi membrane	CC	580	9	0.0973471
multicellular organism development	BP	3307	38	0.0975133
negative regulation of neurogenesis	BP	185	4	0.0976473
heterocycle catabolic process	BP	497	8	0.0977553
ureteric bud development	BP	56	2	0.0977868
positive regulation of epithelial cell proliferation	BP	117	3	0.09855
pyridine nucleotide metabolic process	BP	117	3	0.09855
nicotinamide nucleotide metabolic process	BP	117	3	0.09855
positive regulation of cell differentiation	BP	667	10	0.0988319
negative regulation of platelet activation	BP	11	1	0.098987
nucleoside triphosphate catabolic process	BP	11	1	0.098987
response to redox state	BP	11	1	0.098987
branching involved in labyrinthine layer morphogenesis	BP	11	1	0.098987
regulation of vasculogenesis	BP	11	1	0.098987
positive regulation of macrophage derived foam cell differentiation	BP	11	1	0.098987
skeletal muscle satellite cell proliferation	BP	11	1	0.098987
regulation of skeletal muscle cell proliferation	BP	11	1	0.098987
response to magnesium ion	BP	11	1	0.098987
negative regulation of T-helper cell differentiation	BP	11	1	0.098987
regulation of lipoprotein lipase activity	BP	11	1	0.098987
methylation-dependent chromatin silencing	BP	11	1	0.098987
negative regulation of chromatin silencing	BP	11	1	0.098987
pyrimidine ribonucleoside catabolic process	BP	11	1	0.098987
amyloid fibril formation	BP	11	1	0.098987
mating behavior	BP	11	1	0.098987
water transport	BP	11	1	0.098987
urea metabolic process	BP	11	1	0.098987
negative regulation of leukocyte mediated cytotoxicity	BP	11	1	0.098987
detoxification of inorganic compound	BP	11	1	0.098987
negative regulation of calcium ion transport into cytosol	BP	11	1	0.098987
regulation of collateral sprouting	BP	11	1	0.098987
hepatocyte proliferation	BP	11	1	0.098987
epithelial cell proliferation involved in liver morphogenesis	BP	11	1	0.098987
liver morphogenesis	BP	11	1	0.098987
negative regulation of viral-induced cytoplasmic pattern recognition receptor signaling pathway	BP	11	1	0.098987
growth involved in symbiotic interaction	BP	11	1	0.098987
growth of symbiont involved in interaction with host	BP	11	1	0.098987
growth of symbiont in host	BP	11	1	0.098987
regulation of membrane invagination	BP	11	1	0.098987
CDP-diacylglycerol biosynthetic process	BP	11	1	0.098987
phosphatidylethanolamine biosynthetic process	BP	11	1	0.098987
notochord development	BP	11	1	0.098987
negative regulation of protein oligomerization	BP	11	1	0.098987
regulation of establishment of planar polarity involved in neural tube closure	BP	11	1	0.098987
positive regulation of vascular endothelial cell proliferation	BP	11	1	0.098987
T-helper cell lineage commitment	BP	11	1	0.098987
glycosphingolipid catabolic process	BP	11	1	0.098987
regulation of T-helper 17 cell differentiation	BP	11	1	0.098987
response to sterol depletion	BP	11	1	0.098987
auditory receptor cell development	BP	11	1	0.098987
phosphatidylinositol acyl-chain remodeling	BP	11	1	0.098987
apical dendrite	CC	11	1	0.098987
alditol:NADP+ 1-oxidoreductase activity	MF	11	1	0.098987
phosphatidylglycerol binding	MF	11	1	0.098987
neuropeptide receptor binding	MF	11	1	0.098987
myosin V binding	MF	11	1	0.098987
racemase and epimerase activity, acting on carbohydrates and derivatives	MF	11	1	0.098987
regulation of cation transmembrane transport	BP	186	4	0.0991036
negative regulation of growth	BP	186	4	0.0991036
drug metabolic process	BP	584	9	0.10048
phosphatidylcholine metabolic process	BP	57	2	0.100741
nitric oxide metabolic process	BP	57	2	0.100741
mesonephric epithelium development	BP	57	2	0.100741
mesonephric tubule development	BP	57	2	0.100741
glycolytic process	BP	57	2	0.100741
ATP generation from ADP	BP	57	2	0.100741
CD4-positive, alpha-beta T cell differentiation	BP	57	2	0.100741
cellular response to drug	BP	262	5	0.101952
tissue morphogenesis	BP	420	7	0.102258
neural tube development	BP	119	3	0.102382
gastrulation	BP	119	3	0.102382
vesicle organization	BP	263	5	0.103185
nephron tubule development	BP	58	2	0.10372
artery development	BP	58	2	0.10372
mesonephros development	BP	58	2	0.10372
alpha-amino acid biosynthetic process	BP	58	2	0.10372
protein tyrosine kinase binding	MF	58	2	0.10372
aromatic compound catabolic process	BP	505	8	0.104643
lipid binding	MF	505	8	0.104643
renal system development	BP	190	4	0.10503
trans-Golgi network	CC	190	4	0.10503
T cell activation	BP	343	6	0.105691
lymphocyte activation involved in immune response	BP	121	3	0.106272
pyridine-containing compound metabolic process	BP	121	3	0.106272
specific granule	CC	121	3	0.106272
negative regulation of cell proliferation	BP	507	8	0.106406
negative regulation of cell migration	BP	191	4	0.106536
ear morphogenesis	BP	59	2	0.106723
renal tubule development	BP	59	2	0.106723
midbrain development	BP	59	2	0.106723
regulation of ATP metabolic process	BP	59	2	0.106723
pyruvate biosynthetic process	BP	59	2	0.106723
vesicle targeting, rough ER to cis-Golgi	BP	59	2	0.106723
COPII vesicle coating	BP	59	2	0.106723
catalytic activity	MF	4343	48	0.107409
regulation of dopamine metabolic process	BP	12	1	0.107488
regulation of catecholamine metabolic process	BP	12	1	0.107488
coenzyme catabolic process	BP	12	1	0.107488
skeletal muscle cell proliferation	BP	12	1	0.107488
transepithelial transport	BP	12	1	0.107488
nitrogen cycle metabolic process	BP	12	1	0.107488
parturition	BP	12	1	0.107488
negative regulation of cell killing	BP	12	1	0.107488
negative regulation of glial cell proliferation	BP	12	1	0.107488
stress response to metal ion	BP	12	1	0.107488
middle ear morphogenesis	BP	12	1	0.107488
response to tumor cell	BP	12	1	0.107488
negative regulation of cell division	BP	12	1	0.107488
regulation of feeding behavior	BP	12	1	0.107488
interleukin-15-mediated signaling pathway	BP	12	1	0.107488
cellular response to interleukin-15	BP	12	1	0.107488
CDP-diacylglycerol metabolic process	BP	12	1	0.107488
sequestering of triglyceride	BP	12	1	0.107488
midbrain dopaminergic neuron differentiation	BP	12	1	0.107488
snoRNA processing	BP	12	1	0.107488
acetyl-CoA biosynthetic process from pyruvate	BP	12	1	0.107488
phasic smooth muscle contraction	BP	12	1	0.107488
establishment of planar polarity involved in neural tube closure	BP	12	1	0.107488
regulation of epithelial tube formation	BP	12	1	0.107488
positive regulation of ruffle assembly	BP	12	1	0.107488
regulation of protein glycosylation	BP	12	1	0.107488
CD4-positive, alpha-beta T cell lineage commitment	BP	12	1	0.107488
regulation of T-helper 17 type immune response	BP	12	1	0.107488
coronary vasculature morphogenesis	BP	12	1	0.107488
zinc ion transmembrane transport	BP	12	1	0.107488
mRNA methylation	BP	12	1	0.107488
preribosome, small subunit precursor	CC	12	1	0.107488
activin binding	MF	12	1	0.107488
AMP binding	MF	12	1	0.107488
signaling pattern recognition receptor activity	MF	12	1	0.107488
pattern recognition receptor activity	MF	12	1	0.107488
lipoprotein particle receptor activity	MF	12	1	0.107488
phospholipase A2 activity (consuming 1,2-dipalmitoylphosphatidylcholine)	MF	12	1	0.107488
phospholipase A2 activity consuming 1,2-dioleoylphosphatidylethanolamine)	MF	12	1	0.107488
zinc ion transmembrane transporter activity	MF	12	1	0.107488
regulation of fatty acid metabolic process	BP	60	2	0.109749
reactive nitrogen species metabolic process	BP	60	2	0.109749
Golgi lumen	CC	60	2	0.109749
receptor-mediated endocytosis	BP	194	4	0.111115
negative regulation of nervous system development	BP	194	4	0.111115
regulation of actin filament polymerization	BP	124	3	0.112216
purine nucleotide biosynthetic process	BP	195	4	0.112661
negative regulation of cellular catabolic process	BP	195	4	0.112661
beta-catenin binding	MF	61	2	0.112798
hormone secretion	BP	196	4	0.114216
anterior/posterior pattern specification	BP	125	3	0.114225
cellular metal ion homeostasis	BP	352	6	0.115712
cholesterol biosynthetic process	BP	62	2	0.115869
secondary alcohol biosynthetic process	BP	62	2	0.115869
negative regulation of lipid metabolic process	BP	62	2	0.115869
COPII-coated vesicle budding	BP	62	2	0.115869
flavin adenine dinucleotide binding	MF	62	2	0.115869
regulation of platelet aggregation	BP	13	1	0.11591
negative regulation of ubiquitin-protein transferase activity	BP	13	1	0.11591
amino-acid betaine metabolic process	BP	13	1	0.11591
negative regulation of fatty acid biosynthetic process	BP	13	1	0.11591
base conversion or substitution editing	BP	13	1	0.11591
fatty acid homeostasis	BP	13	1	0.11591
regulation of cAMP-dependent protein kinase activity	BP	13	1	0.11591
mRNA transcription by RNA polymerase II	BP	13	1	0.11591
glutamine family amino acid biosynthetic process	BP	13	1	0.11591
regulation of cellular amino acid metabolic process	BP	13	1	0.11591
regulation of developmental pigmentation	BP	13	1	0.11591
cellular response to leptin stimulus	BP	13	1	0.11591
bile acid and bile salt transport	BP	13	1	0.11591
segment specification	BP	13	1	0.11591
regulation of microvillus organization	BP	13	1	0.11591
regulation of release of sequestered calcium ion into cytosol by sarcoplasmic reticulum	BP	13	1	0.11591
response to interleukin-15	BP	13	1	0.11591
positive regulation of myeloid leukocyte cytokine production involved in immune response	BP	13	1	0.11591
protein catabolic process in the vacuole	BP	13	1	0.11591
calcium-mediated signaling using intracellular calcium source	BP	13	1	0.11591
glycolipid catabolic process	BP	13	1	0.11591
regulation of fertilization	BP	13	1	0.11591
cellular response to pH	BP	13	1	0.11591
positive regulation of insulin receptor signaling pathway	BP	13	1	0.11591
cargo loading into COPII-coated vesicle	BP	13	1	0.11591
hepatocyte growth factor receptor signaling pathway	BP	13	1	0.11591
glycosphingolipid biosynthetic process	BP	13	1	0.11591
platelet dense granule	CC	13	1	0.11591
HOPS complex	CC	13	1	0.11591
nucleotide diphosphatase activity	MF	13	1	0.11591
organic acid:sodium symporter activity	MF	13	1	0.11591
myeloid cell activation involved in immune response	BP	434	7	0.116074
regulation of response to stimulus	BP	2861	33	0.116101
cellular response to decreased oxygen levels	BP	126	3	0.116247
nucleoside phosphate metabolic process	BP	519	8	0.117333
regulation of cell development	BP	605	9	0.117872
negative regulation of cell-cell adhesion	BP	127	3	0.118284
adaptive immune response	BP	275	5	0.118561
response to organonitrogen compound	BP	693	10	0.118865
negative regulation of cell motility	BP	199	4	0.118938
amine metabolic process	BP	63	2	0.118961
interleukin-1 production	BP	63	2	0.118961
negative regulation of ion transmembrane transport	BP	63	2	0.118961
vesicle coating	BP	63	2	0.118961
lipid droplet	CC	63	2	0.118961
signal release	BP	276	5	0.119889
phospholipid metabolic process	BP	357	6	0.121482
positive regulation of endothelial cell proliferation	BP	64	2	0.122073
ADP metabolic process	BP	64	2	0.122073
regulation of neurogenesis	BP	525	8	0.123017
hormone transport	BP	202	4	0.123745
leukocyte proliferation	BP	202	4	0.123745
regulation of protein complex assembly	BP	359	6	0.123829
regulation of cholesterol storage	BP	14	1	0.124253
cellular response to low-density lipoprotein particle stimulus	BP	14	1	0.124253
negative regulation of stem cell differentiation	BP	14	1	0.124253
vascular associated smooth muscle cell migration	BP	14	1	0.124253
regulation of vascular associated smooth muscle cell migration	BP	14	1	0.124253
alpha-beta T cell lineage commitment	BP	14	1	0.124253
regulation of cardiac muscle contraction by calcium ion signaling	BP	14	1	0.124253
regulation of mammary gland epithelial cell proliferation	BP	14	1	0.124253
CD4-positive or CD8-positive, alpha-beta T cell lineage commitment	BP	14	1	0.124253
regulation of granulocyte differentiation	BP	14	1	0.124253
regulation of fibroblast apoptotic process	BP	14	1	0.124253
developmental induction	BP	14	1	0.124253
embryonic hindlimb morphogenesis	BP	14	1	0.124253
negative regulation of peptidyl-threonine phosphorylation	BP	14	1	0.124253
interleukin-6-mediated signaling pathway	BP	14	1	0.124253
positive regulation of blood coagulation	BP	14	1	0.124253
positive regulation of hemostasis	BP	14	1	0.124253
phosphatidylethanolamine metabolic process	BP	14	1	0.124253
regulation of metallopeptidase activity	BP	14	1	0.124253
regulation of hydrogen peroxide metabolic process	BP	14	1	0.124253
establishment of planar polarity of embryonic epithelium	BP	14	1	0.124253
L-glutamate transmembrane transport	BP	14	1	0.124253
positive regulation of actin nucleation	BP	14	1	0.124253
catenin complex	CC	14	1	0.124253
integral component of postsynaptic density membrane	CC	14	1	0.124253
COPII vesicle coat	CC	14	1	0.124253
lipoprotein particle binding	MF	14	1	0.124253
protein-lipid complex binding	MF	14	1	0.124253
nucleoside-diphosphatase activity	MF	14	1	0.124253
calcium-release channel activity	MF	14	1	0.124253
peptide disulfide oxidoreductase activity	MF	14	1	0.124253
cell-cell adhesion via plasma-membrane adhesion molecules	BP	130	3	0.124472
production of molecular mediator of immune response	BP	130	3	0.124472
calcium ion binding	MF	360	6	0.125011
regulation of plasma lipoprotein particle levels	BP	65	2	0.125206
iron ion homeostasis	BP	65	2	0.125206
body fluid secretion	BP	65	2	0.125206
CD4-positive, alpha-beta T cell activation	BP	65	2	0.125206
axon terminus	CC	65	2	0.125206
response to tumor necrosis factor	BP	203	4	0.125365
response to nutrient levels	BP	361	6	0.126199
response to cAMP	BP	66	2	0.128358
homophilic cell adhesion via plasma membrane adhesion molecules	BP	66	2	0.128358
vesicle targeting, to, from or within Golgi	BP	66	2	0.128358
non-motile cilium	CC	66	2	0.128358
perikaryon	CC	66	2	0.128358
developmental process	BP	3893	43	0.128526
heart contraction	BP	132	3	0.128662
response to external biotic stimulus	BP	618	9	0.129425
response to other organism	BP	618	9	0.129425
dephosphorylation	BP	364	6	0.129795
oxidoreduction coenzyme metabolic process	BP	133	3	0.130776
cholesterol transport	BP	67	2	0.131528
sterol biosynthetic process	BP	67	2	0.131528
negative regulation of leukocyte differentiation	BP	67	2	0.131528
collagen-containing extracellular matrix	CC	207	4	0.131937
positive regulation of lipid catabolic process	BP	15	1	0.132518
cholesterol storage	BP	15	1	0.132518
positive regulation of actin cytoskeleton reorganization	BP	15	1	0.132518
regulation of activin receptor signaling pathway	BP	15	1	0.132518
blood vessel endothelial cell proliferation involved in sprouting angiogenesis	BP	15	1	0.132518
positive regulation of heart rate	BP	15	1	0.132518
cell-cell adhesion mediated by integrin	BP	15	1	0.132518
azole transport	BP	15	1	0.132518
negative regulation of muscle contraction	BP	15	1	0.132518
positive regulation of leukocyte degranulation	BP	15	1	0.132518
negative regulation of CD4-positive, alpha-beta T cell differentiation	BP	15	1	0.132518
regulation of protein homooligomerization	BP	15	1	0.132518
regulation of ER to Golgi vesicle-mediated transport	BP	15	1	0.132518
cell communication by electrical coupling involved in cardiac conduction	BP	15	1	0.132518
response to leptin	BP	15	1	0.132518
release of sequestered calcium ion into cytosol by sarcoplasmic reticulum	BP	15	1	0.132518
release of sequestered calcium ion into cytosol by endoplasmic reticulum	BP	15	1	0.132518
positive regulation of coagulation	BP	15	1	0.132518
negative regulation of vascular smooth muscle cell proliferation	BP	15	1	0.132518
negative regulation of neural precursor cell proliferation	BP	15	1	0.132518
miRNA mediated inhibition of translation	BP	15	1	0.132518
negative regulation of translation, ncRNA-mediated	BP	15	1	0.132518
regulation of translation, ncRNA-mediated	BP	15	1	0.132518
nuclear envelope reassembly	BP	15	1	0.132518
positive regulation of cellular response to insulin stimulus	BP	15	1	0.132518
oligosaccharide biosynthetic process	BP	15	1	0.132518
vascular endothelial cell proliferation	BP	15	1	0.132518
regulation of vascular endothelial cell proliferation	BP	15	1	0.132518
fucosylation	BP	15	1	0.132518
T cell receptor complex	CC	15	1	0.132518
glial cell projection	CC	15	1	0.132518
pore complex	CC	15	1	0.132518
intrinsic component of postsynaptic density membrane	CC	15	1	0.132518
MHC class II protein complex binding	MF	15	1	0.132518
cation:cation antiporter activity	MF	15	1	0.132518
transmembrane receptor protein tyrosine phosphatase activity	MF	15	1	0.132518
transmembrane receptor protein phosphatase activity	MF	15	1	0.132518
negative regulation of cell growth	BP	134	3	0.132902
cation homeostasis	BP	450	7	0.133005
extracellular matrix	CC	286	5	0.133555
purine-containing compound biosynthetic process	BP	208	4	0.133602
anatomical structure formation involved in morphogenesis	BP	711	10	0.133981
positive regulation of reactive oxygen species metabolic process	BP	68	2	0.134717
positive regulation of T cell proliferation	BP	68	2	0.134717
nucleoside diphosphate phosphorylation	BP	68	2	0.134717
nucleoside monophosphate biosynthetic process	BP	135	3	0.13504
phosphatase activity	MF	209	4	0.135276
generation of precursor metabolites and energy	BP	369	6	0.135898
organic acid catabolic process	BP	210	4	0.136958
carboxylic acid catabolic process	BP	210	4	0.136958
protein polymerization	BP	210	4	0.136958
regulation of leukocyte migration	BP	136	3	0.13719
sensory organ morphogenesis	BP	136	3	0.13719
coated vesicle membrane	CC	136	3	0.13719
integral component of endoplasmic reticulum membrane	CC	136	3	0.13719
neurotransmitter biosynthetic process	BP	69	2	0.137922
brain development	BP	455	7	0.138537
T cell proliferation	BP	137	3	0.139352
positive regulation of vasculature development	BP	137	3	0.139352
cytokine-mediated signaling pathway	BP	542	8	0.139898
regulation of neurotransmitter levels	BP	212	4	0.140349
urogenital system development	BP	212	4	0.140349
regulation of cell-cell adhesion	BP	291	5	0.140642
positive regulation of triglyceride metabolic process	BP	16	1	0.140705
negative regulation of lipid storage	BP	16	1	0.140705
positive regulation of cell migration involved in sprouting angiogenesis	BP	16	1	0.140705
response to acidic pH	BP	16	1	0.140705
sensory perception of taste	BP	16	1	0.140705
negative regulation of heart contraction	BP	16	1	0.140705
cellular response to amyloid-beta	BP	16	1	0.140705
reproductive behavior	BP	16	1	0.140705
fluid transport	BP	16	1	0.140705
cellular response to fluid shear stress	BP	16	1	0.140705
fibroblast apoptotic process	BP	16	1	0.140705
negative regulation of T cell receptor signaling pathway	BP	16	1	0.140705
hindlimb morphogenesis	BP	16	1	0.140705
embryonic forelimb morphogenesis	BP	16	1	0.140705
positive regulation of activated T cell proliferation	BP	16	1	0.140705
zinc ion transport	BP	16	1	0.140705
transforming growth factor beta binding	MF	16	1	0.140705
metallocarboxypeptidase activity	MF	16	1	0.140705
ammonium transmembrane transporter activity	MF	16	1	0.140705
organic cation transmembrane transporter activity	MF	16	1	0.140705
aspartic-type endopeptidase activity	MF	16	1	0.140705
aspartic-type peptidase activity	MF	16	1	0.140705
dynein light intermediate chain binding	MF	16	1	0.140705
ligand-gated calcium channel activity	MF	16	1	0.140705
racemase and epimerase activity	MF	16	1	0.140705
lysophospholipase activity	MF	16	1	0.140705
regulation of ion transport	BP	373	6	0.140878
nephron epithelium development	BP	70	2	0.141145
nucleotide phosphorylation	BP	70	2	0.141145
Golgi vesicle budding	BP	70	2	0.141145
regulation of exocytosis	BP	138	3	0.141526
cellular ketone metabolic process	BP	138	3	0.141526
respiratory system development	BP	138	3	0.141526
heart process	BP	138	3	0.141526
inorganic ion homeostasis	BP	458	7	0.141911
negative regulation of cell development	BP	213	4	0.142057
organonitrogen compound metabolic process	BP	4951	53	0.142083
carbohydrate derivative metabolic process	BP	902	12	0.143276
cellular amino acid biosynthetic process	BP	71	2	0.144384
receptor internalization	BP	71	2	0.144384
ion channel regulator activity	MF	71	2	0.144384
organonitrogen compound catabolic process	BP	995	13	0.144423
cellular response to stimulus	BP	4754	51	0.145821
cellular response to oxygen levels	BP	140	3	0.145907
anatomical structure development	BP	3633	40	0.146776
cell junction organization	BP	216	4	0.14723
adherens junction assembly	BP	72	2	0.147638
T cell mediated immunity	BP	72	2	0.147638
regulation of gliogenesis	BP	72	2	0.147638
heme binding	MF	72	2	0.147638
intrinsic component of endoplasmic reticulum membrane	CC	141	3	0.148115
regulation of cytokine production	BP	464	7	0.148777
toxin metabolic process	BP	17	1	0.148816
positive regulation of lipid storage	BP	17	1	0.148816
acetyl-CoA biosynthetic process	BP	17	1	0.148816
peroxisome proliferator activated receptor signaling pathway	BP	17	1	0.148816
negative regulation of T cell apoptotic process	BP	17	1	0.148816
eating behavior	BP	17	1	0.148816
nitric oxide mediated signal transduction	BP	17	1	0.148816
glycoside metabolic process	BP	17	1	0.148816
negative regulation of alpha-beta T cell differentiation	BP	17	1	0.148816
regulation of receptor binding	BP	17	1	0.148816
pyrimidine nucleoside catabolic process	BP	17	1	0.148816
T cell lineage commitment	BP	17	1	0.148816
mRNA transcription	BP	17	1	0.148816
cellular response to arsenic-containing substance	BP	17	1	0.148816
positive regulation of pri-miRNA transcription by RNA polymerase II	BP	17	1	0.148816
positive regulation of gene silencing by miRNA	BP	17	1	0.148816
regulation of macrophage chemotaxis	BP	17	1	0.148816
forelimb morphogenesis	BP	17	1	0.148816
regulation of establishment of cell polarity	BP	17	1	0.148816
growth hormone receptor signaling pathway	BP	17	1	0.148816
cellular response to growth hormone stimulus	BP	17	1	0.148816
folic acid metabolic process	BP	17	1	0.148816
snoRNA metabolic process	BP	17	1	0.148816
ARF protein signal transduction	BP	17	1	0.148816
regulation of ARF protein signal transduction	BP	17	1	0.148816
excitatory synapse	CC	17	1	0.148816
cytoplasmic dynein complex	CC	17	1	0.148816
proline-rich region binding	MF	17	1	0.148816
ARF guanyl-nucleotide exchange factor activity	MF	17	1	0.148816
insulin receptor binding	MF	17	1	0.148816
divalent inorganic cation transmembrane transporter activity	MF	17	1	0.148816
L-ascorbic acid binding	MF	17	1	0.148816
leukocyte activation	BP	910	12	0.149785
regulation of actin polymerization or depolymerization	BP	142	3	0.150333
regulation of actin filament length	BP	142	3	0.150333
molecular_function	MF	11363	112	0.150682
regulation of epithelial cell proliferation	BP	218	4	0.150719
purine nucleoside diphosphate metabolic process	BP	73	2	0.150908
purine ribonucleoside diphosphate metabolic process	BP	73	2	0.150908
response to extracellular stimulus	BP	382	6	0.152389
endosome membrane	CC	383	6	0.153694
trans-Golgi network membrane	CC	74	2	0.154192
hydrolase activity, acting on carbon-nitrogen (but not peptide) bonds, in linear amides	MF	74	2	0.154192
phospholipid biosynthetic process	BP	220	4	0.15424
coated vesicle	CC	220	4	0.15424
homeostatic process	BP	1288	16	0.154306
Golgi apparatus part	CC	734	10	0.15473
stem cell differentiation	BP	144	3	0.154802
triglyceride catabolic process	BP	18	1	0.156851
neurotransmitter catabolic process	BP	18	1	0.156851
negative regulation of fatty acid metabolic process	BP	18	1	0.156851
response to amyloid-beta	BP	18	1	0.156851
negative regulation of nucleocytoplasmic transport	BP	18	1	0.156851
cell communication by electrical coupling	BP	18	1	0.156851
glycerophospholipid catabolic process	BP	18	1	0.156851
sarcoplasmic reticulum calcium ion transport	BP	18	1	0.156851
melanocyte differentiation	BP	18	1	0.156851
positive regulation of posttranscriptional gene silencing	BP	18	1	0.156851
regulation of ryanodine-sensitive calcium-release channel activity	BP	18	1	0.156851
cellular response to dsRNA	BP	18	1	0.156851
interleukin-7-mediated signaling pathway	BP	18	1	0.156851
estrogen metabolic process	BP	18	1	0.156851
dopaminergic neuron differentiation	BP	18	1	0.156851
embryonic axis specification	BP	18	1	0.156851
positive regulation of glycoprotein biosynthetic process	BP	18	1	0.156851
phosphatidylcholine acyl-chain remodeling	BP	18	1	0.156851
phosphatidylethanolamine acyl-chain remodeling	BP	18	1	0.156851
integral component of synaptic vesicle membrane	CC	18	1	0.156851
alcohol dehydrogenase (NADP+) activity	MF	18	1	0.156851
cadherin binding involved in cell-cell adhesion	MF	18	1	0.156851
MHC protein complex binding	MF	18	1	0.156851
phosphotransferase activity, for other substituted phosphate groups	MF	18	1	0.156851
1-acylglycerol-3-phosphate O-acyltransferase activity	MF	18	1	0.156851
lysophosphatidic acid acyltransferase activity	MF	18	1	0.156851
lysophospholipid acyltransferase activity	MF	18	1	0.156851
cellular response to interferon-gamma	BP	145	3	0.157052
ribonucleoside diphosphate metabolic process	BP	75	2	0.15749
epithelial tube morphogenesis	BP	222	4	0.157792
secretory granule membrane	CC	222	4	0.157792
oxidoreductase activity	MF	560	8	0.158983
sterol transport	BP	76	2	0.160801
sensory perception of sound	BP	76	2	0.160801
cardiac muscle contraction	BP	76	2	0.160801
cellular oxidant detoxification	BP	76	2	0.160801
interferon-gamma-mediated signaling pathway	BP	76	2	0.160801
cell-cell adherens junction	CC	76	2	0.160801
motile cilium	CC	76	2	0.160801
regulation of chemotaxis	BP	147	3	0.161583
multi-organism process	BP	1585	19	0.162059
import into cell	BP	563	8	0.16228
regulation of metal ion transport	BP	225	4	0.163178
vesicle-mediated transport	BP	1491	18	0.163323
response to retinoic acid	BP	77	2	0.164125
regulation of gene silencing	BP	77	2	0.164125
neuron projection terminus	CC	77	2	0.164125
clathrin-coated vesicle membrane	CC	77	2	0.164125
regulation of homotypic cell-cell adhesion	BP	19	1	0.16481
ribonucleoside catabolic process	BP	19	1	0.16481
labyrinthine layer morphogenesis	BP	19	1	0.16481
response to hydroperoxide	BP	19	1	0.16481
nucleobase-containing small molecule interconversion	BP	19	1	0.16481
DNA demethylation	BP	19	1	0.16481
regulation of viral-induced cytoplasmic pattern recognition receptor signaling pathway	BP	19	1	0.16481
regulation of T cell cytokine production	BP	19	1	0.16481
positive regulation of multicellular organism growth	BP	19	1	0.16481
response to interleukin-7	BP	19	1	0.16481
cellular response to interleukin-7	BP	19	1	0.16481
secondary palate development	BP	19	1	0.16481
cargo loading into vesicle	BP	19	1	0.16481
integral component of postsynaptic specialization membrane	CC	19	1	0.16481
glucuronosyltransferase activity	MF	19	1	0.16481
response to lipopolysaccharide	BP	226	4	0.164988
cilium	CC	308	5	0.165922
regulation of cell proliferation	BP	1116	14	0.166425
regulation of molecular function	BP	2176	25	0.166816
nitrogen compound transport	BP	1786	21	0.167209
negative regulation of transmembrane transport	BP	78	2	0.167462
regulation of cation channel activity	BP	78	2	0.167462
negative regulation of neuron differentiation	BP	150	3	0.168453
leukocyte migration	BP	310	5	0.16901
supramolecular fiber organization	BP	481	7	0.169066
regulation of cell-substrate adhesion	BP	151	3	0.170762
alpha-beta T cell differentiation	BP	79	2	0.17081
regulation of T cell activation	BP	230	4	0.1723
regulation of platelet activation	BP	20	1	0.172695
positive regulation of neurotransmitter transport	BP	20	1	0.172695
response to mineralocorticoid	BP	20	1	0.172695
negative regulation of CD4-positive, alpha-beta T cell activation	BP	20	1	0.172695
removal of superoxide radicals	BP	20	1	0.172695
eye photoreceptor cell differentiation	BP	20	1	0.172695
negative regulation of epithelial to mesenchymal transition	BP	20	1	0.172695
positive regulation of myeloid leukocyte mediated immunity	BP	20	1	0.172695
regulation of establishment or maintenance of cell polarity	BP	20	1	0.172695
regulation of cyclase activity	BP	20	1	0.172695
regulation of lyase activity	BP	20	1	0.172695
positive regulation of glycoprotein metabolic process	BP	20	1	0.172695
sarcoplasmic reticulum membrane	CC	20	1	0.172695
intrinsic component of postsynaptic specialization membrane	CC	20	1	0.172695
actin monomer binding	MF	20	1	0.172695
solute:cation antiporter activity	MF	20	1	0.172695
cytochrome-c oxidase activity	MF	20	1	0.172695
heme-copper terminal oxidase activity	MF	20	1	0.172695
oxidoreductase activity, acting on a heme group of donors, oxygen as acceptor	MF	20	1	0.172695
Golgi subcompartment	CC	662	9	0.172765
response to alcohol	BP	152	3	0.17308
regulation of transmembrane transport	BP	313	5	0.173685
regulation of leukocyte chemotaxis	BP	80	2	0.174169
cellular detoxification	BP	80	2	0.174169
positive regulation of actin filament polymerization	BP	80	2	0.174169
Golgi cisterna	CC	80	2	0.174169
neuron differentiation	BP	846	11	0.174273
molecular function regulator	MF	1221	15	0.174877
actin-based cell projection	CC	153	3	0.175407
gated channel activity	MF	153	3	0.175407
ciliary part	CC	232	4	0.175998
head development	BP	487	7	0.176509
acyl-CoA metabolic process	BP	81	2	0.17754
thioester metabolic process	BP	81	2	0.17754
negative regulation of T cell activation	BP	81	2	0.17754
regulation of generation of precursor metabolites and energy	BP	81	2	0.17754
tetrapyrrole binding	MF	81	2	0.17754
response to hypoxia	BP	233	4	0.177858
axon development	BP	316	5	0.178409
generation of neurons	BP	945	12	0.18006
exocytosis	BP	669	9	0.18023
tube morphogenesis	BP	579	8	0.180399
response to lipoprotein particle	BP	21	1	0.180506
regulation of vascular permeability	BP	21	1	0.180506
negative regulation of interleukin-1 production	BP	21	1	0.180506
regulation of natural killer cell mediated cytotoxicity	BP	21	1	0.180506
negative regulation of protein localization to nucleus	BP	21	1	0.180506
regulation of chromatin silencing	BP	21	1	0.180506
negative regulation of gene silencing	BP	21	1	0.180506
aspartate family amino acid biosynthetic process	BP	21	1	0.180506
positive regulation of potassium ion transmembrane transport	BP	21	1	0.180506
negative regulation of antigen receptor-mediated signaling pathway	BP	21	1	0.180506
complement activation, classical pathway	BP	21	1	0.180506
positive regulation of interleukin-12 production	BP	21	1	0.180506
regulation of calcium ion import	BP	21	1	0.180506
cellular protein-containing complex localization	BP	21	1	0.180506
photoreceptor inner segment	CC	21	1	0.180506
postsynaptic density membrane	CC	21	1	0.180506
axonal growth cone	CC	21	1	0.180506
intracellular ligand-gated ion channel activity	MF	21	1	0.180506
cyclic nucleotide binding	MF	21	1	0.180506
proteoglycan binding	MF	21	1	0.180506
oxidoreductase activity, acting on a heme group of donors	MF	21	1	0.180506
neutral amino acid transmembrane transporter activity	MF	21	1	0.180506
sodium ion transmembrane transport	BP	82	2	0.18092
actin filament	CC	82	2	0.18092
endopeptidase inhibitor activity	MF	82	2	0.18092
response to molecule of bacterial origin	BP	236	4	0.183476
vesicle targeting	BP	83	2	0.18431
cation channel complex	CC	83	2	0.18431
purine nucleotide metabolic process	BP	406	6	0.185034
regulated exocytosis	BP	584	8	0.18624
metal ion homeostasis	BP	407	6	0.186451
peptide hormone secretion	BP	158	3	0.187172
regulation of leukocyte proliferation	BP	158	3	0.187172
steroid hormone mediated signaling pathway	BP	158	3	0.187172
receptor complex	CC	238	4	0.187255
xenobiotic metabolic process	BP	84	2	0.18771
sarcolemma	CC	84	2	0.18771
mating	BP	22	1	0.188244
response to iron ion	BP	22	1	0.188244
positive regulation of smooth muscle contraction	BP	22	1	0.188244
regulation of macrophage derived foam cell differentiation	BP	22	1	0.188244
positive regulation of heart contraction	BP	22	1	0.188244
embryonic placenta morphogenesis	BP	22	1	0.188244
positive regulation of glucose import	BP	22	1	0.188244
cytolysis	BP	22	1	0.188244
cellular response to oxygen radical	BP	22	1	0.188244
cellular response to superoxide	BP	22	1	0.188244
positive regulation of ATP biosynthetic process	BP	22	1	0.188244
mammary gland epithelial cell proliferation	BP	22	1	0.188244
negative regulation of animal organ morphogenesis	BP	22	1	0.188244
regulation of macrophage migration	BP	22	1	0.188244
negative regulation of axon extension involved in axon guidance	BP	22	1	0.188244
deaminase activity	MF	22	1	0.188244
retinoid binding	MF	22	1	0.188244
phospholipase A2 activity	MF	22	1	0.188244
cellular_component	CC	11891	116	0.188319
nucleotide binding	MF	1623	19	0.188334
leukocyte mediated immunity	BP	586	8	0.188599
nucleoside phosphate binding	MF	1624	19	0.189054
sensory organ development	BP	323	5	0.189621
peptidase inhibitor activity	MF	85	2	0.191118
cellular nitrogen compound catabolic process	BP	499	7	0.19181
cell-matrix adhesion	BP	160	3	0.191936
response to interferon-gamma	BP	160	3	0.191936
central nervous system development	BP	589	8	0.192163
amide binding	MF	241	4	0.19297
regulation of system process	BP	326	5	0.194503
regulation of neuron projection development	BP	326	5	0.194503
sprouting angiogenesis	BP	86	2	0.194535
negative regulation of inflammatory response	BP	86	2	0.194535
lysosomal transport	BP	86	2	0.194535
regulation of transforming growth factor beta receptor signaling pathway	BP	86	2	0.194535
dopamine metabolic process	BP	23	1	0.195909
cellular response to lipoprotein particle stimulus	BP	23	1	0.195909
negative regulation of reactive oxygen species biosynthetic process	BP	23	1	0.195909
activin receptor signaling pathway	BP	23	1	0.195909
regulation of natural killer cell mediated immunity	BP	23	1	0.195909
inner ear auditory receptor cell differentiation	BP	23	1	0.195909
peptide cross-linking	BP	23	1	0.195909
regulation of actin nucleation	BP	23	1	0.195909
T cell cytokine production	BP	23	1	0.195909
antigen processing and presentation of exogenous peptide antigen via MHC class I, TAP-dependent	BP	23	1	0.195909
microvillus organization	BP	23	1	0.195909
negative regulation of defense response to virus	BP	23	1	0.195909
cellular response to interleukin-6	BP	23	1	0.195909
inner ear receptor cell stereocilium organization	BP	23	1	0.195909
AU-rich element binding	MF	23	1	0.195909
acylglycerol O-acyltransferase activity	MF	23	1	0.195909
endosomal part	CC	415	6	0.197946
positive regulation of small molecule metabolic process	BP	87	2	0.19796
regulation of defense response	BP	504	7	0.198342
response to decreased oxygen levels	BP	244	4	0.198739
regulation of protein polymerization	BP	163	3	0.199138
regulation of body fluid levels	BP	329	5	0.19943
regulation of localization	BP	1834	21	0.1995
myeloid leukocyte activation	BP	505	7	0.199659
nephron development	BP	88	2	0.201392
sensory perception of mechanical stimulus	BP	88	2	0.201392
regulation of cellular response to transforming growth factor beta stimulus	BP	88	2	0.201392
endopeptidase regulator activity	MF	88	2	0.201392
response to nutrient	BP	164	3	0.201554
cell-substrate adhesion	BP	246	4	0.202615
regulation of hormone levels	BP	331	5	0.202738
neutral lipid catabolic process	BP	24	1	0.203503
acylglycerol catabolic process	BP	24	1	0.203503
positive regulation of erythrocyte differentiation	BP	24	1	0.203503
aorta morphogenesis	BP	24	1	0.203503
regulation of T-helper cell differentiation	BP	24	1	0.203503
cytoplasmic pattern recognition receptor signaling pathway in response to virus	BP	24	1	0.203503
response to superoxide	BP	24	1	0.203503
regulation of ruffle assembly	BP	24	1	0.203503
negative regulation of gliogenesis	BP	24	1	0.203503
negative regulation of calcium-mediated signaling	BP	24	1	0.203503
negative regulation of peptidyl-serine phosphorylation	BP	24	1	0.203503
endosome transport via multivesicular body sorting pathway	BP	24	1	0.203503
protein hydroxylation	BP	24	1	0.203503
negative regulation of axon guidance	BP	24	1	0.203503
anchored component of plasma membrane	CC	24	1	0.203503
dynein complex	CC	24	1	0.203503
hydrolase activity, acting on carbon-nitrogen (but not peptide) bonds, in cyclic amidines	MF	24	1	0.203503
isoprenoid binding	MF	24	1	0.203503
frizzled binding	MF	24	1	0.203503
regulation of epithelial cell migration	BP	165	3	0.203976
regulation of inflammatory response	BP	247	4	0.204562
growth	BP	691	9	0.204618
regulation of endothelial cell proliferation	BP	89	2	0.204831
response to amino acid	BP	89	2	0.204831
lymphocyte mediated immunity	BP	166	3	0.206406
metal ion binding	MF	2741	30	0.207177
cell motility	BP	1069	13	0.207299
localization of cell	BP	1069	13	0.207299
response to estradiol	BP	90	2	0.208277
response to organophosphorus	BP	90	2	0.208277
channel regulator activity	MF	90	2	0.208277
Golgi apparatus	CC	1167	14	0.20953
nucleotide metabolic process	BP	513	7	0.210319
regulation of superoxide metabolic process	BP	25	1	0.211025
[truncated: 19,138 more rows]

## Sheet: ACTU-3500_TDFFTC_Duodenum_up
Term	Ont	N	DE	P.DE
D4 dopamine receptor binding	MF	2	2	6.52206e-05
extracellular region	CC	2653	38	0.000156215
D2 dopamine receptor binding	MF	3	2	0.000194623
D3 dopamine receptor binding	MF	3	2	0.000194623
U5 snRNP	CC	16	3	0.000269415
phosphatidic acid transporter activity	MF	4	2	0.000387179
cell differentiation involved in embryonic placenta development	BP	20	3	0.000535641
RNA splicing, via transesterification reactions with bulged adenosine as nucleophile	BP	294	9	0.000642709
mRNA splicing, via spliceosome	BP	294	9	0.000642709
RNA splicing, via transesterification reactions	BP	297	9	0.000691047
condensed chromosome kinetochore	CC	90	5	0.000815577
RNA splicing	BP	372	10	0.000880203
insulin-like growth factor receptor signaling pathway	BP	24	3	0.000928813
regulation of phospholipid transport	BP	6	2	0.000957708
positive regulation of phospholipid transport	BP	6	2	0.000957708
regulation of Schwann cell proliferation	BP	6	2	0.000957708
negative regulation of Schwann cell proliferation	BP	6	2	0.000957708
muscle cell proliferation	BP	143	6	0.00108046
establishment of mitotic spindle localization	BP	26	3	0.00117916
U12-type spliceosomal complex	CC	26	3	0.00117916
drug binding	MF	1274	21	0.00125862
condensed chromosome, centromeric region	CC	100	5	0.00131052
U2-type catalytic step 2 spliceosome	CC	27	3	0.00131876
Schwann cell proliferation	BP	7	2	0.00133369
L-serine biosynthetic process	BP	7	2	0.00133369
insulin-like growth factor II binding	MF	7	2	0.00133369
sister chromatid segregation	BP	151	6	0.00142982
lung alveolus development	BP	29	3	0.00162815
seminiferous tubule development	BP	8	2	0.00176883
deoxyribonucleotide metabolic process	BP	30	3	0.00179844
ADP binding	MF	30	3	0.00179844
regulation of smooth muscle cell proliferation	BP	109	5	0.00191996
chromosome, centromeric region	CC	162	6	0.00204363
smooth muscle cell proliferation	BP	111	5	0.00207954
insulin-like growth factor I binding	MF	9	2	0.00226218
protein-containing complex	CC	4012	47	0.00227113
kinetochore	CC	116	5	0.00252068
protein-containing complex assembly	BP	1441	22	0.00253667
establishment of spindle localization	BP	34	3	0.00258909
condensed chromosome	CC	170	6	0.0026022
spongiotrophoblast layer development	BP	10	2	0.00281277
L-serine metabolic process	BP	10	2	0.00281277
deoxyribonucleoside monophosphate biosynthetic process	BP	10	2	0.00281277
reproductive process	BP	832	15	0.00290028
reproduction	BP	834	15	0.00296709
extracellular exosome	CC	1651	24	0.00301574
serine family amino acid metabolic process	BP	36	3	0.00305318
extracellular organelle	CC	1662	24	0.0032889
extracellular vesicle	CC	1662	24	0.0032889
negative regulation of smooth muscle cell proliferation	BP	37	3	0.00330313
multicellular organismal response to stress	BP	37	3	0.00330313
organic hydroxy compound biosynthetic process	BP	179	6	0.00335994
glycine metabolic process	BP	11	2	0.00341966
high-density lipoprotein particle	CC	11	2	0.00341966
methylosome	CC	11	2	0.00341966
U4 snRNP	CC	11	2	0.00341966
phosphatidylglycerol binding	MF	11	2	0.00341966
regulation of lipid transport	BP	77	4	0.00352309
spindle localization	BP	38	3	0.00356527
ATP binding	MF	1117	18	0.00371195
small molecule binding	MF	1875	26	0.0037712
negative regulation of neurogenesis	BP	185	6	0.00394939
negative regulation of glial cell proliferation	BP	12	2	0.00408191
hair follicle morphogenesis	BP	12	2	0.00408191
deoxyribonucleoside monophosphate metabolic process	BP	12	2	0.00408191
DNA metabolic process	BP	779	14	0.00413085
catalytic step 2 spliceosome	CC	81	4	0.00422567
extracellular region part	CC	2297	30	0.00432379
pyridoxal phosphate binding	MF	41	3	0.00442664
vitamin B6 binding	MF	41	3	0.00442664
nuclear chromosome segregation	BP	190	6	0.00449651
positive regulation of cholesterol efflux	BP	13	2	0.00479861
deoxyribonucleotide biosynthetic process	BP	13	2	0.00479861
regulation of insulin-like growth factor receptor signaling pathway	BP	13	2	0.00479861
multi-organism reproductive process	BP	547	11	0.0048183
negative regulation of nervous system development	BP	194	6	0.00497301
cellular process	BP	10436	96	0.00537505
carbohydrate derivative binding	MF	1630	23	0.00539424
positive regulation of lipid transport	BP	44	3	0.00540387
adenyl ribonucleotide binding	MF	1158	18	0.00540725
small molecule metabolic process	BP	1534	22	0.00542036
deoxyribonucleoside triphosphate metabolic process	BP	14	2	0.00556885
positive regulation of nitric-oxide synthase activity	BP	14	2	0.00556885
high-density lipoprotein particle remodeling	BP	14	2	0.00556885
epidermis morphogenesis	BP	14	2	0.00556885
nucleotide biosynthetic process	BP	266	7	0.00592202
adenyl nucleotide binding	MF	1169	18	0.00595755
anion binding	MF	2041	27	0.00596729
binding	MF	10171	94	0.00614321
nucleoside phosphate biosynthetic process	BP	269	7	0.00628636
negative regulation of release of cytochrome c from mitochondria	BP	15	2	0.00639172
DNA ligation	BP	15	2	0.00639172
SMN-Sm protein complex	CC	15	2	0.00639172
dopamine receptor binding	MF	15	2	0.00639172
spindle	CC	271	7	0.0065384
organic cyclic compound binding	MF	4344	48	0.00697568
negative regulation of lipid catabolic process	BP	16	2	0.00726633
proton-transporting two-sector ATPase complex, catalytic domain	CC	16	2	0.00726633
proton-transporting ATP synthase activity, rotational mechanism	MF	16	2	0.00726633
meiotic chromosome segregation	BP	49	3	0.00730078
extracellular space	CC	2177	28	0.0074326
negative regulation of cell development	BP	213	6	0.0077571
reproductive structure development	BP	280	7	0.00776693
chromosomal region	CC	281	7	0.0079133
heparin binding	MF	97	4	0.00797419
mRNA processing	BP	428	9	0.00800874
reproductive system development	BP	282	7	0.00806169
glycogen cell differentiation involved in embryonic placenta development	BP	1	1	0.00811226
negative regulation of protein kinase activity by protein phosphorylation	BP	1	1	0.00811226
lipid transport involved in lipid storage	BP	1	1	0.00811226
cellular response to very-low-density lipoprotein particle stimulus	BP	1	1	0.00811226
negative regulation of presynaptic membrane organization	BP	1	1	0.00811226
regulation of lipid transport across blood brain barrier	BP	1	1	0.00811226
positive regulation of lipid transport across blood brain barrier	BP	1	1	0.00811226
regulation of heparan sulfate binding	BP	1	1	0.00811226
positive regulation of heparan sulfate binding	BP	1	1	0.00811226
regulation of heparan sulfate proteoglycan binding	BP	1	1	0.00811226
positive regulation of heparan sulfate proteoglycan binding	BP	1	1	0.00811226
regulation of cellular response to very-low-density lipoprotein particle stimulus	BP	1	1	0.00811226
cellular response to phosphate starvation	BP	1	1	0.00811226
positive regulation of sulfur amino acid metabolic process	BP	1	1	0.00811226
positive regulation of homocysteine metabolic process	BP	1	1	0.00811226
guanosine metabolic process	BP	1	1	0.00811226
dUTP metabolic process	BP	1	1	0.00811226
dUTP catabolic process	BP	1	1	0.00811226
negative regulation of skeletal muscle hypertrophy	BP	1	1	0.00811226
noradrenergic neuron development	BP	1	1	0.00811226
adrenal chromaffin cell differentiation	BP	1	1	0.00811226
vitamin E biosynthetic process	BP	1	1	0.00811226
meiotic spindle elongation	BP	1	1	0.00811226
regulation of eye photoreceptor cell development	BP	1	1	0.00811226
regulation of vascular permeability involved in acute inflammatory response	BP	1	1	0.00811226
symmetric cell division	BP	1	1	0.00811226
negative regulation of protein localization to cell cortex	BP	1	1	0.00811226
mitophagy by induced vacuole formation	BP	1	1	0.00811226
pyruvate kinase complex	CC	1	1	0.00811226
ribonucleoside-diphosphate reductase complex	CC	1	1	0.00811226
metal chelating activity	MF	1	1	0.00811226
deoxyguanosine kinase activity	MF	1	1	0.00811226
dUTP diphosphatase activity	MF	1	1	0.00811226
prostaglandin-D synthase activity	MF	1	1	0.00811226
glycine C-acetyltransferase activity	MF	1	1	0.00811226
O-phospho-L-serine:2-oxoglutarate aminotransferase activity	MF	1	1	0.00811226
regulation of cell proliferation	BP	1116	17	0.00835869
protein-containing complex subunit organization	BP	1691	23	0.00836935
regulation of lipid localization	BP	99	4	0.00855771
organelle	CC	9543	89	0.0088388
membrane-bounded organelle	CC	9000	85	0.00901234
organic hydroxy compound catabolic process	BP	53	3	0.00906861
regulation of cholesterol efflux	BP	18	2	0.0091673
positive regulation of sterol transport	BP	18	2	0.0091673
positive regulation of cholesterol transport	BP	18	2	0.0091673
protein-lipid complex remodeling	BP	18	2	0.0091673
plasma lipoprotein particle remodeling	BP	18	2	0.0091673
serine family amino acid biosynthetic process	BP	18	2	0.0091673
positive regulation of monooxygenase activity	BP	18	2	0.0091673
pyrimidine nucleoside triphosphate metabolic process	BP	18	2	0.0091673
U2 snRNP	CC	18	2	0.0091673
receptor inhibitor activity	MF	18	2	0.0091673
negative regulation of protein serine/threonine kinase activity	BP	101	4	0.00916853
cytoplasm	CC	8345	80	0.00947718
regulation of developmental process	BP	1711	23	0.00959925
neurotransmitter metabolic process	BP	103	4	0.00980713
one-carbon metabolic process	BP	19	2	0.0101919
nucleobase-containing small molecule interconversion	BP	19	2	0.0101919
oocyte maturation	BP	19	2	0.0101919
female meiotic nuclear division	BP	19	2	0.0101919
striated muscle cell differentiation	BP	162	5	0.0102504
protein tetramerization	BP	105	4	0.010474
spliceosomal complex	CC	163	5	0.010508
regulation of mitochondrial membrane potential	BP	56	3	0.0105448
positive regulation of DNA biosynthetic process	BP	57	3	0.011066
protein-containing complex remodeling	BP	20	2	0.0112648
plasma lipoprotein particle	CC	20	2	0.0112648
lipoprotein particle	CC	20	2	0.0112648
insulin-like growth factor binding	MF	20	2	0.0112648
intracellular organelle	CC	9063	85	0.0117542
nucleus	CC	5403	56	0.0120765
phospholipid transport	BP	59	3	0.0121524
positive regulation of lipid localization	BP	59	3	0.0121524
lymphocyte apoptotic process	BP	59	3	0.0121524
spliceosomal snRNP complex	CC	59	3	0.0121524
response to lipoprotein particle	BP	21	2	0.0123852
negative regulation of protein localization to cell periphery	BP	21	2	0.0123852
regulation of cellular respiration	BP	21	2	0.0123852
vitamin biosynthetic process	BP	21	2	0.0123852
protein-lipid complex	CC	21	2	0.0123852
U1 snRNP	CC	21	2	0.0123852
response to extracellular stimulus	BP	382	8	0.0124971
molecular_function	MF	11363	101	0.0126175
tube development	BP	712	12	0.0126741
intracellular membrane-bounded organelle	CC	8030	77	0.0129661
chromosome segregation	BP	239	6	0.0131909
positive regulation of ossification	BP	61	3	0.013298
establishment of mitotic spindle orientation	BP	22	2	0.0135522
regulation of protein binding	BP	174	5	0.013641
negative regulation of lipid metabolic process	BP	62	3	0.0138931
regulation of DNA metabolic process	BP	316	7	0.0144335
nucleoside triphosphate metabolic process	BP	244	6	0.0144811
purine ribonucleoside triphosphate binding	MF	1377	19	0.014537
cellular response to lipoprotein particle stimulus	BP	23	2	0.0147651
response to food	BP	23	2	0.0147651
skeletal muscle tissue regeneration	BP	23	2	0.0147651
embryonic placenta development	BP	64	3	0.0151283
cellular process involved in reproduction in multicellular organism	BP	179	5	0.0152534
developmental process involved in reproduction	BP	397	8	0.0154464
heterocyclic compound binding	MF	4291	46	0.0155126
isomerase activity	MF	118	4	0.0155271
cellular component assembly	BP	2200	27	0.0157346
DNA-templated transcription, termination	BP	65	3	0.0157685
mitochondrial intermembrane space	CC	65	3	0.0157685
regulation of myelination	BP	24	2	0.0160229
negative regulation of gliogenesis	BP	24	2	0.0160229
histone mRNA metabolic process	BP	24	2	0.0160229
purine deoxyribonucleoside metabolic process	BP	2	1	0.0161593
response to muscle activity involved in regulation of muscle adaptation	BP	2	1	0.0161593
positive regulation of low-density lipoprotein particle receptor catabolic process	BP	2	1	0.0161593
regulation of presynaptic membrane organization	BP	2	1	0.0161593
positive regulation of dendritic spine maintenance	BP	2	1	0.0161593
regulation of phospholipid efflux	BP	2	1	0.0161593
positive regulation of phospholipid efflux	BP	2	1	0.0161593
lipid transport across blood brain barrier	BP	2	1	0.0161593
negative regulation of female receptivity	BP	2	1	0.0161593
regulation of sulfur amino acid metabolic process	BP	2	1	0.0161593
regulation of homocysteine metabolic process	BP	2	1	0.0161593
pyrimidine nucleoside triphosphate catabolic process	BP	2	1	0.0161593
pyrimidine deoxyribonucleoside triphosphate catabolic process	BP	2	1	0.0161593
skeletal muscle hypertrophy	BP	2	1	0.0161593
regulation of skeletal muscle hypertrophy	BP	2	1	0.0161593
fourth ventricle development	BP	2	1	0.0161593
meiotic cell cycle process involved in oocyte maturation	BP	2	1	0.0161593
regulation of meiotic cell cycle process involved in oocyte maturation	BP	2	1	0.0161593
glycine biosynthetic process from serine	BP	2	1	0.0161593
response to tetrahydrofolate	BP	2	1	0.0161593
cellular response to tetrahydrofolate	BP	2	1	0.0161593
positive regulation of single stranded viral RNA replication via double stranded DNA intermediate	BP	2	1	0.0161593
positive regulation of vascular wound healing	BP	2	1	0.0161593
negative regulation of caveolin-mediated endocytosis	BP	2	1	0.0161593
leucyl-tRNA aminoacylation	BP	2	1	0.0161593
pyridoxine metabolic process	BP	2	1	0.0161593
pyridoxine biosynthetic process	BP	2	1	0.0161593
DNA topoisomerase complex (ATP-hydrolyzing)	CC	2	1	0.0161593
viral integration complex	CC	2	1	0.0161593
prominosome	CC	2	1	0.0161593
nuclear cohesin complex	CC	2	1	0.0161593
nuclear meiotic cohesin complex	CC	2	1	0.0161593
Rix1 complex	CC	2	1	0.0161593
high-density lipoprotein particle receptor activity	MF	2	1	0.0161593
catechol O-methyltransferase activity	MF	2	1	0.0161593
L-dopa O-methyltransferase activity	MF	2	1	0.0161593
orcinol O-methyltransferase activity	MF	2	1	0.0161593
pyrimidine deoxyribonucleotide binding	MF	2	1	0.0161593
pyruvate kinase activity	MF	2	1	0.0161593
glycine hydroxymethyltransferase activity	MF	2	1	0.0161593
threonine aldolase activity	MF	2	1	0.0161593
L-allo-threonine aldolase activity	MF	2	1	0.0161593
DNA topoisomerase type II (ATP-hydrolyzing) activity	MF	2	1	0.0161593
DNA topoisomerase II activity	MF	2	1	0.0161593
leucine-tRNA ligase activity	MF	2	1	0.0161593
dephospho-CoA kinase activity	MF	2	1	0.0161593
positive regulation of biological process	BP	4187	45	0.0162551
gliogenesis	BP	182	5	0.0162798
negative regulation of Wnt signaling pathway	BP	120	4	0.0164192
regulation of anion transport	BP	66	3	0.0164237
small nuclear ribonucleoprotein complex	CC	66	3	0.0164237
positive regulation of cellular process	BP	3736	41	0.0165472
memory	BP	67	3	0.0170941
response to growth hormone	BP	25	2	0.017325
negative regulation of signaling receptor activity	BP	25	2	0.017325
female pregnancy	BP	122	4	0.0173429
protein tyrosine kinase activity	MF	123	4	0.0178167
lung development	BP	124	4	0.0182985
chromosome separation	BP	69	3	0.0184802
U2-type spliceosomal complex	CC	69	3	0.0184802
regulation of small molecule metabolic process	BP	258	6	0.0185575
2'-deoxyribonucleotide metabolic process	BP	26	2	0.0186704
regulation of glial cell proliferation	BP	26	2	0.0186704
U4/U6 x U5 tri-snRNP complex	CC	26	2	0.0186704
spliceosomal tri-snRNP complex	CC	26	2	0.0186704
cyclin binding	MF	26	2	0.0186704
regulation of ossification	BP	125	4	0.0187884
nuclear part	CC	3661	40	0.0195594
small molecule biosynthetic process	BP	582	10	0.0197585
purine ribonucleotide binding	MF	1422	19	0.0198079
establishment of spindle orientation	BP	27	2	0.0200586
respiratory tube development	BP	128	4	0.0203066
mRNA metabolic process	BP	673	11	0.020582
organelle envelope lumen	CC	72	3	0.0206735
heterocycle metabolic process	BP	4363	46	0.0209758
ribonucleotide binding	MF	1432	19	0.0211606
biological_process	BP	11321	100	0.0213667
deoxyribose phosphate metabolic process	BP	28	2	0.0214886
regulation of extrinsic apoptotic signaling pathway in absence of ligand	BP	28	2	0.0214886
lipid localization	BP	267	6	0.0215584
purine nucleotide binding	MF	1435	19	0.0215801
transmembrane receptor protein tyrosine kinase signaling pathway	BP	506	9	0.0217885
cell development	BP	1339	18	0.0220189
negative regulation of cell proliferation	BP	507	9	0.0220355
DNA conformation change	BP	197	5	0.0221029
ciliary basal body-plasma membrane docking	BP	74	3	0.0222118
cellular aromatic compound metabolic process	BP	4378	46	0.0222937
germ cell development	BP	132	4	0.0224456
gonad development	BP	132	4	0.0224456
cell proliferation	BP	1443	19	0.0227306
organophosphate biosynthetic process	BP	510	9	0.0227887
protein heterotetramerization	BP	29	2	0.0229597
DNA packaging	BP	133	4	0.023001
Sm-like protein family complex	CC	75	3	0.0230038
ATPase activity, coupled	MF	274	6	0.0241087
nucleoside monophosphate biosynthetic process	BP	135	4	0.0241369
negative regulation of fatty acid beta-oxidation	BP	3	1	0.0241416
negative regulation of renal sodium excretion	BP	3	1	0.0241416
glycine biosynthetic process	BP	3	1	0.0241416
regulation of plasma membrane long-chain fatty acid transport	BP	3	1	0.0241416
negative regulation of plasma membrane long-chain fatty acid transport	BP	3	1	0.0241416
response to insulin-like growth factor stimulus	BP	3	1	0.0241416
cellular hyperosmotic salinity response	BP	3	1	0.0241416
response to caloric restriction	BP	3	1	0.0241416
NMDA glutamate receptor clustering	BP	3	1	0.0241416
positive regulation of postsynaptic membrane organization	BP	3	1	0.0241416
positive regulation of amyloid fibril formation	BP	3	1	0.0241416
spongiotrophoblast differentiation	BP	3	1	0.0241416
positive regulation of osteoclast development	BP	3	1	0.0241416
positive regulation of cellular amino acid metabolic process	BP	3	1	0.0241416
positive regulation of sulfur metabolic process	BP	3	1	0.0241416
dGTP metabolic process	BP	3	1	0.0241416
lung goblet cell differentiation	BP	3	1	0.0241416
norepinephrine biosynthetic process	BP	3	1	0.0241416
positive regulation of skeletal muscle cell proliferation	BP	3	1	0.0241416
negative regulation of glucagon secretion	BP	3	1	0.0241416
negative regulation of DNA duplex unwinding	BP	3	1	0.0241416
positive regulation of vascular endothelial growth factor signaling pathway	BP	3	1	0.0241416
hematopoietic stem cell homeostasis	BP	3	1	0.0241416
vitamin E metabolic process	BP	3	1	0.0241416
pre-replicative complex assembly involved in nuclear cell cycle DNA replication	BP	3	1	0.0241416
pre-replicative complex assembly	BP	3	1	0.0241416
pre-replicative complex assembly involved in cell cycle DNA replication	BP	3	1	0.0241416
vitamin B6 biosynthetic process	BP	3	1	0.0241416
positive regulation of microtubule motor activity	BP	3	1	0.0241416
regulation of ATP-dependent microtubule motor activity, plus-end-directed	BP	3	1	0.0241416
positive regulation of ATP-dependent microtubule motor activity, plus-end-directed	BP	3	1	0.0241416
threonine catabolic process	BP	3	1	0.0241416
L-threonine catabolic process to glycine	BP	3	1	0.0241416
discoidal high-density lipoprotein particle	CC	3	1	0.0241416
astrocyte end-foot	CC	3	1	0.0241416
glial limiting end-foot	CC	3	1	0.0241416
Ku70:Ku80 complex	CC	3	1	0.0241416
insulin-like growth factor ternary complex	CC	3	1	0.0241416
myosin II filament	CC	3	1	0.0241416
microspike	CC	3	1	0.0241416
dendritic spine neck	CC	3	1	0.0241416
nuclear pre-replicative complex	CC	3	1	0.0241416
pre-replicative complex	CC	3	1	0.0241416
RZZ complex	CC	3	1	0.0241416
phosphatidylethanolamine transporter activity	MF	3	1	0.0241416
3 iron, 4 sulfur cluster binding	MF	3	1	0.0241416
fibroblast growth factor-activated receptor activity	MF	3	1	0.0241416
D5 dopamine receptor binding	MF	3	1	0.0241416
ribonucleoside-diphosphate reductase activity, thioredoxin disulfide as acceptor	MF	3	1	0.0241416
oxidoreductase activity, acting on CH or CH2 groups, disulfide as acceptor	MF	3	1	0.0241416
ribonucleoside-diphosphate reductase activity	MF	3	1	0.0241416
serine binding	MF	3	1	0.0241416
nitrate reductase activity	MF	3	1	0.0241416
phosphorylation	BP	1655	21	0.0242289
oocyte development	BP	30	2	0.0244713
female gamete generation	BP	77	3	0.0246335
organic cyclic compound metabolic process	BP	4520	47	0.0247176
regulation of cell development	BP	605	10	0.0250417
development of primary sexual characteristics	BP	137	4	0.0253064
animal organ development	BP	2183	26	0.0253497
regulation of osteoblast differentiation	BP	78	3	0.0254712
maintenance of location in cell	BP	78	3	0.0254712
cytoskeleton-dependent cytokinesis	BP	78	3	0.0254712
cellular component organization	BP	4531	47	0.0258065
respiratory system development	BP	138	4	0.0259037
organelle localization	BP	522	9	0.0259875
myofibril assembly	BP	31	2	0.0260224
anoikis	BP	31	2	0.0260224
oocyte differentiation	BP	31	2	0.0260224
termination of RNA polymerase II transcription	BP	31	2	0.0260224
sexual reproduction	BP	438	8	0.0260547
cytoplasmic part	CC	7201	69	0.0266107
cellular component biogenesis	BP	2408	28	0.0268981
glycosaminoglycan binding	MF	140	4	0.0271237
purine-containing compound biosynthetic process	BP	208	5	0.0271402
pyrimidine-containing compound metabolic process	BP	80	3	0.0271923
motor activity	MF	80	3	0.0271923
response to nutrient levels	BP	361	7	0.0275651
plasma lipoprotein particle organization	BP	32	2	0.0276125
regulation of nitric-oxide synthase activity	BP	32	2	0.0276125
regulation of behavior	BP	32	2	0.0276125
glial cell proliferation	BP	32	2	0.0276125
positive regulation of neural precursor cell proliferation	BP	32	2	0.0276125
ATPase activity, coupled to transmembrane movement of ions, rotational mechanism	MF	32	2	0.0276125
multi-multicellular organism process	BP	141	4	0.0277465
intracellular part	CC	10234	92	0.0277726
organophosphate ester transport	BP	81	3	0.0280756
negative regulation of protein binding	BP	81	3	0.0280756
regulation of generation of precursor metabolites and energy	BP	81	3	0.0280756
vesicle	CC	2853	32	0.0282523
heterocycle biosynthetic process	BP	2969	33	0.0290042
intracellular	CC	10386	93	0.0292191
protein-lipid complex subunit organization	BP	33	2	0.0292408
chromosome condensation	BP	33	2	0.0292408
negative regulation of cell differentiation	BP	450	8	0.0299423
regulation of cell differentiation	BP	1189	16	0.0301926
cellular component organization or biogenesis	BP	4689	48	0.0302118
mitotic spindle	CC	84	3	0.0308166
catecholamine metabolic process	BP	34	2	0.0309065
catechol-containing compound metabolic process	BP	34	2	0.0309065
reciprocal meiotic recombination	BP	34	2	0.0309065
homologous recombination	BP	34	2	0.0309065
chromosome organization involved in meiotic cell cycle	BP	34	2	0.0309065
nucleobase-containing compound kinase activity	MF	34	2	0.0309065
chloride channel activity	MF	34	2	0.0309065
organelle part	CC	7121	68	0.0312145
cell division	BP	454	8	0.0313229
organic hydroxy compound metabolic process	BP	371	7	0.0313251
membrane-enclosed lumen	CC	4236	44	0.0317301
organelle lumen	CC	4236	44	0.0317301
intracellular organelle lumen	CC	4236	44	0.0317301
male gonad development	BP	85	3	0.0317604
leukocyte apoptotic process	BP	85	3	0.0317604
mitochondrion	CC	1296	17	0.031835
plasma membrane long-chain fatty acid transport	BP	4	1	0.0320598
positive regulation of endodeoxyribonuclease activity	BP	4	1	0.0320598
negative regulation of fatty acid transport	BP	4	1	0.0320598
AMPA glutamate receptor clustering	BP	4	1	0.0320598
glutamate receptor clustering	BP	4	1	0.0320598
regulation of fear response	BP	4	1	0.0320598
regulation of behavioral fear response	BP	4	1	0.0320598
response to hydrostatic pressure	BP	4	1	0.0320598
regulation of female receptivity	BP	4	1	0.0320598
meiotic sister chromatid cohesion, centromeric	BP	4	1	0.0320598
cellular response to caffeine	BP	4	1	0.0320598
negative regulation of pinocytosis	BP	4	1	0.0320598
L-serine catabolic process	BP	4	1	0.0320598
negative regulation of catecholamine metabolic process	BP	4	1	0.0320598
negative regulation of dopamine metabolic process	BP	4	1	0.0320598
negative regulation of Golgi to plasma membrane protein transport	BP	4	1	0.0320598
dUMP biosynthetic process	BP	4	1	0.0320598
skeletal muscle satellite cell maintenance involved in skeletal muscle regeneration	BP	4	1	0.0320598
positive regulation of cell fate commitment	BP	4	1	0.0320598
regulation of bile acid biosynthetic process	BP	4	1	0.0320598
double-strand break repair via classical nonhomologous end joining	BP	4	1	0.0320598
lobar bronchus epithelium development	BP	4	1	0.0320598
inositol biosynthetic process	BP	4	1	0.0320598
noradrenergic neuron differentiation	BP	4	1	0.0320598
regulation of DNA duplex unwinding	BP	4	1	0.0320598
third ventricle development	BP	4	1	0.0320598
regulation of vascular wound healing	BP	4	1	0.0320598
cerebral cortex regionalization	BP	4	1	0.0320598
nitrate metabolic process	BP	4	1	0.0320598
regulation of caveolin-mediated endocytosis	BP	4	1	0.0320598
vitamin B6 metabolic process	BP	4	1	0.0320598
threonine metabolic process	BP	4	1	0.0320598
insulin-like growth factor binding protein complex	CC	4	1	0.0320598
growth factor complex	CC	4	1	0.0320598
apical cortex	CC	4	1	0.0320598
Ndc80 complex	CC	4	1	0.0320598
tricellular tight junction	CC	4	1	0.0320598
phosphatidylcholine-sterol O-acyltransferase activator activity	MF	4	1	0.0320598
very-low-density lipoprotein particle receptor binding	MF	4	1	0.0320598
deoxynucleoside kinase activity	MF	4	1	0.0320598
deoxyribonucleotide binding	MF	4	1	0.0320598
5'-deoxyribose-5-phosphate lyase activity	MF	4	1	0.0320598
inositol monophosphate 1-phosphatase activity	MF	4	1	0.0320598
inositol monophosphate 3-phosphatase activity	MF	4	1	0.0320598
inositol monophosphate 4-phosphatase activity	MF	4	1	0.0320598
inositol monophosphate phosphatase activity	MF	4	1	0.0320598
acetylcholine receptor inhibitor activity	MF	4	1	0.0320598
cobalt ion binding	MF	4	1	0.0320598
histone pre-mRNA DCP binding	MF	4	1	0.0320598
molybdenum ion binding	MF	4	1	0.0320598
ISG15 transferase activity	MF	4	1	0.0320598
chromosome	CC	814	12	0.0321663
DNA replication	BP	218	5	0.0323094
multicellular organismal reproductive process	BP	457	8	0.0323868
positive regulation of anion transport	BP	35	2	0.032609
cholesterol efflux	BP	35	2	0.032609
guanosine-containing compound metabolic process	BP	35	2	0.032609
positive regulation of myeloid leukocyte differentiation	BP	35	2	0.032609
spliceosomal snRNP assembly	BP	35	2	0.032609
intracellular organelle part	CC	7009	67	0.0326399
development of primary male sexual characteristics	BP	86	3	0.0327194
osteoblast differentiation	BP	149	4	0.0330363
regulation of cellular ketone metabolic process	BP	87	3	0.0336933
nucleobase-containing compound metabolic process	BP	4253	44	0.0338602
multicellular organism reproduction	BP	462	8	0.0342146
anion homeostasis	BP	36	2	0.0343476
endocrine pancreas development	BP	36	2	0.0343476
glandular epithelial cell differentiation	BP	36	2	0.0343476
protein serine/threonine/tyrosine kinase activity	MF	36	2	0.0343476
cellular metabolic process	BP	7661	72	0.0353687
regulation of DNA biosynthetic process	BP	89	3	0.0356862
nuclear division	BP	301	6	0.035823
positive regulation of oxidoreductase activity	BP	37	2	0.0361215
pyrimidine nucleotide biosynthetic process	BP	37	2	0.0361215
cholesterol binding	MF	37	2	0.0361215
muscle cell differentiation	BP	225	5	0.0362714
nucleotide binding	MF	1623	20	0.0364294
nucleoside phosphate binding	MF	1624	20	0.0366335
striated muscle cell development	BP	90	3	0.0367051
protein complex oligomerization	BP	384	7	0.0367108
protein homooligomerization	BP	227	5	0.0374562
regulation of mitotic cell cycle	BP	471	8	0.03768
regulation of protein localization to cell periphery	BP	91	3	0.0377388
regulation of lipid catabolic process	BP	38	2	0.0379302
regulation of sterol transport	BP	38	2	0.0379302
regulation of cholesterol transport	BP	38	2	0.0379302
purine nucleoside triphosphate metabolic process	BP	228	5	0.0380574
neural precursor cell proliferation	BP	92	3	0.0387874
response to nitrogen compound	BP	745	11	0.0391692
regulation of Wnt signaling pathway	BP	230	5	0.0392777
regulation of cell growth	BP	308	6	0.0393689
alcohol catabolic process	BP	39	2	0.0397729
cellular response to vascular endothelial growth factor stimulus	BP	39	2	0.0397729
maintenance of location	BP	231	5	0.0398967
postsynaptic actin cytoskeleton organization	BP	5	1	0.0399143
positive regulation of anoikis	BP	5	1	0.0399143
positive regulation of cholesterol esterification	BP	5	1	0.0399143
positive regulation of deoxyribonuclease activity	BP	5	1	0.0399143
peripheral nervous system myelin maintenance	BP	5	1	0.0399143
response to UV-A	BP	5	1	0.0399143
maintenance of protein location in mitochondrion	BP	5	1	0.0399143
positive regulation of I-kappaB phosphorylation	BP	5	1	0.0399143
inhibition of cysteine-type endopeptidase activity involved in apoptotic process	BP	5	1	0.0399143
negative regulation of cholesterol biosynthetic process	BP	5	1	0.0399143
negative regulation of cholesterol metabolic process	BP	5	1	0.0399143
negative reguation of sterol biosynthetic process	BP	5	1	0.0399143
positive regulation of receptor catabolic process	BP	5	1	0.0399143
negative regulation of cellular amine metabolic process	BP	5	1	0.0399143
female mating behavior	BP	5	1	0.0399143
negative regulation of insulin-like growth factor receptor signaling pathway	BP	5	1	0.0399143
neuroendocrine cell differentiation	BP	5	1	0.0399143
mitochondrial protein catabolic process	BP	5	1	0.0399143
regulation of aerobic respiration	BP	5	1	0.0399143
meiotic sister chromatid segregation	BP	5	1	0.0399143
meiotic sister chromatid cohesion	BP	5	1	0.0399143
cellular response to purine-containing compound	BP	5	1	0.0399143
transdifferentiation	BP	5	1	0.0399143
short-term memory	BP	5	1	0.0399143
dopamine catabolic process	BP	5	1	0.0399143
dUMP metabolic process	BP	5	1	0.0399143
apoptotic chromosome condensation	BP	5	1	0.0399143
pyrimidine deoxyribonucleoside triphosphate metabolic process	BP	5	1	0.0399143
regulation of protein localization to cell cortex	BP	5	1	0.0399143
skeletal muscle satellite cell differentiation	BP	5	1	0.0399143
embryonic cleavage	BP	5	1	0.0399143
detoxification of nitrogen compound	BP	5	1	0.0399143
negative regulation of transcription initiation from RNA polymerase II promoter	BP	5	1	0.0399143
negative regulation of DNA-templated transcription, initiation	BP	5	1	0.0399143
lobar bronchus development	BP	5	1	0.0399143
plasma membrane repair	BP	5	1	0.0399143
regulation of oocyte maturation	BP	5	1	0.0399143
mRNA 3'-end processing by stem-loop binding and cleavage	BP	5	1	0.0399143
intermediate-density lipoprotein particle	CC	5	1	0.0399143
pICln-Sm protein complex	CC	5	1	0.0399143
dendritic spine head	CC	5	1	0.0399143
meiotic cohesin complex	CC	5	1	0.0399143
mitochondrial respiratory chain complex II, succinate dehydrogenase complex (ubiquinone)	CC	5	1	0.0399143
succinate dehydrogenase complex (ubiquinone)	CC	5	1	0.0399143
respiratory chain complex II	CC	5	1	0.0399143
succinate dehydrogenase complex	CC	5	1	0.0399143
fumarate reductase complex	CC	5	1	0.0399143
BRISC complex	CC	5	1	0.0399143
C-acetyltransferase activity	MF	5	1	0.0399143
oxidoreductase activity, acting on other nitrogenous compounds as donors	MF	5	1	0.0399143
protein antigen binding	MF	5	1	0.0399143
succinate dehydrogenase activity	MF	5	1	0.0399143
succinate dehydrogenase (ubiquinone) activity	MF	5	1	0.0399143
oxidoreductase activity, acting on the CH-CH group of donors, quinone or related compound as acceptor	MF	5	1	0.0399143
choline transmembrane transporter activity	MF	5	1	0.0399143
molybdopterin cofactor binding	MF	5	1	0.0399143
regulation of monooxygenase activity	BP	40	2	0.041649
T cell apoptotic process	BP	40	2	0.041649
tissue regeneration	BP	40	2	0.041649
chloride transmembrane transport	BP	40	2	0.041649
sulfur compound binding	MF	161	4	0.0420069
cell surface receptor signaling pathway involved in cell-cell signaling	BP	396	7	0.0421985
RNA processing	BP	851	12	0.0429154
regulation of release of cytochrome c from mitochondria	BP	41	2	0.0435579
protein kinase C binding	MF	41	2	0.0435579
transmembrane receptor protein tyrosine kinase activity	MF	41	2	0.0435579
anion channel activity	MF	41	2	0.0435579
negative regulation of cell communication	BP	950	13	0.0437739
organic cyclic compound biosynthetic process	BP	3066	33	0.0438388
negative regulation of canonical Wnt signaling pathway	BP	97	3	0.0442509
dendritic spine	CC	97	3	0.0442509
negative regulation of signaling	BP	952	13	0.0443926
negative regulation of molecular function	BP	762	11	0.0448818
cellular nitrogen compound metabolic process	BP	4799	48	0.0449686
mitotic cell cycle	BP	763	11	0.0452349
neuron spine	CC	98	3	0.0453874
growth factor binding	MF	98	3	0.0453874
aromatic compound biosynthetic process	BP	2966	32	0.0459893
sex differentiation	BP	166	4	0.0461135
magnesium ion binding	MF	166	4	0.0461135
male sex differentiation	BP	99	3	0.0465383
columnar/cuboidal epithelial cell development	BP	43	2	0.0474712
sister chromatid cohesion	BP	43	2	0.0474712
proton-transporting two-sector ATPase complex	CC	43	2	0.0474712
sterol binding	MF	43	2	0.0474712
vascular process in circulatory system	BP	100	3	0.0477037
muscle cell development	BP	100	3	0.0477037
purine ribonucleoside triphosphate biosynthetic process	BP	100	3	0.0477037
regulation of Cdc42 protein signal transduction	BP	6	1	0.0477056
negative regulation of fatty acid oxidation	BP	6	1	0.0477056
postsynaptic cytoskeleton organization	BP	6	1	0.0477056
regulation of I-kappaB phosphorylation	BP	6	1	0.0477056
hyperosmotic salinity response	BP	6	1	0.0477056
regulation of low-density lipoprotein particle receptor catabolic process	BP	6	1	0.0477056
chylomicron remodeling	BP	6	1	0.0477056
very-low-density lipoprotein particle remodeling	BP	6	1	0.0477056
chylomicron remnant clearance	BP	6	1	0.0477056
triglyceride-rich lipoprotein particle clearance	BP	6	1	0.0477056
locomotory exploration behavior	BP	6	1	0.0477056
neurotransmitter-gated ion channel clustering	BP	6	1	0.0477056
regulation of amyloid fibril formation	BP	6	1	0.0477056
positive regulation of bone development	BP	6	1	0.0477056
regulation of protein heterodimerization activity	BP	6	1	0.0477056
mammary gland involution	BP	6	1	0.0477056
response to gravity	BP	6	1	0.0477056
telencephalon regionalization	BP	6	1	0.0477056
negative regulation of mesenchymal cell proliferation	BP	6	1	0.0477056
negative regulation of mitochondrial membrane potential	BP	6	1	0.0477056
negative regulation of membrane potential	BP	6	1	0.0477056
meiosis II	BP	6	1	0.0477056
meiosis II cell cycle process	BP	6	1	0.0477056
positive regulation of cellular respiration	BP	6	1	0.0477056
positive regulation of cell-cell adhesion mediated by integrin	BP	6	1	0.0477056
positive regulation of integrin activation	BP	6	1	0.0477056
regulation of DNA-dependent DNA replication initiation	BP	6	1	0.0477056
negative regulation of neuron migration	BP	6	1	0.0477056
catechol-containing compound catabolic process	BP	6	1	0.0477056
catecholamine catabolic process	BP	6	1	0.0477056
regulation of photoreceptor cell differentiation	BP	6	1	0.0477056
sympathetic ganglion development	BP	6	1	0.0477056
pyrimidine deoxyribonucleoside monophosphate metabolic process	BP	6	1	0.0477056
pyrimidine deoxyribonucleoside monophosphate biosynthetic process	BP	6	1	0.0477056
phosphate ion homeostasis	BP	6	1	0.0477056
divalent inorganic anion homeostasis	BP	6	1	0.0477056
trivalent inorganic anion homeostasis	BP	6	1	0.0477056
regulation of bile acid metabolic process	BP	6	1	0.0477056
lung secretory cell differentiation	BP	6	1	0.0477056
glucagon secretion	BP	6	1	0.0477056
regulation of glucagon secretion	BP	6	1	0.0477056
maintenance of centrosome location	BP	6	1	0.0477056
ISG15-protein conjugation	BP	6	1	0.0477056
mRNA 3'-splice site recognition	BP	6	1	0.0477056
negative regulation of cell fate commitment	BP	6	1	0.0477056
mitochondrial proton-transporting ATP synthase complex, catalytic core F(1)	CC	6	1	0.0477056
proton-transporting ATP synthase complex, catalytic core F(1)	CC	6	1	0.0477056
lateral element	CC	6	1	0.0477056
histone pre-mRNA 3'end processing complex	CC	6	1	0.0477056
NURF complex	CC	6	1	0.0477056
U7 snRNP	CC	6	1	0.0477056
thyroid hormone binding	MF	6	1	0.0477056
pyrimidine nucleotide binding	MF	6	1	0.0477056
ubiquinone binding	MF	6	1	0.0477056
coreceptor activity involved in Wnt signaling pathway, planar cell polarity pathway	MF	6	1	0.0477056
U2 snRNA binding	MF	6	1	0.0477056
DNA topoisomerase activity	MF	6	1	0.0477056
lipid transport	BP	244	5	0.0484876
purine nucleoside triphosphate biosynthetic process	BP	101	3	0.0488833
meiotic nuclear division	BP	101	3	0.0488833
lipid transporter activity	MF	101	3	0.0488833
regulation of multicellular organismal process	BP	1996	23	0.0490373
cellular response to organonitrogen compound	BP	410	7	0.0492466
negative regulation of mitochondrion organization	BP	44	2	0.0494744
intercellular bridge	CC	44	2	0.0494744
myosin complex	CC	44	2	0.0494744
cleavage furrow	CC	44	2	0.0494744
methyltransferase complex	CC	102	3	0.0500772
positive regulation of DNA metabolic process	BP	171	4	0.050437
cellular response to DNA damage stimulus	BP	683	10	0.0505195
vitamin metabolic process	BP	103	3	0.0512853
alpha-amino acid metabolic process	BP	172	4	0.0513276
long-chain fatty acid transport	BP	45	2	0.0515078
positive regulation of osteoblast differentiation	BP	45	2	0.0515078
regulation of lymphocyte apoptotic process	BP	45	2	0.0515078
spindle microtubule	CC	45	2	0.0515078
vitamin binding	MF	104	3	0.0525075
ATPase activity	MF	331	6	0.0525624
organelle fission	BP	332	6	0.0531906
cell cycle	BP	1382	17	0.0532643
response to acid chemical	BP	251	5	0.0535344
ATP hydrolysis coupled cation transmembrane transport	BP	46	2	0.0535708
cellular developmental process	BP	2670	29	0.0536485
growth	BP	691	10	0.0538631
response to organonitrogen compound	BP	693	10	0.0547215
cell part	CC	11109	97	0.0548753
ribonucleoside triphosphate biosynthetic process	BP	106	3	0.0549941
negative regulation of developmental process	BP	601	9	0.0553007
deoxyribonucleoside metabolic process	BP	7	1	0.0554342
deoxyribonucleoside triphosphate catabolic process	BP	7	1	0.0554342
purine deoxyribonucleoside triphosphate metabolic process	BP	7	1	0.0554342
regulation of cholesterol esterification	BP	7	1	0.0554342
low-density lipoprotein particle remodeling	BP	7	1	0.0554342
adult heart development	BP	7	1	0.0554342
regulation of endodeoxyribonuclease activity	BP	7	1	0.0554342
interleukin-18-mediated signaling pathway	BP	7	1	0.0554342
cellular response to interleukin-18	BP	7	1	0.0554342
cellular response to granulocyte macrophage colony-stimulating factor stimulus	BP	7	1	0.0554342
response to granulocyte macrophage colony-stimulating factor	BP	7	1	0.0554342
cellular response to oxidised low-density lipoprotein particle stimulus	BP	7	1	0.0554342
cellular response to salt stress	BP	7	1	0.0554342
triglyceride-rich lipoprotein particle remodeling	BP	7	1	0.0554342
very-low-density lipoprotein particle clearance	BP	7	1	0.0554342
negative regulation of triglyceride metabolic process	BP	7	1	0.0554342
cholesterol catabolic process	BP	7	1	0.0554342
sterol catabolic process	BP	7	1	0.0554342
regulation of postsynaptic membrane organization	BP	7	1	0.0554342
regulation of dendritic spine maintenance	BP	7	1	0.0554342
modification of postsynaptic actin cytoskeleton	BP	7	1	0.0554342
negative regulation of mitochondrial depolarization	BP	7	1	0.0554342
negative regulation of membrane depolarization	BP	7	1	0.0554342
positive regulation of monocyte differentiation	BP	7	1	0.0554342
UTP biosynthetic process	BP	7	1	0.0554342
vascular wound healing	BP	7	1	0.0554342
phenol-containing compound catabolic process	BP	7	1	0.0554342
response to muscle inactivity	BP	7	1	0.0554342
establishment of integrated proviral latency	BP	7	1	0.0554342
pancreatic A cell differentiation	BP	7	1	0.0554342
positive regulation of insulin-like growth factor receptor signaling pathway	BP	7	1	0.0554342
regulation of oocyte development	BP	7	1	0.0554342
regulation of oogenesis	BP	7	1	0.0554342
regulation of microtubule motor activity	BP	7	1	0.0554342
choline transport	BP	7	1	0.0554342
gamma-tubulin large complex	CC	7	1	0.0554342
gamma-tubulin ring complex	CC	7	1	0.0554342
kinetochore microtubule	CC	7	1	0.0554342
nonhomologous end joining complex	CC	7	1	0.0554342
Golgi trans cisterna	CC	7	1	0.0554342
potassium ion binding	MF	7	1	0.0554342
hydroxymethyl-, formyl- and related transferase activity	MF	7	1	0.0554342
acetylcholine receptor regulator activity	MF	7	1	0.0554342
neurotransmitter receptor regulator activity	MF	7	1	0.0554342
oxidoreductase activity, acting on CH or CH2 groups	MF	7	1	0.0554342
cardiolipin binding	MF	7	1	0.0554342
cAMP-dependent protein kinase inhibitor activity	MF	7	1	0.0554342
pyrimidine-containing compound biosynthetic process	BP	47	2	0.0556628
chloride transmembrane transporter activity	MF	47	2	0.0556628
negative regulation of protein kinase activity	BP	177	4	0.0559102
negative regulation of signal transduction	BP	888	12	0.0559737
placenta development	BP	107	3	0.0562582
nucleoside monophosphate metabolic process	BP	255	5	0.0565513
nucleotide metabolic process	BP	513	8	0.0569724
cell cycle process	BP	991	13	0.0577216
oogenesis	BP	48	2	0.0577832
cell	CC	11125	97	0.058335
regulation of transport	BP	1195	15	0.0588555
cytoplasmic vesicle lumen	CC	258	5	0.0588773
nucleobase-containing compound biosynthetic process	BP	2918	31	0.0593185
cellular amino acid metabolic process	BP	259	5	0.0596647
vesicle lumen	CC	259	5	0.0596647
signal transduction in absence of ligand	BP	49	2	0.0599314
extrinsic apoptotic signaling pathway in absence of ligand	BP	49	2	0.0599314
stress fiber	CC	49	2	0.0599314
contractile actin filament bundle	CC	49	2	0.0599314
cation-transporting ATPase activity	MF	49	2	0.0599314
positive regulation of cell proliferation	BP	611	9	0.0601239
nucleoside phosphate metabolic process	BP	519	8	0.0601634
small molecule catabolic process	BP	343	6	0.0604041
Wnt signaling pathway	BP	344	6	0.0610875
cell-cell signaling by wnt	BP	345	6	0.0617756
ossification	BP	262	5	0.0620632
response to estrogen	BP	50	2	0.0621068
mitotic sister chromatid separation	BP	50	2	0.0621068
clathrin-coated pit	CC	50	2	0.0621068
phospholipid transporter activity	MF	50	2	0.0621068
active ion transmembrane transporter activity	MF	50	2	0.0621068
ATPase coupled ion transmembrane transporter activity	MF	50	2	0.0621068
response to abiotic stimulus	BP	806	11	0.0622822
chromosomal part	CC	710	10	0.0623882
purine ribonucleotide biosynthetic process	BP	184	4	0.0626853
negative regulation of long-term synaptic potentiation	BP	8	1	0.0631007
regulation of pinocytosis	BP	8	1	0.0631007
purine deoxyribonucleotide metabolic process	BP	8	1	0.0631007
regulation of circadian sleep/wake cycle	BP	8	1	0.0631007
regulation of circadian sleep/wake cycle, sleep	BP	8	1	0.0631007
positive regulation of fibroblast migration	BP	8	1	0.0631007
positive regulation of mitochondrial membrane potential	BP	8	1	0.0631007
positive regulation of nuclease activity	BP	8	1	0.0631007
norepinephrine metabolic process	BP	8	1	0.0631007
negative regulation of amyloid-beta formation	BP	8	1	0.0631007
regulation of Golgi to plasma membrane protein transport	BP	8	1	0.0631007
inhibition of cysteine-type endopeptidase activity	BP	8	1	0.0631007
zymogen inhibition	BP	8	1	0.0631007
high-density lipoprotein particle clearance	BP	8	1	0.0631007
presynaptic membrane organization	BP	8	1	0.0631007
regulation of amyloid-beta clearance	BP	8	1	0.0631007
cellular response to X-ray	BP	8	1	0.0631007
regulation of osteoclast development	BP	8	1	0.0631007
negative regulation of response to food	BP	8	1	0.0631007
negative regulation of appetite	BP	8	1	0.0631007
negative regulation of centriole replication	BP	8	1	0.0631007
UTP metabolic process	BP	8	1	0.0631007
caveolin-mediated endocytosis	BP	8	1	0.0631007
ventricular cardiac muscle cell development	BP	8	1	0.0631007
positive regulation of extrinsic apoptotic signaling pathway in absence of ligand	BP	8	1	0.0631007
pyrimidine deoxyribonucleotide biosynthetic process	BP	8	1	0.0631007
substrate-dependent cell migration, cell extension	BP	8	1	0.0631007
establishment of viral latency	BP	8	1	0.0631007
inositol metabolic process	BP	8	1	0.0631007
GTP biosynthetic process	BP	8	1	0.0631007
synaptic cleft	CC	8	1	0.0631007
astrocyte projection	CC	8	1	0.0631007
proton-transporting V-type ATPase, V1 domain	CC	8	1	0.0631007
dynactin complex	CC	8	1	0.0631007
Golgi medial cisterna	CC	8	1	0.0631007
phosphatidylcholine transporter activity	MF	8	1	0.0631007
nitric-oxide synthase regulator activity	MF	8	1	0.0631007
D1 dopamine receptor binding	MF	8	1	0.0631007
coreceptor activity involved in Wnt signaling pathway	MF	8	1	0.0631007
mechanosensitive ion channel activity	MF	8	1	0.0631007
regulation of neurogenesis	BP	525	8	0.0634659
DNA-binding transcription repressor activity, RNA polymerase II-specific	MF	185	4	0.0636872
peptidyl-tyrosine phosphorylation	BP	264	5	0.0636924
microtubule cytoskeleton organization involved in mitosis	BP	113	3	0.064131
hair follicle development	BP	51	2	0.0643088
release of cytochrome c from mitochondria	BP	51	2	0.0643088
regulation of cellular component organization	BP	1842	21	0.0650978
nucleoside triphosphate biosynthetic process	BP	114	3	0.0654903
peptidyl-tyrosine modification	BP	267	5	0.0661812
lipid storage	BP	52	2	0.066537
regulation of establishment of planar polarity	BP	52	2	0.066537
regulation of neural precursor cell proliferation	BP	52	2	0.066537
pyrimidine nucleotide metabolic process	BP	52	2	0.066537
cell division site part	CC	52	2	0.066537
transmembrane receptor protein kinase activity	MF	52	2	0.066537
regulation of endothelial cell migration	BP	115	3	0.0668628
cellular response to external stimulus	BP	268	5	0.0670229
oxoacid metabolic process	BP	818	11	0.06771
negative regulation of kinase activity	BP	189	4	0.0677788
meiotic cell cycle process	BP	116	3	0.0682486
nucleic acid metabolic process	BP	3754	38	0.068381
molting cycle process	BP	53	2	0.0687906
hair cycle process	BP	53	2	0.0687906
skin epidermis development	BP	53	2	0.0687906
cell growth	BP	355	6	0.0689106
negative regulation of response to stimulus	BP	1121	14	0.069173
positive regulation of mitotic cell cycle	BP	117	3	0.0696474
negative regulation of cell migration	BP	191	4	0.0698749
regulation of multicellular organismal development	BP	1329	16	0.0700945
negative regulation of cellular component organization	BP	537	8	0.0704078
positive regulation of cellular amine metabolic process	BP	9	1	0.0707055
behavioral response to cocaine	BP	9	1	0.0707055
phospholipid efflux	BP	9	1	0.0707055
coenzyme A biosynthetic process	BP	9	1	0.0707055
positive regulation of T cell apoptotic process	BP	9	1	0.0707055
steroid esterification	BP	9	1	0.0707055
sterol esterification	BP	9	1	0.0707055
cholesterol esterification	BP	9	1	0.0707055
activation-induced cell death of T cells	BP	9	1	0.0707055
regulation of deoxyribonuclease activity	BP	9	1	0.0707055
positive regulation of glycogen biosynthetic process	BP	9	1	0.0707055
negative regulation of cell size	BP	9	1	0.0707055
response to interleukin-18	BP	9	1	0.0707055
negative regulation of lymphocyte migration	BP	9	1	0.0707055
response to water	BP	9	1	0.0707055
cellular hyperosmotic response	BP	9	1	0.0707055
chylomicron assembly	BP	9	1	0.0707055
lateral ventricle development	BP	9	1	0.0707055
regulation of skeletal muscle adaptation	BP	9	1	0.0707055
positive regulation of myelination	BP	9	1	0.0707055
response to inactivity	BP	9	1	0.0707055
cyclooxygenase pathway	BP	9	1	0.0707055
regulation of pseudopodium assembly	BP	9	1	0.0707055
positive regulation of pseudopodium assembly	BP	9	1	0.0707055
ganglion development	BP	9	1	0.0707055
protein localization to cell cortex	BP	9	1	0.0707055
regulation of single stranded viral RNA replication via double stranded DNA intermediate	BP	9	1	0.0707055
synaptonemal complex assembly	BP	9	1	0.0707055
water-soluble vitamin biosynthetic process	BP	9	1	0.0707055
chylomicron	CC	9	1	0.0707055
beta-catenin destruction complex	CC	9	1	0.0707055
interstitial matrix	CC	9	1	0.0707055
ISWI-type complex	CC	9	1	0.0707055
aldehyde-lyase activity	MF	9	1	0.0707055
phosphatidylethanolamine binding	MF	9	1	0.0707055
double-stranded telomeric DNA binding	MF	9	1	0.0707055
peroxisome proliferator activated receptor binding	MF	9	1	0.0707055
actin-dependent ATPase activity	MF	9	1	0.0707055
ceramide transporter activity	MF	9	1	0.0707055
diacylglycerol binding	MF	9	1	0.0707055
proximal promoter DNA-binding transcription repressor activity, RNA polymerase II-specific	MF	118	3	0.0710593
phenol-containing compound metabolic process	BP	54	2	0.0710693
chloride transport	BP	54	2	0.0710693
spliceosomal complex assembly	BP	54	2	0.0710693
cellular response to nitrogen compound	BP	447	7	0.071332
regulation of protein complex assembly	BP	359	6	0.071894
organic acid metabolic process	BP	827	11	0.0719781
primary metabolic process	BP	7510	69	0.0727198
glutamatergic synapse	CC	194	4	0.0730812
metabolic process	BP	8143	74	0.0731255
purine ribonucleoside metabolic process	BP	55	2	0.0733723
DNA duplex unwinding	BP	55	2	0.0733723
inorganic anion transmembrane transport	BP	55	2	0.0733723
cell differentiation	BP	2527	27	0.0737047
kinase activity	MF	637	9	0.0739105
developmental process	BP	3893	39	0.0739574
purine nucleotide biosynthetic process	BP	195	4	0.0741665
ribonucleotide biosynthetic process	BP	195	4	0.0741665
system development	BP	2979	31	0.0746598
negative regulation of MAP kinase activity	BP	56	2	0.0756993
actin filament bundle	CC	56	2	0.0756993
DNA recombination	BP	197	4	0.0763617
cytosol	CC	4020	40	0.0766141
positive regulation of proteolysis	BP	279	5	0.0766755
calmodulin binding	MF	122	3	0.0768348
cholesterol homeostasis	BP	57	2	0.0780496
pancreas development	BP	57	2	0.0780496
purine nucleoside metabolic process	BP	57	2	0.0780496
cellular carbohydrate biosynthetic process	BP	57	2	0.0780496
positive regulation of lipid biosynthetic process	BP	57	2	0.0780496
cell division site	CC	57	2	0.0780496
endoplasmic reticulum-Golgi intermediate compartment membrane	CC	57	2	0.0780496
aminoacyl-tRNA metabolism involved in translational fidelity	BP	10	1	0.0782491
high-density lipoprotein particle assembly	BP	10	1	0.0782491
circadian sleep/wake cycle process	BP	10	1	0.0782491
circadian sleep/wake cycle, sleep	BP	10	1	0.0782491
2'-deoxyribonucleotide biosynthetic process	BP	10	1	0.0782491
deoxyribose phosphate biosynthetic process	BP	10	1	0.0782491
response to caffeine	BP	10	1	0.0782491
response to diuretic	BP	10	1	0.0782491
positive regulation of vascular associated smooth muscle cell migration	BP	10	1	0.0782491
serine family amino acid catabolic process	BP	10	1	0.0782491
myelin maintenance	BP	10	1	0.0782491
maintenance of organelle location	BP	10	1	0.0782491
negative regulation of amyloid precursor protein catabolic process	BP	10	1	0.0782491
regulation of receptor catabolic process	BP	10	1	0.0782491
lipoprotein catabolic process	BP	10	1	0.0782491
negative regulation of synapse organization	BP	10	1	0.0782491
negative regulation of muscle adaptation	BP	10	1	0.0782491
negative regulation of response to extracellular stimulus	BP	10	1	0.0782491
negative regulation of response to nutrient levels	BP	10	1	0.0782491
regulation of sulfur metabolic process	BP	10	1	0.0782491
forebrain regionalization	BP	10	1	0.0782491
bronchus development	BP	10	1	0.0782491
negative regulation of centrosome duplication	BP	10	1	0.0782491
centromeric sister chromatid cohesion	BP	10	1	0.0782491
pseudopodium assembly	BP	10	1	0.0782491
regulation of integrin activation	BP	10	1	0.0782491
catechol-containing compound biosynthetic process	BP	10	1	0.0782491
catecholamine biosynthetic process	BP	10	1	0.0782491
DNA topological change	BP	10	1	0.0782491
viral latency	BP	10	1	0.0782491
succinate metabolic process	BP	10	1	0.0782491
male meiosis I	BP	10	1	0.0782491
single stranded viral RNA replication via double stranded DNA intermediate	BP	10	1	0.0782491
cardiac myofibril assembly	BP	10	1	0.0782491
tetrahydrofolate interconversion	BP	10	1	0.0782491
spindle elongation	BP	10	1	0.0782491
ceramide transport	BP	10	1	0.0782491
myosin filament	CC	10	1	0.0782491
Fanconi anaemia nuclear complex	CC	10	1	0.0782491
male germ cell nucleus	CC	10	1	0.0782491
cohesin complex	CC	10	1	0.0782491
aminoacyl-tRNA editing activity	MF	10	1	0.0782491
nucleoside-triphosphate diphosphatase activity	MF	10	1	0.0782491
sphingolipid transporter activity	MF	10	1	0.0782491
RNA polymerase II activity	MF	10	1	0.0782491
RNA polymerase I activity	MF	10	1	0.0782491
armadillo repeat domain binding	MF	10	1	0.0782491
cytokinesis	BP	123	3	0.0783102
protein-DNA complex	CC	123	3	0.0783102
spindle pole	CC	123	3	0.0783102
negative regulation of cell motility	BP	199	4	0.0785896
gamete generation	BP	368	6	0.0788766
generation of precursor metabolites and energy	BP	369	6	0.0796755
establishment of organelle localization	BP	369	6	0.0796755
ribose phosphate biosynthetic process	BP	200	4	0.0797157
regulation of cell cycle process	BP	552	8	0.0797207
sterol homeostasis	BP	58	2	0.0804227
cellular component assembly involved in morphogenesis	BP	58	2	0.0804227
artery development	BP	58	2	0.0804227
alpha-amino acid biosynthetic process	BP	58	2	0.0804227
execution phase of apoptosis	BP	58	2	0.0804227
protein phosphatase regulator activity	MF	58	2	0.0804227
microtubule	CC	285	5	0.0822431
regulation of sodium ion transport	BP	59	2	0.0828182
actomyosin	CC	59	2	0.0828182
damaged DNA binding	MF	59	2	0.0828182
regulation of ion transport	BP	373	6	0.0829166
carboxylic acid metabolic process	BP	750	10	0.083096
regulation of G2/M transition of mitotic cell cycle	BP	127	3	0.0843355
mitotic cell cycle process	BP	655	9	0.0845245
protein homotetramerization	BP	60	2	0.0852354
reactive nitrogen species metabolic process	BP	60	2	0.0852354
molting cycle	BP	60	2	0.0852354
hair cycle	BP	60	2	0.0852354
meiosis I	BP	60	2	0.0852354
alcohol binding	MF	60	2	0.0852354
negative regulation of platelet activation	BP	11	1	0.0857321
exploration behavior	BP	11	1	0.0857321
Cdc42 protein signal transduction	BP	11	1	0.0857321
fatty acid transmembrane transport	BP	11	1	0.0857321
negative regulation of B cell apoptotic process	BP	11	1	0.0857321
nucleoside triphosphate catabolic process	BP	11	1	0.0857321
regulation of cell-cell adhesion mediated by integrin	BP	11	1	0.0857321
circadian sleep/wake cycle	BP	11	1	0.0857321
response to dietary excess	BP	11	1	0.0857321
positive regulation of membrane potential	BP	11	1	0.0857321
mammary gland epithelial cell differentiation	BP	11	1	0.0857321
positive regulation of glycogen metabolic process	BP	11	1	0.0857321
positive regulation of protein localization to cell surface	BP	11	1	0.0857321
regulation of skeletal muscle cell proliferation	BP	11	1	0.0857321
amyloid fibril formation	BP	11	1	0.0857321
mating behavior	BP	11	1	0.0857321
hepatocyte apoptotic process	BP	11	1	0.0857321
modification of postsynaptic structure	BP	11	1	0.0857321
regulation of response to food	BP	11	1	0.0857321
resolution of meiotic recombination intermediates	BP	11	1	0.0857321
negative regulation of centrosome cycle	BP	11	1	0.0857321
regulation of extracellular matrix disassembly	BP	11	1	0.0857321
negative regulation of tyrosine phosphorylation of STAT protein	BP	11	1	0.0857321
ventricular cardiac muscle cell differentiation	BP	11	1	0.0857321
regulation of spindle checkpoint	BP	11	1	0.0857321
regulation of mitotic cell cycle spindle assembly checkpoint	BP	11	1	0.0857321
regulation of mitotic spindle checkpoint	BP	11	1	0.0857321
pseudopodium organization	BP	11	1	0.0857321
sympathetic nervous system development	BP	11	1	0.0857321
CTP biosynthetic process	BP	11	1	0.0857321
CTP metabolic process	BP	11	1	0.0857321
pyrimidine deoxyribonucleotide catabolic process	BP	11	1	0.0857321
meiotic spindle organization	BP	11	1	0.0857321
guanosine-containing compound biosynthetic process	BP	11	1	0.0857321
positive regulation of autophagosome assembly	BP	11	1	0.0857321
keratin filament	CC	11	1	0.0857321
telomere cap complex	CC	11	1	0.0857321
nuclear telomere cap complex	CC	11	1	0.0857321
RNA polymerase I complex	CC	11	1	0.0857321
TRAPP complex	CC	11	1	0.0857321
nucleoside kinase activity	MF	11	1	0.0857321
nucleoside diphosphate kinase activity	MF	11	1	0.0857321
mitotic sister chromatid segregation	BP	128	3	0.0858722
response to alkaloid	BP	61	2	0.087674
establishment of planar polarity	BP	61	2	0.087674
establishment of tissue polarity	BP	61	2	0.087674
plasma membrane organization	BP	61	2	0.087674
positive regulation of cell adhesion	BP	291	5	0.0880213
nuclear lumen	CC	3372	34	0.0891835
regulation of oxidoreductase activity	BP	62	2	0.0901333
lipid modification	BP	209	4	0.0902104
negative regulation of binding	BP	131	3	0.0905536
organelle localization by membrane tethering	BP	131	3	0.0905536
transferase activity, transferring phosphorus-containing groups	MF	763	10	0.0906464
energy derivation by oxidation of organic compounds	BP	210	4	0.0914159
negative regulation of MAPK cascade	BP	132	3	0.0921375
anion transport	BP	384	6	0.0922057
positive regulation of apoptotic process	BP	476	7	0.092213
blood vessel development	BP	477	7	0.0929889
positive regulation of programmed cell death	BP	477	7	0.0929889
regulation of mitotic cell cycle phase transition	BP	296	5	0.0929956
regulation of dopamine metabolic process	BP	12	1	0.0931548
regulation of catecholamine metabolic process	BP	12	1	0.0931548
reverse cholesterol transport	BP	12	1	0.0931548
regulation of fatty acid beta-oxidation	BP	12	1	0.0931548
positive regulation of membrane protein ectodomain proteolysis	BP	12	1	0.0931548
response to stimulus involved in regulation of muscle adaptation	BP	12	1	0.0931548
negative regulation of anion transmembrane transport	BP	12	1	0.0931548
skeletal muscle cell proliferation	BP	12	1	0.0931548
negative regulation of alcohol biosynthetic process	BP	12	1	0.0931548
cell proliferation in forebrain	BP	12	1	0.0931548
intestinal epithelial cell development	BP	12	1	0.0931548
regulation of appetite	BP	12	1	0.0931548
homocysteine metabolic process	BP	12	1	0.0931548
response to pain	BP	12	1	0.0931548
pyrimidine ribonucleoside triphosphate biosynthetic process	BP	12	1	0.0931548
fat-soluble vitamin biosynthetic process	BP	12	1	0.0931548
pyrimidine nucleotide catabolic process	BP	12	1	0.0931548
positive regulation of endothelial cell chemotaxis	BP	12	1	0.0931548
synaptonemal complex organization	BP	12	1	0.0931548
condensed nuclear chromosome kinetochore	CC	12	1	0.0931548
apicolateral plasma membrane	CC	12	1	0.0931548
spindle pole centrosome	CC	12	1	0.0931548
germ cell nucleus	CC	12	1	0.0931548
alkali metal ion binding	MF	12	1	0.0931548
GTPase activating protein binding	MF	12	1	0.0931548
lipoprotein particle receptor activity	MF	12	1	0.0931548
biological regulation	BP	7848	71	0.0931881
cellular nitrogen compound biosynthetic process	BP	3501	35	0.0933299
regulation of neurotransmitter levels	BP	212	4	0.09385
ribonucleoprotein complex assembly	BP	212	4	0.09385
regulation of nervous system development	BP	573	8	0.0939484
regulation of binding	BP	297	5	0.0940076
microtubule cytoskeleton	CC	869	11	0.0941681
meiosis I cell cycle process	BP	64	2	0.0951125
regulation of membrane potential	BP	214	4	0.096315
negative regulation of transferase activity	BP	214	4	0.096315
negative regulation of biological process	BP	3744	37	0.0967653
regulation of animal organ morphogenesis	BP	135	3	0.0969581
regulation of plasma lipoprotein particle levels	BP	65	2	0.0976314
positive regulation of myeloid cell differentiation	BP	65	2	0.0976314
glial cell development	BP	65	2	0.0976314
regulation of muscle adaptation	BP	65	2	0.0976314
DNA geometric change	BP	65	2	0.0976314
negative regulation of response to DNA damage stimulus	BP	65	2	0.0976314
response to mechanical stimulus	BP	136	3	0.0985876
gland development	BP	302	5	0.0991529
aging	BP	217	4	0.100069
aerobic respiration	BP	66	2	0.100169
negative regulation of cysteine-type endopeptidase activity involved in apoptotic process	BP	66	2	0.100169
cellular response to mechanical stimulus	BP	66	2	0.100169
regulation of sister chromatid segregation	BP	66	2	0.100169
negative regulation of organic acid transport	BP	13	1	0.100518
modification of synaptic structure	BP	13	1	0.100518
negative regulation of cellular senescence	BP	13	1	0.100518
cellular response to prostaglandin E stimulus	BP	13	1	0.100518
coenzyme A metabolic process	BP	13	1	0.100518
purine-containing compound salvage	BP	13	1	0.100518
positive regulation of lymphocyte apoptotic process	BP	13	1	0.100518
response to lithium ion	BP	13	1	0.100518
regulation of renal sodium excretion	BP	13	1	0.100518
fatty acid homeostasis	BP	13	1	0.100518
low-density lipoprotein particle receptor catabolic process	BP	13	1	0.100518
positive regulation of vacuole organization	BP	13	1	0.100518
innate immune response in mucosa	BP	13	1	0.100518
cellular response to increased oxygen levels	BP	13	1	0.100518
regulation of cellular amino acid metabolic process	BP	13	1	0.100518
positive regulation of osteoclast differentiation	BP	13	1	0.100518
type B pancreatic cell proliferation	BP	13	1	0.100518
eye photoreceptor cell development	BP	13	1	0.100518
regulation of cell maturation	BP	13	1	0.100518
monovalent inorganic anion homeostasis	BP	13	1	0.100518
pyrimidine nucleobase metabolic process	BP	13	1	0.100518
pyrimidine ribonucleoside triphosphate metabolic process	BP	13	1	0.100518
regulation of vascular endothelial growth factor signaling pathway	BP	13	1	0.100518
regulation of cellular response to vascular endothelial growth factor stimulus	BP	13	1	0.100518
layer formation in cerebral cortex	BP	13	1	0.100518
inositol phosphate dephosphorylation	BP	13	1	0.100518
negative regulation of double-strand break repair via homologous recombination	BP	13	1	0.100518
low-density lipoprotein particle	CC	13	1	0.100518
dystrophin-associated glycoprotein complex	CC	13	1	0.100518
glycoprotein complex	CC	13	1	0.100518
DNA binding, bending	MF	13	1	0.100518
dynein intermediate chain binding	MF	13	1	0.100518
regulation of localization	BP	1834	20	0.101141
cellular ketone metabolic process	BP	138	3	0.10188
regulation of mitotic nuclear division	BP	138	3	0.10188
drug metabolic process	BP	584	8	0.101952
nervous system process	BP	489	7	0.102587
cholesterol transport	BP	67	2	0.102725
regulation of leukocyte apoptotic process	BP	67	2	0.102725
steroid binding	MF	67	2	0.102725
nucleobase-containing small molecule metabolic process	BP	586	8	0.103448
multicellular organism development	BP	3307	33	0.105034
learning or memory	BP	140	3	0.105216
membrane docking	BP	140	3	0.105216
regulation of blood vessel endothelial cell migration	BP	68	2	0.105299
regulation of response to oxidative stress	BP	68	2	0.105299
nucleoside diphosphate phosphorylation	BP	68	2	0.105299
regulation of molecular function	BP	2176	23	0.10577
organophosphate metabolic process	BP	889	11	0.106061
protein binding	MF	8401	75	0.106095
purine ribonucleoside triphosphate metabolic process	BP	222	4	0.106476
response to radiation	BP	309	5	0.106591
regulation of cell cycle G2/M phase transition	BP	141	3	0.1069
mitotic cell cycle checkpoint	BP	141	3	0.1069
regulation of growth	BP	495	7	0.107583
carboxylic acid biosynthetic process	BP	310	5	0.107676
positive regulation of bone resorption	BP	14	1	0.107822
positive regulation of bone remodeling	BP	14	1	0.107822
renal sodium excretion	BP	14	1	0.107822
vascular associated smooth muscle cell migration	BP	14	1	0.107822
regulation of vascular associated smooth muscle cell migration	BP	14	1	0.107822
myelination in peripheral nervous system	BP	14	1	0.107822
peripheral nervous system axon ensheathment	BP	14	1	0.107822
regulation of amyloid-beta formation	BP	14	1	0.107822
dendritic spine maintenance	BP	14	1	0.107822
amyloid-beta clearance	BP	14	1	0.107822
regulation of monocyte differentiation	BP	14	1	0.107822
pyrimidine nucleoside monophosphate metabolic process	BP	14	1	0.107822
pyrimidine nucleoside monophosphate biosynthetic process	BP	14	1	0.107822
regulation of exit from mitosis	BP	14	1	0.107822
phosphorylated carbohydrate dephosphorylation	BP	14	1	0.107822
inositol phosphate catabolic process	BP	14	1	0.107822
mitotic chromosome condensation	BP	14	1	0.107822
very-low-density lipoprotein particle	CC	14	1	0.107822
triglyceride-rich plasma lipoprotein particle	CC	14	1	0.107822
endocytic vesicle lumen	CC	14	1	0.107822
myosin II complex	CC	14	1	0.107822
U2-type prespliceosome	CC	14	1	0.107822
prespliceosome	CC	14	1	0.107822
cholesterol transporter activity	MF	14	1	0.107822
lipoprotein particle binding	MF	14	1	0.107822
protein-lipid complex binding	MF	14	1	0.107822
C-acyltransferase activity	MF	14	1	0.107822
GDP-dissociation inhibitor activity	MF	14	1	0.107822
RNA polymerase III activity	MF	14	1	0.107822
dipeptidase activity	MF	14	1	0.107822
Wnt-activated receptor activity	MF	14	1	0.107822
ceramide binding	MF	14	1	0.107822
neurotransmitter biosynthetic process	BP	69	2	0.107891
fatty acid transport	BP	69	2	0.107891
regulation of steroid biosynthetic process	BP	69	2	0.107891
water-soluble vitamin metabolic process	BP	69	2	0.107891
mitotic cytokinesis	BP	69	2	0.107891
Ras GTPase binding	MF	402	6	0.108576
regulation of lipid biosynthetic process	BP	142	3	0.108595
organic acid biosynthetic process	BP	311	5	0.108766
cell-cell junction	CC	311	5	0.108766
ribonucleoprotein complex subunit organization	BP	224	4	0.109091
mitotic nuclear division	BP	224	4	0.109091
tissue development	BP	1207	14	0.10973
import into nucleus	BP	143	3	0.1103
negative regulation of small molecule metabolic process	BP	70	2	0.1105
negative regulation of cysteine-type endopeptidase activity	BP	70	2	0.1105
nucleotide phosphorylation	BP	70	2	0.1105
phosphatase regulator activity	MF	70	2	0.1105
regulation of biological process	BP	7412	67	0.111136
vasculature development	BP	500	7	0.111845
purine nucleotide metabolic process	BP	406	6	0.112407
nucleoplasm	CC	2870	29	0.112681
cellular amino acid biosynthetic process	BP	71	2	0.113125
regulation of neurological system process	BP	71	2	0.113125
organic substance metabolic process	BP	7794	70	0.113153
negative regulation of cellular component movement	BP	228	4	0.114406
ribonucleoside triphosphate metabolic process	BP	228	4	0.114406
positive regulation of chondrocyte differentiation	BP	15	1	0.115067
cell-cell adhesion mediated by integrin	BP	15	1	0.115067
regulation of excretion	BP	15	1	0.115067
I-kappaB phosphorylation	BP	15	1	0.115067
response to salt stress	BP	15	1	0.115067
osteoclast development	BP	15	1	0.115067
positive regulation by host of viral process	BP	15	1	0.115067
adrenal gland development	BP	15	1	0.115067
regulation of protein homooligomerization	BP	15	1	0.115067
aspartate family amino acid catabolic process	BP	15	1	0.115067
skeletal muscle adaptation	BP	15	1	0.115067
mitochondrial ATP synthesis coupled proton transport	BP	15	1	0.115067
nuclear migration	BP	15	1	0.115067
protein kinase C signaling	BP	15	1	0.115067
negative regulation of intrinsic apoptotic signaling pathway in response to DNA damage by p53 class mediator	BP	15	1	0.115067
meiotic chromosome separation	BP	15	1	0.115067
regulation of cell fate commitment	BP	15	1	0.115067
regulation of centriole replication	BP	15	1	0.115067
pyrimidine nucleoside triphosphate biosynthetic process	BP	15	1	0.115067
positive regulation of cell adhesion mediated by integrin	BP	15	1	0.115067
angiogenesis involved in wound healing	BP	15	1	0.115067
lung epithelial cell differentiation	BP	15	1	0.115067
peptidyl-serine dephosphorylation	BP	15	1	0.115067
regulation of endothelial cell chemotaxis	BP	15	1	0.115067
glial cell projection	CC	15	1	0.115067
Ada2/Gcn5/Ada3 transcription activator complex	CC	15	1	0.115067
transaminase activity	MF	15	1	0.115067
quinone binding	MF	15	1	0.115067
low-density lipoprotein particle receptor binding	MF	15	1	0.115067
tau protein binding	MF	15	1	0.115067
MHC class II protein complex binding	MF	15	1	0.115067
RNA stem-loop binding	MF	15	1	0.115067
microfilament motor activity	MF	15	1	0.115067
alpha-amino acid catabolic process	BP	72	2	0.115766
regulation of circadian rhythm	BP	72	2	0.115766
positive regulation of smooth muscle cell proliferation	BP	72	2	0.115766
regulation of gliogenesis	BP	72	2	0.115766
cardiovascular system development	BP	505	7	0.116197
negative regulation of protein phosphorylation	BP	318	5	0.116549
cellular respiration	BP	147	3	0.117224
regulation of protein kinase B signaling	BP	147	3	0.117224
regulation of apoptotic process	BP	1115	13	0.117283
fibroblast growth factor receptor signaling pathway	BP	73	2	0.118424
polymeric cytoskeletal fiber	CC	413	6	0.119276
regulation of cell cycle phase transition	BP	321	5	0.119965
blood vessel morphogenesis	BP	414	6	0.120275
nitrogen compound metabolic process	BP	7194	65	0.12042
endothelial cell migration	BP	149	3	0.120746
nucleobase-containing small molecule biosynthetic process	BP	149	3	0.120746
spermatid development	BP	74	2	0.121096
azurophil granule lumen	CC	74	2	0.121096
small GTPase binding	MF	415	6	0.121277
regulation of translational fidelity	BP	16	1	0.122253
cerebellar Purkinje cell layer development	BP	16	1	0.122253
positive regulation of vasoconstriction	BP	16	1	0.122253
positive regulation of steroid metabolic process	BP	16	1	0.122253
negative regulation of oxidative stress-induced intrinsic apoptotic signaling pathway	BP	16	1	0.122253
steroid catabolic process	BP	16	1	0.122253
long-term memory	BP	16	1	0.122253
reproductive behavior	BP	16	1	0.122253
pyrimidine ribonucleotide biosynthetic process	BP	16	1	0.122253
pyrimidine ribonucleoside biosynthetic process	BP	16	1	0.122253
lipid droplet organization	BP	16	1	0.122253
lung cell differentiation	BP	16	1	0.122253
positive regulation of response to oxidative stress	BP	16	1	0.122253
positive regulation of activated T cell proliferation	BP	16	1	0.122253
costamere	CC	16	1	0.122253
synaptonemal complex	CC	16	1	0.122253
synaptonemal structure	CC	16	1	0.122253
RNA polymerase III complex	CC	16	1	0.122253
gamma-tubulin complex	CC	16	1	0.122253
mRNA cleavage and polyadenylation specificity factor complex	CC	16	1	0.122253
RNA polymerase II, core complex	CC	16	1	0.122253
phosphatidylcholine binding	MF	16	1	0.122253
quaternary ammonium group binding	MF	16	1	0.122253
ammonium transmembrane transporter activity	MF	16	1	0.122253
organic cation transmembrane transporter activity	MF	16	1	0.122253
dynein light intermediate chain binding	MF	16	1	0.122253
phosphatidic acid binding	MF	16	1	0.122253
sensory organ development	BP	323	5	0.122268
negative regulation of neuron differentiation	BP	150	3	0.122521
positive regulation of endothelial cell migration	BP	75	2	0.123784
morphogenesis of a polarized epithelium	BP	75	2	0.123784
ribonucleoside metabolic process	BP	75	2	0.123784
endocrine system development	BP	75	2	0.123784
DNA-dependent ATPase activity	MF	75	2	0.123784
cellular_component	CC	11891	101	0.124195
regulation of nuclear division	BP	151	3	0.124307
regulation of programmed cell death	BP	1127	13	0.124485
regulation of system process	BP	326	5	0.125762
positive regulation of cell death	BP	516	7	0.126082
Rho protein signal transduction	BP	152	3	0.126102
sterol transport	BP	76	2	0.126486
myelination	BP	76	2	0.126486
enzyme linked receptor protein signaling pathway	BP	716	9	0.127009
protein phosphorylation	BP	1346	15	0.12774
cellular response to acid chemical	BP	153	3	0.127906
biosynthetic process	BP	4428	42	0.128485
mitochondrial envelope	CC	618	8	0.129042
regulation of protein localization to plasma membrane	BP	77	2	0.129202
fertilization	BP	77	2	0.129202
ensheathment of neurons	BP	77	2	0.129202
axon ensheathment	BP	77	2	0.129202
phosphatidylinositol phosphorylation	BP	77	2	0.129202
detection of mechanical stimulus	BP	17	1	0.129382
pinocytosis	BP	17	1	0.129382
regulation of B cell apoptotic process	BP	17	1	0.129382
deoxyribonucleotide catabolic process	BP	17	1	0.129382
sleep	BP	17	1	0.129382
regulation of mitochondrial depolarization	BP	17	1	0.129382
response to muscle activity	BP	17	1	0.129382
nitric oxide mediated signal transduction	BP	17	1	0.129382
Schwann cell development	BP	17	1	0.129382
labyrinthine layer blood vessel development	BP	17	1	0.129382
binding of sperm to zona pellucida	BP	17	1	0.129382
nucleus localization	BP	17	1	0.129382
regulation of amyloid precursor protein catabolic process	BP	17	1	0.129382
cGMP-mediated signaling	BP	17	1	0.129382
type B pancreatic cell development	BP	17	1	0.129382
tetrahydrofolate metabolic process	BP	17	1	0.129382
regulation of response to extracellular stimulus	BP	17	1	0.129382
regulation of response to nutrient levels	BP	17	1	0.129382
regulation of intrinsic apoptotic signaling pathway in response to DNA damage by p53 class mediator	BP	17	1	0.129382
folic acid metabolic process	BP	17	1	0.129382
pericentriolar material	CC	17	1	0.129382
telomerase holoenzyme complex	CC	17	1	0.129382
transferase activity, transferring nitrogenous groups	MF	17	1	0.129382
GTP-Rho binding	MF	17	1	0.129382
cellular biosynthetic process	BP	4313	41	0.129708
Rab GTPase binding	MF	154	3	0.129719
phosphate-containing compound metabolic process	BP	2345	24	0.129989
negative regulation of locomotion	BP	240	4	0.131018
in utero embryonic development	BP	240	4	0.131018
response to stimulus	BP	5755	53	0.131062
spermatid differentiation	BP	78	2	0.131931
positive regulation of supramolecular fiber organization	BP	156	3	0.133374
DNA biosynthetic process	BP	156	3	0.133374
regulation of glucose metabolic process	BP	79	2	0.134674
regulation of tube diameter	BP	79	2	0.134674
regulation of blood vessel diameter	BP	79	2	0.134674
learning	BP	79	2	0.134674
negative regulation of intrinsic apoptotic signaling pathway	BP	79	2	0.134674
regulation of myeloid leukocyte differentiation	BP	79	2	0.134674
inorganic anion transmembrane transporter activity	MF	79	2	0.134674
cell body	CC	334	5	0.135304
receptor regulator activity	MF	243	4	0.135321
triglyceride catabolic process	BP	18	1	0.136454
neurotransmitter catabolic process	BP	18	1	0.136454
negative regulation of cell aging	BP	18	1	0.136454
response to prostaglandin E	BP	18	1	0.136454
cellular response to prostaglandin stimulus	BP	18	1	0.136454
negative regulation of fatty acid metabolic process	BP	18	1	0.136454
synaptic transmission, cholinergic	BP	18	1	0.136454
deoxyribose phosphate catabolic process	BP	18	1	0.136454
respiratory system process	BP	18	1	0.136454
cellular response to alkaloid	BP	18	1	0.136454
regulation of glycogen biosynthetic process	BP	18	1	0.136454
regulation of glucan biosynthetic process	BP	18	1	0.136454
negative regulation of lipid transport	BP	18	1	0.136454
regulation of fatty acid transport	BP	18	1	0.136454
hyperosmotic response	BP	18	1	0.136454
mucosal immune response	BP	18	1	0.136454
ventricular system development	BP	18	1	0.136454
regulation of bone development	BP	18	1	0.136454
photoreceptor cell development	BP	18	1	0.136454
skeletal muscle fiber development	BP	18	1	0.136454
negative regulation of JAK-STAT cascade	BP	18	1	0.136454
negative regulation of STAT cascade	BP	18	1	0.136454
pyrimidine ribonucleotide metabolic process	BP	18	1	0.136454
regulation of ryanodine-sensitive calcium-release channel activity	BP	18	1	0.136454
integrin activation	BP	18	1	0.136454
estrogen metabolic process	BP	18	1	0.136454
pyrimidine deoxyribonucleotide metabolic process	BP	18	1	0.136454
DNA replication-dependent nucleosome assembly	BP	18	1	0.136454
DNA replication-dependent nucleosome organization	BP	18	1	0.136454
condensed nuclear chromosome, centromeric region	CC	18	1	0.136454
lamellipodium membrane	CC	18	1	0.136454
MHC protein complex binding	MF	18	1	0.136454
ATP-dependent microtubule motor activity, plus-end-directed	MF	18	1	0.136454
fibroblast growth factor binding	MF	18	1	0.136454
negative regulation of transport	BP	335	5	0.136519
cell-cell signaling	BP	935	11	0.136635
positive regulation of I-kappaB kinase/NF-kappaB signaling	BP	158	3	0.137065
positive regulation of ERK1 and ERK2 cascade	BP	158	3	0.137065
positive regulation of viral process	BP	80	2	0.13743
glucose metabolic process	BP	159	3	0.138923
meiotic cell cycle	BP	159	3	0.138923
negative regulation of catalytic activity	BP	530	7	0.139266
MAPK cascade	BP	630	8	0.139427
anatomical structure development	BP	3633	35	0.139429
secretory granule lumen	CC	246	4	0.139681
purine-containing compound metabolic process	BP	433	6	0.140027
phosphorus metabolic process	BP	2367	24	0.140085
regulation of chromosome segregation	BP	82	2	0.14298
neuron migration	BP	82	2	0.14298
negative regulation of anion transport	BP	19	1	0.143468
mitochondrial depolarization	BP	19	1	0.143468
regulation of fatty acid oxidation	BP	19	1	0.143468
sarcomere organization	BP	19	1	0.143468
response to isoquinoline alkaloid	BP	19	1	0.143468
response to morphine	BP	19	1	0.143468
regulation of oxidative phosphorylation	BP	19	1	0.143468
organ or tissue specific immune response	BP	19	1	0.143468
negative regulation of steroid biosynthetic process	BP	19	1	0.143468
intestinal epithelial cell differentiation	BP	19	1	0.143468
negative regulation of intrinsic apoptotic signaling pathway by p53 class mediator	BP	19	1	0.143468
negative regulation of protein localization to plasma membrane	BP	19	1	0.143468
cerebral cortex radial glia guided migration	BP	19	1	0.143468
telencephalon glial cell migration	BP	19	1	0.143468
antibacterial humoral response	BP	19	1	0.143468
mitochondrial proton-transporting ATP synthase complex	CC	19	1	0.143468
microtubule plus-end	CC	19	1	0.143468
mRNA cleavage factor complex	CC	19	1	0.143468
lipoprotein particle receptor binding	MF	19	1	0.143468
fibronectin binding	MF	19	1	0.143468
sphingolipid binding	MF	19	1	0.143468
regulation of MAPK cascade	BP	535	7	0.144134
retina development in camera-type eye	BP	83	2	0.145772
programmed cell death	BP	1486	16	0.146027
cognition	BP	163	3	0.146442
transcription factor complex	CC	251	4	0.147074
positive regulation of ion transport	BP	164	3	0.148343
anion transmembrane transport	BP	164	3	0.148343
organophosphate catabolic process	BP	164	3	0.148343
second-messenger-mediated signaling	BP	252	4	0.14857
columnar/cuboidal epithelial cell differentiation	BP	84	2	0.148576
regulation of DNA replication	BP	84	2	0.148576
lipid phosphorylation	BP	84	2	0.148576
negative regulation of phosphorylation	BP	345	5	0.148937
signal transduction by protein phosphorylation	BP	641	8	0.149309
epithelium development	BP	744	9	0.149782
regulation of epithelial cell migration	BP	165	3	0.150252
regulation of hormone secretion	BP	165	3	0.150252
regulation of cysteine-type endopeptidase activity involved in apoptotic process	BP	165	3	0.150252
regulation of platelet activation	BP	20	1	0.150426
purine nucleoside biosynthetic process	BP	20	1	0.150426
purine ribonucleoside biosynthetic process	BP	20	1	0.150426
circadian behavior	BP	20	1	0.150426
regulation of membrane protein ectodomain proteolysis	BP	20	1	0.150426
positive regulation of leukocyte apoptotic process	BP	20	1	0.150426
amyloid-beta formation	BP	20	1	0.150426
vasodilation	BP	20	1	0.150426
acylglycerol homeostasis	BP	20	1	0.150426
triglyceride homeostasis	BP	20	1	0.150426
response to amphetamine	BP	20	1	0.150426
astrocyte development	BP	20	1	0.150426
low-density lipoprotein receptor particle metabolic process	BP	20	1	0.150426
negative regulation of smooth muscle cell migration	BP	20	1	0.150426
sperm-egg recognition	BP	20	1	0.150426
modulation by host of viral process	BP	20	1	0.150426
behavioral fear response	BP	20	1	0.150426
behavioral defense response	BP	20	1	0.150426
fear response	BP	20	1	0.150426
negative regulation of steroid metabolic process	BP	20	1	0.150426
positive regulation of microtubule polymerization	BP	20	1	0.150426
glandular epithelial cell development	BP	20	1	0.150426
energy coupled proton transport, down electrochemical gradient	BP	20	1	0.150426
ATP synthesis coupled proton transport	BP	20	1	0.150426
eye photoreceptor cell differentiation	BP	20	1	0.150426
myotube cell development	BP	20	1	0.150426
inactivation of MAPK activity	BP	20	1	0.150426
synapsis	BP	20	1	0.150426
phenol-containing compound biosynthetic process	BP	20	1	0.150426
endothelial cell chemotaxis	BP	20	1	0.150426
polyol catabolic process	BP	20	1	0.150426
proton-transporting ATP synthase complex	CC	20	1	0.150426
chloride channel complex	CC	20	1	0.150426
protein phosphatase type 2A complex	CC	20	1	0.150426
RNA polymerase II core promoter sequence-specific DNA binding	MF	20	1	0.150426
telomerase RNA binding	MF	20	1	0.150426
2 iron, 2 sulfur cluster binding	MF	20	1	0.150426
inositol phosphate phosphatase activity	MF	20	1	0.150426
negative regulation of cellular process	BP	3310	32	0.150606
regulation of tube size	BP	85	2	0.151391
regulation of blood vessel size	BP	85	2	0.151391
regulation of biological quality	BP	2620	26	0.151964
morphogenesis of an epithelium	BP	349	5	0.154036
protein kinase B signaling	BP	167	3	0.154093
cellular response to insulin stimulus	BP	167	3	0.154093
glucose homeostasis	BP	167	3	0.154093
sprouting angiogenesis	BP	86	2	0.154216
blood vessel endothelial cell migration	BP	86	2	0.154216
protein heterooligomerization	BP	86	2	0.154216
nucleosome assembly	BP	86	2	0.154216
ATPase activity, coupled to transmembrane movement of substances	MF	86	2	0.154216
organelle envelope	CC	959	11	0.154322
envelope	CC	959	11	0.154322
response to organic cyclic compound	BP	647	8	0.154843
organic substance biosynthetic process	BP	4382	41	0.155889
carbohydrate homeostasis	BP	168	3	0.156025
regulation of ion transmembrane transport	BP	257	4	0.156142
monovalent inorganic cation homeostasis	BP	87	2	0.157052
nucleoside diphosphate metabolic process	BP	87	2	0.157052
positive regulation of small molecule metabolic process	BP	87	2	0.157052
pyridine-containing compound biosynthetic process	BP	87	2	0.157052
regulation of phosphoprotein phosphatase activity	BP	87	2	0.157052
regulation of vascular permeability	BP	21	1	0.157328
negative regulation of blood vessel endothelial cell migration	BP	21	1	0.157328
rhythmic behavior	BP	21	1	0.157328
regulation of polysaccharide biosynthetic process	BP	21	1	0.157328
regulation of anoikis	BP	21	1	0.157328
regulation of nuclease activity	BP	21	1	0.157328
negative regulation of signal transduction in absence of ligand	BP	21	1	0.157328
negative regulation of extrinsic apoptotic signaling pathway in absence of ligand	BP	21	1	0.157328
NADH regeneration	BP	21	1	0.157328
canonical glycolysis	BP	21	1	0.157328
glucose catabolic process to pyruvate	BP	21	1	0.157328
prostaglandin biosynthetic process	BP	21	1	0.157328
response to X-ray	BP	21	1	0.157328
prostanoid biosynthetic process	BP	21	1	0.157328
positive regulation of Rho protein signal transduction	BP	21	1	0.157328
negative regulation of muscle hypertrophy	BP	21	1	0.157328
viral RNA genome replication	BP	21	1	0.157328
peptide hormone processing	BP	21	1	0.157328
mRNA cleavage	BP	21	1	0.157328
male meiotic nuclear division	BP	21	1	0.157328
proton-transporting V-type ATPase complex	CC	21	1	0.157328
small nucleolar ribonucleoprotein complex	CC	21	1	0.157328
mitotic spindle pole	CC	21	1	0.157328
phosphatidylinositol-3,4-bisphosphate binding	MF	21	1	0.157328
proton-transporting ATPase activity, rotational mechanism	MF	21	1	0.157328
miRNA binding	MF	21	1	0.157328
regulation of cell communication	BP	2403	24	0.157606
G2/M transition of mitotic cell cycle	BP	169	3	0.157965
angiogenesis	BP	353	5	0.159208
regulation of steroid metabolic process	BP	88	2	0.159898
dicarboxylic acid metabolic process	BP	88	2	0.159898
negative regulation of cellular protein localization	BP	88	2	0.159898
extrinsic apoptotic signaling pathway	BP	170	3	0.159912
mitochondrion organization	BP	451	6	0.160054
cellular response to stimulus	BP	4754	44	0.161579
cellular amino acid catabolic process	BP	89	2	0.162753
regulation of endothelial cell proliferation	BP	89	2	0.162753
skin development	BP	172	3	0.16383
regulation of endopeptidase activity	BP	262	4	0.163857
mating	BP	22	1	0.164175
plasma lipoprotein particle assembly	BP	22	1	0.164175
positive regulation of cartilage development	BP	22	1	0.164175
B cell apoptotic process	BP	22	1	0.164175
positive regulation of tissue remodeling	BP	22	1	0.164175
regulation of renal system process	BP	22	1	0.164175
activation of protein kinase B activity	BP	22	1	0.164175
hyaluronan metabolic process	BP	22	1	0.164175
regulation of anion transmembrane transport	BP	22	1	0.164175
regulation of fibroblast migration	BP	22	1	0.164175
positive regulation of glucose import	BP	22	1	0.164175
regulation of glycogen metabolic process	BP	22	1	0.164175
glycolytic process through fructose-6-phosphate	BP	22	1	0.164175
glycolytic process through glucose-6-phosphate	BP	22	1	0.164175
protein homotrimerization	BP	22	1	0.164175
vascular endothelial growth factor production	BP	22	1	0.164175
type B pancreatic cell differentiation	BP	22	1	0.164175
regulation of mesenchymal cell proliferation	BP	22	1	0.164175
bile acid biosynthetic process	BP	22	1	0.164175
microvillus membrane	CC	22	1	0.164175
retinoid binding	MF	22	1	0.164175
ATP-dependent microtubule motor activity	MF	22	1	0.164175
O-methyltransferase activity	MF	22	1	0.164175
mRNA 5'-UTR binding	MF	22	1	0.164175
gamma-tubulin binding	MF	22	1	0.164175
transporter activity	MF	761	9	0.164555
mitochondrial part	CC	867	10	0.165355
regulation of wound healing	BP	90	2	0.165618
drug catabolic process	BP	90	2	0.165618
response to oxygen levels	BP	264	4	0.166982
lipid homeostasis	BP	91	2	0.168492
oxidoreductase complex	CC	91	2	0.168492
primary active transmembrane transporter activity	MF	91	2	0.168492
P-P-bond-hydrolysis-driven transmembrane transporter activity	MF	91	2	0.168492
regulation of signaling	BP	2425	24	0.168918
negative regulation of apoptotic process	BP	662	8	0.169104
negative regulation of apoptotic signaling pathway	BP	175	3	0.169759
regulation of canonical Wnt signaling pathway	BP	175	3	0.169759
dopamine metabolic process	BP	23	1	0.170966
protein-lipid complex assembly	BP	23	1	0.170966
embryonic digestive tract development	BP	23	1	0.170966
substrate-dependent cell migration	BP	23	1	0.170966
positive regulation of epidermal growth factor receptor signaling pathway	BP	23	1	0.170966
regulation of sensory perception of pain	BP	23	1	0.170966
postsynaptic membrane organization	BP	23	1	0.170966
response to increased oxygen levels	BP	23	1	0.170966
positive regulation of microtubule polymerization or depolymerization	BP	23	1	0.170966
ATP hydrolysis coupled proton transport	BP	23	1	0.170966
negative regulation of double-strand break repair	BP	23	1	0.170966
lung epithelium development	BP	23	1	0.170966
pyrimidine nucleoside biosynthetic process	BP	23	1	0.170966
cerebral cortex radially oriented cell migration	BP	23	1	0.170966
regulation of transcription initiation from RNA polymerase II promoter	BP	23	1	0.170966
centrosome localization	BP	23	1	0.170966
sodium channel regulator activity	MF	23	1	0.170966
ATP biosynthetic process	BP	92	2	0.171374
TOR signaling	BP	92	2	0.171374
regulation of signal transduction	BP	2205	22	0.173399
wound healing	BP	364	5	0.173792
regulation of cellular carbohydrate metabolic process	BP	93	2	0.174264
cellular response to fibroblast growth factor stimulus	BP	93	2	0.174264
embryonic organ development	BP	269	4	0.174886
regulation of cysteine-type endopeptidase activity	BP	178	3	0.175751
regulation of phosphorylation	BP	1095	12	0.176424
RNA binding	MF	1424	15	0.176702
detoxification	BP	94	2	0.177163
postsynapse organization	BP	94	2	0.177163
nucleoside metabolic process	BP	94	2	0.177163
microtubule associated complex	CC	94	2	0.177163
histone deacetylase binding	MF	94	2	0.177163
cytoskeletal part	CC	1096	12	0.177199
neutral lipid catabolic process	BP	24	1	0.177703
acylglycerol catabolic process	BP	24	1	0.177703
response to cocaine	BP	24	1	0.177703
regulation of sensory perception	BP	24	1	0.177703
GTP metabolic process	BP	24	1	0.177703
maternal placenta development	BP	24	1	0.177703
enteroendocrine cell differentiation	BP	24	1	0.177703
cellular response to gamma radiation	BP	24	1	0.177703
energy coupled proton transmembrane transport, against electrochemical gradient	BP	24	1	0.177703
centriole replication	BP	24	1	0.177703
microtubule organizing center localization	BP	24	1	0.177703
host	CC	24	1	0.177703
host cell	CC	24	1	0.177703
dynein complex	CC	24	1	0.177703
isoprenoid binding	MF	24	1	0.177703
WW domain binding	MF	24	1	0.177703
protein-DNA complex assembly	BP	179	3	0.177761
actin cytoskeleton	CC	367	5	0.177858
dendrite	CC	367	5	0.177858
dendritic tree	CC	368	5	0.179221
double-strand break repair	BP	180	3	0.179778
mammary gland development	BP	95	2	0.180069
inorganic anion transport	BP	95	2	0.180069
tight junction	CC	95	2	0.180069
proton transmembrane transporter activity	MF	95	2	0.180069
apoptotic process	BP	1430	15	0.180828
negative regulation of programmed cell death	BP	675	8	0.18194
regulation of morphogenesis of an epithelium	BP	96	2	0.182983
digestive tract development	BP	96	2	0.182983
positive regulation of autophagy	BP	96	2	0.182983
response to fibroblast growth factor	BP	96	2	0.182983
regulation of triglyceride metabolic process	BP	25	1	0.184385
regulation of cellular amine metabolic process	BP	25	1	0.184385
regulation of long-term synaptic potentiation	BP	25	1	0.184385
response to prostaglandin	BP	25	1	0.184385
positive regulation of ERBB signaling pathway	BP	25	1	0.184385
organic cation transport	BP	25	1	0.184385
regulation of oxidative stress-induced intrinsic apoptotic signaling pathway	BP	25	1	0.184385
regulation of polysaccharide metabolic process	BP	25	1	0.184385
positive regulation of G1/S transition of mitotic cell cycle	BP	25	1	0.184385
positive regulation of glucose transmembrane transport	BP	25	1	0.184385
Schwann cell differentiation	BP	25	1	0.184385
placenta blood vessel development	BP	25	1	0.184385
folic acid-containing compound metabolic process	BP	25	1	0.184385
ATP hydrolysis coupled ion transmembrane transport	BP	25	1	0.184385
regulation of intrinsic apoptotic signaling pathway by p53 class mediator	BP	25	1	0.184385
negative regulation of protein localization to membrane	BP	25	1	0.184385
negative regulation of DNA repair	BP	25	1	0.184385
centriole assembly	BP	25	1	0.184385
regulation of mitochondrial translation	BP	25	1	0.184385
regulation of neuron migration	BP	25	1	0.184385
regulation of activated T cell proliferation	BP	25	1	0.184385
exit from mitosis	BP	25	1	0.184385
protein K11-linked ubiquitination	BP	25	1	0.184385
other organism	CC	25	1	0.184385
other organism cell	CC	25	1	0.184385
other organism part	CC	25	1	0.184385
protein phosphatase 2A binding	MF	25	1	0.184385
14-3-3 protein binding	MF	25	1	0.184385
apoptotic signaling pathway	BP	472	6	0.184903
multicellular organismal process	BP	4332	40	0.185296
cell projection	CC	1326	14	0.185514
regulation of cell death	BP	1216	13	0.185566
double-strand break repair via homologous recombination	BP	97	2	0.185904
ATPase activity, coupled to movement of substances	MF	97	2	0.185904
extracellular structure organization	BP	276	4	0.186165
regulation of signaling receptor activity	BP	276	4	0.186165
nucleic acid binding	MF	2921	28	0.186779
ion transport	BP	1000	11	0.187133
regulation of cell cycle	BP	893	10	0.187768
cell cycle checkpoint	BP	184	3	0.187908
positive regulation of lipid metabolic process	BP	98	2	0.188831
recombinational repair	BP	98	2	0.188831
molecular function regulator	MF	1221	13	0.189378
cell cycle G2/M phase transition	BP	185	3	0.189956
tube morphogenesis	BP	579	7	0.190343
negative regulation of protein processing	BP	26	1	0.191014
negative regulation of protein maturation	BP	26	1	0.191014
positive regulation of bone mineralization	BP	26	1	0.191014
amyloid precursor protein catabolic process	BP	26	1	0.191014
autonomic nervous system development	BP	26	1	0.191014
sodium ion homeostasis	BP	26	1	0.191014
negative regulation of insulin secretion	BP	26	1	0.191014
regulation of neuronal synaptic plasticity	BP	26	1	0.191014
negative regulation of JNK cascade	BP	26	1	0.191014
ATP hydrolysis coupled transmembrane transport	BP	26	1	0.191014
negative regulation of signal transduction by p53 class mediator	BP	26	1	0.191014
regulation of cell cycle checkpoint	BP	26	1	0.191014
homologous chromosome segregation	BP	26	1	0.191014
vascular endothelial growth factor signaling pathway	BP	26	1	0.191014
microtubule end	CC	26	1	0.191014
U2-type precatalytic spliceosome	CC	26	1	0.191014
precatalytic spliceosome	CC	26	1	0.191014
phosphotransferase activity, phosphate group as acceptor	MF	26	1	0.191014
neurotransmitter transporter activity	MF	26	1	0.191014
proton-exporting ATPase activity	MF	26	1	0.191014
regulatory RNA binding	MF	26	1	0.191014
locomotory behavior	BP	99	2	0.191765
apoptotic mitochondrial changes	BP	99	2	0.191765
negative regulation of growth	BP	186	3	0.192009
positive regulation of cell-cell adhesion	BP	186	3	0.192009
pyrophosphatase activity	MF	685	8	0.1921
regulation of peptidase activity	BP	280	4	0.192716
hydrolase activity, acting on acid anhydrides	MF	687	8	0.194161
hydrolase activity, acting on acid anhydrides, in phosphorus-containing anhydrides	MF	687	8	0.194161
monocarboxylic acid transport	BP	100	2	0.194705
regulation of Rho protein signal transduction	BP	100	2	0.194705
anatomical structure maturation	BP	100	2	0.194705
response to purine-containing compound	BP	100	2	0.194705
mitochondrial membrane	CC	583	7	0.194823
transferase activity, transferring one-carbon groups	MF	188	3	0.196133
regulation of protein phosphorylation	BP	1011	11	0.196461
response to nicotine	BP	27	1	0.197589
phosphatidylcholine biosynthetic process	BP	27	1	0.197589
positive regulation of sodium ion transport	BP	27	1	0.197589
negative regulation of endothelial cell proliferation	BP	27	1	0.197589
negative regulation of lymphocyte apoptotic process	BP	27	1	0.197589
regulation of T cell apoptotic process	BP	27	1	0.197589
regulation of bone resorption	BP	27	1	0.197589
positive regulation of smooth muscle cell migration	BP	27	1	0.197589
positive regulation of glucose metabolic process	BP	27	1	0.197589
regulation of protein localization to cell surface	BP	27	1	0.197589
glucose catabolic process	BP	27	1	0.197589
bone cell development	BP	27	1	0.197589
apoptotic nuclear changes	BP	27	1	0.197589
pyrimidine ribonucleoside metabolic process	BP	27	1	0.197589
negative regulation of intrinsic apoptotic signaling pathway in response to DNA damage	BP	27	1	0.197589
monocyte differentiation	BP	27	1	0.197589
mononuclear cell differentiation	BP	27	1	0.197589
termination of RNA polymerase I transcription	BP	27	1	0.197589
protein K63-linked deubiquitination	BP	27	1	0.197589
protein peptidyl-prolyl isomerization	BP	27	1	0.197589
ribosomal large subunit assembly	BP	27	1	0.197589
sterol transporter activity	MF	27	1	0.197589
fatty acid binding	MF	27	1	0.197589
disordered domain specific binding	MF	27	1	0.197589
1-phosphatidylinositol-3-kinase activity	MF	27	1	0.197589
protein phosphatase inhibitor activity	MF	27	1	0.197589
peptidyl-prolyl cis-trans isomerase activity	MF	27	1	0.197589
epidermal growth factor receptor signaling pathway	BP	101	2	0.197651
oxidative phosphorylation	BP	101	2	0.197651
chromatin assembly	BP	101	2	0.197651
regulation of leukocyte differentiation	BP	189	3	0.198203
neurogenesis	BP	1015	11	0.199905
localization	BP	4484	41	0.200222
endothelial cell proliferation	BP	102	2	0.200602
chromosome organization	BP	908	10	0.201307
central nervous system development	BP	589	7	0.201623
organelle assembly	BP	589	7	0.201623
cytoskeleton	CC	1460	15	0.202185
phosphotransferase activity, alcohol group as acceptor	MF	590	7	0.202765
purine ribonucleotide metabolic process	BP	385	5	0.202988
digestive system development	BP	103	2	0.203559
cerebellar cortex development	BP	28	1	0.204111
neuromuscular process controlling balance	BP	28	1	0.204111
amyloid-beta metabolic process	BP	28	1	0.204111
response to amine	BP	28	1	0.204111
positive regulation of vascular smooth muscle cell proliferation	BP	28	1	0.204111
negative regulation of macroautophagy	BP	28	1	0.204111
negative regulation of Notch signaling pathway	BP	28	1	0.204111
cellular response to cadmium ion	BP	28	1	0.204111
positive regulation of dendritic spine development	BP	28	1	0.204111
visual learning	BP	28	1	0.204111
photoreceptor cell differentiation	BP	28	1	0.204111
negative regulation of DNA recombination	BP	28	1	0.204111
DNA replication initiation	BP	28	1	0.204111
cell cortex region	CC	28	1	0.204111
MLL1/2 complex	CC	28	1	0.204111
MLL1 complex	CC	28	1	0.204111
coreceptor activity	MF	28	1	0.204111
negative regulation of gene expression	BP	1351	14	0.204152
positive regulation of cell communication	BP	1240	13	0.204208
ion binding	MF	4254	39	0.204482
anatomical structure morphogenesis	BP	1689	17	0.205065
positive regulation of developmental process	BP	913	10	0.205914
negative regulation of hydrolase activity	BP	288	4	0.206033
insulin receptor signaling pathway	BP	104	2	0.206521
positive regulation of protein polymerization	BP	104	2	0.206521
hexose metabolic process	BP	193	3	0.206537
positive regulation of cell cycle	BP	289	4	0.207717
nucleoplasm part	CC	915	10	0.20777
cell death	BP	1581	16	0.208491
receptor-mediated endocytosis	BP	194	3	0.208633
neuronal cell body	CC	290	4	0.209404
negative regulation of neuron projection development	BP	105	2	0.209487
cell maturation	BP	105	2	0.209487
establishment of cell polarity	BP	105	2	0.209487
positive regulation of signaling	BP	1247	13	0.209805
response to fluid shear stress	BP	29	1	0.210581
activated T cell proliferation	BP	29	1	0.210581
regulation of cellular senescence	BP	29	1	0.210581
response to copper ion	BP	29	1	0.210581
positive regulation of biomineral tissue development	BP	29	1	0.210581
nucleobase metabolic process	BP	29	1	0.210581
regulation of membrane depolarization	BP	29	1	0.210581
negative regulation of peptide hormone secretion	BP	29	1	0.210581
positive regulation of nitric oxide biosynthetic process	BP	29	1	0.210581
positive regulation of nitric oxide metabolic process	BP	29	1	0.210581
T cell homeostasis	BP	29	1	0.210581
cellular response to osmotic stress	BP	29	1	0.210581
cellular component disassembly involved in execution phase of apoptosis	BP	29	1	0.210581
pyrimidine-containing compound catabolic process	BP	29	1	0.210581
transferrin transport	BP	29	1	0.210581
mitotic spindle assembly checkpoint	BP	29	1	0.210581
spindle checkpoint	BP	29	1	0.210581
spindle assembly checkpoint	BP	29	1	0.210581
mitotic spindle checkpoint	BP	29	1	0.210581
pH reduction	BP	29	1	0.210581
mesenchymal cell proliferation	BP	29	1	0.210581
negative regulation of osteoblast differentiation	BP	29	1	0.210581
regulation of DNA-templated transcription, initiation	BP	29	1	0.210581
mRNA cis splicing, via spliceosome	BP	29	1	0.210581
protein serine/threonine kinase inhibitor activity	MF	29	1	0.210581
phosphatase inhibitor activity	MF	29	1	0.210581
cis-trans isomerase activity	MF	29	1	0.210581
plasma membrane region	CC	703	8	0.210981
regulation of response to wounding	BP	106	2	0.212458
positive regulation of leukocyte differentiation	BP	106	2	0.212458
positive regulation of protein kinase B signaling	BP	106	2	0.212458
maintenance of cell number	BP	106	2	0.212458
GTPase binding	MF	494	6	0.21247
hormone secretion	BP	196	3	0.21284
regulation of I-kappaB kinase/NF-kappaB signaling	BP	196	3	0.21284
ion channel activity	MF	196	3	0.21284
neutrophil degranulation	BP	392	5	0.213075
regulation of protein dephosphorylation	BP	107	2	0.215434
neutrophil activation involved in immune response	BP	394	5	0.215987
plasma membrane bounded cell projection assembly	BP	394	5	0.215987
positive regulation of cellular catabolic process	BP	294	4	0.216195
regulation of cell adhesion	BP	497	6	0.216339
endocytosis	BP	497	6	0.216339
somatodendritic compartment	CC	497	6	0.216339
regulation of extracellular matrix organization	BP	30	1	0.216998
positive regulation of sprouting angiogenesis	BP	30	1	0.216998
tricarboxylic acid cycle	BP	30	1	0.216998
ribonucleoside biosynthetic process	BP	30	1	0.216998
protein import into nucleus, translocation	BP	30	1	0.216998
fibroblast migration	BP	30	1	0.216998
NADH metabolic process	BP	30	1	0.216998
visual behavior	BP	30	1	0.216998
ferric iron transport	BP	30	1	0.216998
trivalent inorganic cation transport	BP	30	1	0.216998
striated muscle adaptation	BP	30	1	0.216998
cristae formation	BP	30	1	0.216998
negative regulation of muscle tissue development	BP	30	1	0.216998
negative regulation of organelle assembly	BP	30	1	0.216998
protein localization to lysosome	BP	30	1	0.216998
carboxypeptidase activity	MF	30	1	0.216998
Wnt-protein binding	MF	30	1	0.216998
regulation of signal transduction by p53 class mediator	BP	108	2	0.218413
mitochondrial inner membrane	CC	396	5	0.218912
ATP metabolic process	BP	199	3	0.219185
regulation of anatomical structure morphogenesis	BP	711	8	0.219603
endoplasmic reticulum lumen	CC	200	3	0.221309
endoplasmic reticulum-Golgi intermediate compartment	CC	109	2	0.221396
late endosome membrane	CC	109	2	0.221396
negative regulation of intracellular signal transduction	BP	398	5	0.22185
ribonucleotide metabolic process	BP	398	5	0.22185
transcription regulatory region DNA binding	MF	607	7	0.222567
regulation of membrane lipid distribution	BP	31	1	0.223364
negative regulation of lipid localization	BP	31	1	0.223364
bile acid metabolic process	BP	31	1	0.223364
cellular metabolic compound salvage	BP	31	1	0.223364
receptor catabolic process	BP	31	1	0.223364
glycogen biosynthetic process	BP	31	1	0.223364
glucan biosynthetic process	BP	31	1	0.223364
Golgi to plasma membrane protein transport	BP	31	1	0.223364
regulation of protein oligomerization	BP	31	1	0.223364
cerebral cortex cell migration	BP	31	1	0.223364
pteridine-containing compound metabolic process	BP	31	1	0.223364
negative regulation of mitotic metaphase/anaphase transition	BP	31	1	0.223364
apoptotic cell clearance	BP	31	1	0.223364
regulation of double-strand break repair via homologous recombination	BP	31	1	0.223364
fat-soluble vitamin metabolic process	BP	31	1	0.223364
transcription initiation from RNA polymerase I promoter	BP	31	1	0.223364
7-methylguanosine mRNA capping	BP	31	1	0.223364
neuropeptide signaling pathway	BP	31	1	0.223364
regulation of autophagosome assembly	BP	31	1	0.223364
mRNA splice site selection	BP	31	1	0.223364
phosphatidylinositol-3,4,5-trisphosphate binding	MF	31	1	0.223364
Hsp70 protein binding	MF	31	1	0.223364
core promoter sequence-specific DNA binding	MF	31	1	0.223364
late endosome	CC	201	3	0.223437
positive regulation of epithelial cell migration	BP	110	2	0.224382
cyclic-nucleotide-mediated signaling	BP	110	2	0.224382
tissue remodeling	BP	110	2	0.224382
nucleotide catabolic process	BP	110	2	0.224382
gene silencing by miRNA	BP	110	2	0.224382
regulatory region nucleic acid binding	MF	609	7	0.224942
vesicle-mediated transport	BP	1491	15	0.225462
ion homeostasis	BP	504	6	0.225462
hormone transport	BP	202	3	0.22557
substrate-specific channel activity	MF	202	3	0.22557
regulation of lipid metabolic process	BP	300	4	0.226494
lipid binding	MF	505	6	0.226776
proton transmembrane transport	BP	111	2	0.227372
organelle organization	BP	2878	27	0.227406
cellular carbohydrate metabolic process	BP	203	3	0.227706
nucleocytoplasmic transport	BP	301	4	0.228223
catalytic complex	CC	1158	12	0.228408
neutrophil activation	BP	403	5	0.229247
regulation of secretion	BP	507	6	0.229412
microtubule-based process	BP	507	6	0.229412
prostanoid metabolic process	BP	32	1	0.229679
prostaglandin metabolic process	BP	32	1	0.229679
regulation of chondrocyte differentiation	BP	32	1	0.229679
regulation of bone remodeling	BP	32	1	0.229679
positive regulation of cell cycle G1/S phase transition	BP	32	1	0.229679
negative regulation of metaphase/anaphase transition of cell cycle	BP	32	1	0.229679
mammary gland morphogenesis	BP	32	1	0.229679
regulation of meiotic cell cycle	BP	32	1	0.229679
7-methylguanosine RNA capping	BP	32	1	0.229679
RNA capping	BP	32	1	0.229679
clathrin-coated endocytic vesicle membrane	CC	32	1	0.229679
E-box binding	MF	32	1	0.229679
ubiquitin conjugating enzyme activity	MF	32	1	0.229679
epidermis development	BP	204	3	0.229846
positive regulation of cell cycle process	BP	204	3	0.229846
liver development	BP	112	2	0.230364
neutrophil mediated immunity	BP	404	5	0.230735
cell projection assembly	BP	404	5	0.230735
response to insulin	BP	205	3	0.231991
ion transmembrane transporter activity	MF	509	6	0.232057
regulation of carbohydrate metabolic process	BP	113	2	0.233359
nucleosome organization	BP	113	2	0.233359
monovalent inorganic cation transport	BP	304	4	0.233431
nuclear transport	BP	304	4	0.233431
muscle structure development	BP	406	5	0.23372
canonical Wnt signaling pathway	BP	206	3	0.234139
plasma membrane bounded cell projection	CC	1278	13	0.235401
membrane organization	BP	618	7	0.23574
negative regulation of blood coagulation	BP	33	1	0.235943
negative regulation of hemostasis	BP	33	1	0.235943
positive regulation of organ growth	BP	33	1	0.235943
positive regulation of viral genome replication	BP	33	1	0.235943
unsaturated fatty acid biosynthetic process	BP	33	1	0.235943
phosphatidylinositol-3-phosphate biosynthetic process	BP	33	1	0.235943
negative regulation of mitotic sister chromatid separation	BP	33	1	0.235943
regulation of centrosome duplication	BP	33	1	0.235943
positive regulation of telomerase activity	BP	33	1	0.235943
protein-DNA complex subunit organization	BP	207	3	0.23629
hepaticobiliary system development	BP	114	2	0.236357
purine nucleoside monophosphate biosynthetic process	BP	114	2	0.236357
purine ribonucleoside monophosphate biosynthetic process	BP	114	2	0.236357
glycosyl compound metabolic process	BP	114	2	0.236357
generation of neurons	BP	945	10	0.236436
ribonucleoprotein complex biogenesis	BP	408	5	0.236717
response to peptide hormone	BP	306	4	0.236919
establishment of localization	BP	3603	33	0.23695
granulocyte activation	BP	409	5	0.238219
phospholipid binding	MF	307	4	0.238668
cilium	CC	308	4	0.24042
mitochondrial matrix	CC	411	5	0.241232
negative regulation of coagulation	BP	34	1	0.242156
citrate metabolic process	BP	34	1	0.242156
negative regulation of endothelial cell migration	BP	34	1	0.242156
positive regulation of wound healing	BP	34	1	0.242156
coronary vasculature development	BP	34	1	0.242156
maintenance of protein localization in organelle	BP	34	1	0.242156
negative regulation of cellular response to oxidative stress	BP	34	1	0.242156
negative regulation of response to oxidative stress	BP	34	1	0.242156
negative regulation of oxidative stress-induced cell death	BP	34	1	0.242156
arachidonic acid metabolic process	BP	34	1	0.242156
telencephalon cell migration	BP	34	1	0.242156
negative regulation of mitotic sister chromatid segregation	BP	34	1	0.242156
negative regulation of chromosome separation	BP	34	1	0.242156
regulation of intrinsic apoptotic signaling pathway in response to DNA damage	BP	34	1	0.242156
DNA repair complex	CC	34	1	0.242156
ubiquitin-like protein conjugating enzyme activity	MF	34	1	0.242156
organic anion transport	BP	309	4	0.242175
negative regulation of organelle organization	BP	309	4	0.242175
nucleoside phosphate catabolic process	BP	116	2	0.242359
regulation of extrinsic apoptotic signaling pathway	BP	116	2	0.242359
[truncated: 19,138 more rows]
