# Supplementary material for: Treatment with Commonly Used Antiretroviral Drugs Induces a Type I/III Interferon Signature in the Gut in the Absence of HIV Infection
Source: Cell Rep Med. 2020 Sep 22;1(6):100096. doi: 10.1016/j.xcrm.2020.100096 (PMC7511692; doi:10.1016/j.xcrm.2020.100096)
Supplement: Data S2. R Code Used for Data Analysis, Related to STAR Methods [file mmc3.zip]

Archive with 38 entries (27 files):
- Oral manuscript/data/
- Oral manuscript/data/clean/
- Oral manuscript/data/clean/camera/
- Oral manuscript/data/clean/hallmark_set_categories.csv
- Oral manuscript/data/clean/oral_gene_sets_for_camera.Rda
- Oral manuscript/data/clean/participant_level_expression/
- Oral manuscript/data/clean/top_tables/
- Oral manuscript/data/raw/
- Oral manuscript/figures/
- Oral manuscript/figures/images/
- Oral manuscript/make_paper.R
- Oral manuscript/Oral manuscript.Rproj
- Oral manuscript/R/
- Oral manuscript/R/.Rhistory
- Oral manuscript/R/analysis/
- Oral manuscript/R/analysis/.Rhistory
- Oral manuscript/R/analysis/ddpcr_comparison.R
- Oral manuscript/R/analysis/microarray_ACTU3500.R
- Oral manuscript/R/analysis/microarray_combine_studies.R
- Oral manuscript/R/analysis/microarray_GMSA.R
- Oral manuscript/R/analysis/microarray_GMSB.R
- Oral manuscript/R/analysis/microarray_MTN017.R
- Oral manuscript/R/analysis/microscopy_ACTU3500.R
- Oral manuscript/R/analysis/proteomics_MTN017.R
- Oral manuscript/R/analysis/rnaseq_mtn017.R
- Oral manuscript/R/figure_helpers.R
- Oral manuscript/R/figures.R
- Oral manuscript/R/generate_supplemental_data.R
- Oral manuscript/R/get_data.R
- Oral manuscript/R/microarray_analysis_helpers.R
- Oral manuscript/R/package-citations.bib
- Oral manuscript/R/source_all.R
- Oral manuscript/R/statistics.pdf
- Oral manuscript/R/statistics.Rmd
- Oral manuscript/R/style_functions.R
- Oral manuscript/R/util.R
- Oral manuscript/README.html
- Oral manuscript/supplemental/
