# Supplementary material for: Treatment with Commonly Used Antiretroviral Drugs Induces a Type I/III Interferon Signature in the Gut in the Absence of HIV Infection
Source: Cell Rep Med. 2020 Sep 22;1(6):100096. doi: 10.1016/j.xcrm.2020.100096 (PMC7511692; doi:10.1016/j.xcrm.2020.100096)
Supplement: Data S2. R Code Used for Data Analysis, Related to STAR Methods [file mmc3.zip › Oral manuscript/R/source_all.R]

library(tidyverse)
library(broom)
library(here)
library(pander)
library(plater)
library(conflicted)
library(readxl)
library(ggrepel)
library(writexl)
library(lumi) # Bioconductor
library(limma) # Bioconductor
library(Biobase) # Bioconductor
library(msigdbr) # Bioconductor
library(edgeR) # Bioconductor
library(patchwork) # https://github.com/thomasp85/patchwork

# if "filter" or "select" is called, assume it's from dplyr
# prevents conflicts with bioconductor packages
conflict_prefer("filter", "dplyr", quiet = TRUE)
conflict_prefer("select", "dplyr", quiet = TRUE) 
conflict_prefer("rename", "dplyr", quiet = TRUE)
conflict_prefer("filter", "dplyr", quiet = TRUE)

source(here("R/util.R"))
source(here("R/style_functions.R"))
source(here("R/get_data.R"))
source(here("R/figure_helpers.R"))
source(here("R/microarray_analysis_helpers.R"))

# generate BIBTEX file of citations for packages
# packages <- c("AnnotationDbi", "Biobase", "broom", "ggrepel", "here", "limma", "lumi", "org.Hs.eg.db", "pander", "plater", "RColorBrewer", "tidyverse")
# cite <- function(x) as.character(toBibtex(citation(x)))
# f <- file("package-citations.bib")
# lapply(packages, cite) %>%
#    unlist() %>%
#    writeLines(f)
# close(f)
